# Supplementary material for: Convergent evolution of H4K16ac-mediated dosage compensation in the ZW species Artemia franciscana
Source: PLoS Genet. 2025 Oct 9;21(10):e1011895. doi: 10.1371/journal.pgen.1011895 (PMC12527168; doi:10.1371/journal.pgen.1011895)
Supplement: S4 Data — (XLSX) [file pgen.1011895.s011.xlsx]

## Sheet: 12dpf_f.vs.m
gene	baseMean	log2FoldChange	lfcSE	stat	pvalue	padj
jg22222/jg22222/clean/chr3:30963240-30966645:+	640	-17.9599	3.62036	-4.96081	7.01988e-07	0.0342268
jg5498/jg5498/clean/chr18:40258698-40260697:+	2034.42	-6.07518	1.34652	-4.51175	6.42935e-06	0.104492
jg9900/jg9900/clean/chr6:60941654-60947097:+	1041.75	-20.1449	4.45419	-4.52269	6.1059e-06	0.104492
jg22016/jg22016/clean/chr3:20054502-20058124:-	201.083	-17.4777	4.17198	-4.1893	2.79816e-05	0.341075
jg14884/jg14884/clean/chr1:455568-462101:+	0.25	0	6.20507	0	1	1
jg14884/jg14884/clean/chr1:462264-476463:+	0.666667	0	6.1449	0	1	1
jg14884/jg14884/clean/chr1:476590-481229:+	0.333333	0	6.17706	0	1	1
jg14884/jg14884/clean/chr1:481469-493295:+	0.416667	0	6.16301	0	1	1
jg14884/jg14884/clean/chr1:493471-532815:+	0.666667	0	5.6896	0	1	1
jg14884/jg14884/clean/chr1:533021-539824:+	0.5	0	6.15456	0	1	1
jg14884/jg14884/clean/chr1:539911-555315:+	0.416667	0	6.16301	0	1	1
jg14885/jg14885/clean/chr1:567350-569718:-	4.33333	0	2.57367	0	1	1
jg14885/jg14885/clean/chr1:569970-576216:-	3.83333	0	2.67208	0	1	1
jg14885/jg14885/clean/chr1:576429-579836:-	4	0	2.64533	0	1	1
jg14885/jg14885/clean/chr1:579991-586471:-	4.08333	0	2.74734	0	1	1
jg14885/jg14885/clean/chr1:586672-589634:-	4.58333	0	2.42512	0	1	1
jg14885/jg14885/clean/chr1:589751-592350:-	3.5	0	2.70726	0	1	1
jg14885/jg14885/clean/chr1:615462-639356:-	0.25	0	6.17706	0	1	1
jg14887/jg14887/clean/chr1:684641-686499:-	2.41667	0	5.0026	0	1	1
jg14887/jg14887/clean/chr1:686943-690121:-	1.33333	0	4.74256	0	1	1
jg14888/jg14888/clean/chr1:697153-698968:-	10	0	2.21501	0	1	1
jg14890/jg14890/clean/chr1:701265-701942:-	4.58333	0	3.7725	0	1	1
jg14894/jg14894/clean/chr1:764109-777831:+	0.416667	0	6.15456	0	1	1
jg14894/jg14894/clean/chr1:777973-788255:+	0.333333	0	6.17706	0	1	1
jg14894/jg14894/clean/chr1:788352-798627:+	0.0833333	0	6.23296	0	1	1
jg14894/jg14894/clean/chr1:798800-813656:+	0.0833333	0	6.23296	0	1	1
jg14894/jg14894/clean/chr1:813807-825685:+	0.166667	0	6.23296	0	1	1
jg14894/jg14894/clean/chr1:826292-857888:+	0.166667	0	6.20507	0	1	1
jg14894/jg14894/clean/chr1:858045-869863:+	0.0833333	0	6.23296	0	1	1
jg14894/jg14894/clean/chr1:870060-877395:+	0.25	0	6.17706	0	1	1
jg14894/jg14894/clean/chr1:877700-881685:+	0.333333	0	6.17706	0	1	1
jg14894/jg14894/clean/chr1:882303-902621:+	0.5	0	6.13481	0	1	1
jg14894/jg14894/clean/chr1:902771-908994:+	0.416667	0	6.14892	0	1	1
jg14903/jg14903/clean/chr1:1149190-1151756:+	5.83333	0	2.87181	0	1	1
jg14903/jg14903/clean/chr1:1151865-1154591:+	3.75	0	2.75846	0	1	1
jg14904/jg14904/clean/chr1:1166827-1173162:-	0.25	0	6.17706	0	1	1
jg14904/jg14904/clean/chr1:1173247-1185219:-	0.0833333	0	6.23296	0	1	1
jg14905/jg14905/clean/chr1:1214164-1217748:+	0.0833333	0	6.23296	0	1	1
jg14905/jg14905/clean/chr1:1217833-1220632:+	0.0833333	0	6.23296	0	1	1
jg14908/jg14908/anti-near/chr1:1258317-1263637:+	0.333333	0	6.16301	0	1	1
jg14909/jg14909/clean/chr1:1289874-1291336:-	3	0	3.21255	0	1	1
jg14909/jg14909/clean/chr1:1291460-1295405:-	2.83333	0	2.86009	0	1	1
jg14909/jg14909/clean/chr1:1295763-1300219:-	3.83333	0	2.74978	0	1	1
jg14909/jg14909/clean/chr1:1300373-1306050:-	3.08333	0	2.76075	0	1	1
jg14909/jg14909/clean/chr1:1317617-1321276:-	3.08333	0	3.93921	0	1	1
jg14909/jg14909/clean/chr1:1321429-1330441:-	4.5	0	3.44382	0	1	1
jg14909/jg14909/clean/chr1:1330666-1337993:-	0.666667	0	5.79431	0	1	1
jg14909/jg14909/clean/chr1:1338312-1342320:-	1.16667	0	4.85381	0	1	1
jg14909/jg14909/clean/chr1:1342515-1346465:-	0.75	0	6.08371	0	1	1
jg14909/jg14909/clean/chr1:1346582-1350726:-	1.16667	0	6.02817	0	1	1
jg14909/jg14909/clean/chr1:1350876-1355980:-	0.666667	0	6.09226	0	1	1
jg14909/jg14909/clean/chr1:1356185-1360662:-	1.66667	0	5.57025	0	1	1
jg14911/jg14911/clean/chr1:1438680-1446718:+	42.5833	0	1.8493	0	1	1
jg14911/jg14911/clean/chr1:1446821-1451825:+	31.5833	0	2.05814	0	1	1
jg14911/jg14911/clean/chr1:1451881-1456302:+	33.4167	0	2.05687	0	1	1
jg14911/jg14911/clean/chr1:1456447-1459492:+	29.25	0	1.87028	0	1	1
jg14911/jg14911/clean/chr1:1459711-1464256:+	22.5833	0	1.90948	0	1	1
jg14911/jg14911/clean/chr1:1464455-1468837:+	29	0	1.87014	0	1	1
jg14911/jg14911/anti-near/chr1:1468986-1476278:+	23.6667	0	1.83412	0	1	1
jg14912/jg14912/anti-near/chr1:1479414-1489954:-	0.916667	0	4.5168	0	1	1
jg14912/jg14912/clean/chr1:1490175-1493101:-	1	0	6.10931	0	1	1
jg14912/jg14912/clean/chr1:1493216-1494747:-	1	0	5.94371	0	1	1
jg14912/jg14912/clean/chr1:1494872-1497001:-	1	0	5.94371	0	1	1
jg14913/jg14913/clean/chr1:1541473-1544095:-	0.25	0	6.20507	0	1	1
jg14913/jg14913/clean/chr1:1544164-1549355:-	1.41667	0	5.76825	0	1	1
jg14913/jg14913/clean/chr1:1549526-1553453:-	2.41667	0	4.00252	0	1	1
jg14914/jg14914/clean/chr1:1608141-1614899:-	5.83333	0	2.48979	0	1	1
jg14914/jg14914/clean/chr1:1615064-1621529:-	5.75	0	2.24046	0	1	1
jg14914/jg14914/clean/chr1:1636888-1641030:-	8.16667	0	2.84895	0	1	1
jg14919/jg14919/clean/chr1:1790237-1793266:+	0.0833333	0	6.23296	0	1	1
jg14920/jg14920/clean/chr1:1834956-1847986:-	12.5833	0	2.29919	0	1	1
jg14920/jg14920/clean/chr1:1848081-1850366:-	11.6667	0	2.28703	0	1	1
jg14921/jg14921/clean/chr1:1890415-1892090:-	1844.42	-2.14406	1.65518	-1.29537	0.195194	1
jg14921/jg14921/clean/chr1:1892227-1894956:-	1829.75	0	1.75195	0	1	1
jg14921/jg14921/clean/chr1:1895053-1899434:-	1750.33	0	1.74823	0	1	1
jg14921/jg14921/anti-near/chr1:1899554-1904318:-	1878.92	0	1.74628	0	1	1
jg14922/jg14922/clean/chr1:1911222-1911880:+	7.66667	0	2.39957	0	1	1
jg14922/jg14922/clean/chr1:1912103-1913364:+	6.91667	0	2.32347	0	1	1
jg14922/jg14922/clean/chr1:1913594-1916288:+	5.16667	0	2.56858	0	1	1
jg14923/jg14923/clean/chr1:1921897-1924109:-	6.58333	0	2.74265	0	1	1
jg14923/jg14923/clean/chr1:1924230-1928729:-	6.58333	0	2.62654	0	1	1
jg14923/jg14923/clean/chr1:1928901-1932853:-	4	0	2.97015	0	1	1
jg14923/jg14923/clean/chr1:1949270-1958029:-	3.08333	0	3.23888	0	1	1
jg14923/jg14923/clean/chr1:1958148-1961371:-	3.91667	0	3.13733	0	1	1
jg14923/jg14923/clean/chr1:1961485-1970160:-	3.25	0	3.16472	0	1	1
jg14923/jg14923/clean/chr1:1970369-1971278:-	3.41667	0	3.22444	0	1	1
jg14925/jg14925/clean/chr1:2001235-2007045:-	3.75	0	3.24196	0	1	1
jg14925/jg14925/clean/chr1:2007912-2010321:-	2.25	0	3.60725	0	1	1
jg14925/jg14925/clean/chr1:2010516-2019419:-	3.58333	0	3.15631	0	1	1
jg14925/jg14925/clean/chr1:2019626-2022320:-	2.91667	0	3.36423	0	1	1
jg14925/jg14925/clean/chr1:2023142-2033448:-	3.5	0	3.06083	0	1	1
jg14925/jg14925/clean/chr1:2033582-2050712:-	4.08333	0	3.05907	0	1	1
jg14926/jg14926/clean/chr1:2055407-2060983:-	23.9167	0	2.01876	0	1	1
jg14926/jg14926/clean/chr1:2061107-2067569:-	32.6667	0	1.84296	0	1	1
jg14926/jg14926/clean/chr1:2067751-2080879:-	18.5	0	2.00733	0	1	1
jg14926/jg14926/clean/chr1:2081158-2085206:-	30.8333	0	1.92663	0	1	1
jg14926/jg14926/clean/chr1:2085360-2090205:-	41.5	0	1.88729	0	1	1
jg14926/jg14926/clean/chr1:2090339-2096061:-	43.5833	0	1.98596	0	1	1
jg14927/jg14927/clean/chr1:2102913-2106006:-	177.167	0	1.74962	0	1	1
jg14927/jg14927/clean/chr1:2106257-2108369:-	100.167	0	1.75062	0	1	1
jg14927/jg14927/clean/chr1:2108559-2117850:-	142.75	0	1.74137	0	1	1
jg14927/jg14927/clean/chr1:2117952-2130900:-	135.75	-1.7495	1.66748	-1.04919	0.294092	1
jg14927/jg14927/clean/chr1:2130982-2147244:-	122.167	0	1.74821	0	1	1
jg14927/jg14927/clean/chr1:2147307-2152758:-	131.167	0	1.72888	0	1	1
jg14927/jg14927/clean/chr1:2152823-2158057:-	140.333	0	1.724	0	1	1
jg14927/jg14927/clean/chr1:2158175-2172076:-	166.167	0	1.72033	0	1	1
jg14932/jg14932/clean/chr1:2530200-2536536:-	6	0	6.01409	0	1	1
jg14933/jg14933/clean/chr1:2559272-2561723:-	0.833333	0	6.13763	0	1	1
jg14933/jg14933/clean/chr1:2561762-2561824:-	0.833333	4.17961	6.13762	0.680982	0.495883	1
jg14933/jg14933/clean/chr1:2561885-2566214:-	1.33333	0	6.10444	0	1	1
jg14937/jg14937/clean/chr1:2743074-2745914:+	0.166667	0	6.23296	0	1	1
jg14939/jg14939/clean/chr1:2754766-2761050:+	0.833333	0	5.31029	0	1	1
jg14941/jg14941/clean/chr1:2801522-2805688:+	0.833333	0	6.13763	0	1	1
jg14941/jg14941/clean/chr1:2821511-2832612:+	2.91667	0	2.84332	0	1	1
jg14941/jg14941/clean/chr1:2832777-2839699:+	1.91667	0	4.28357	0	1	1
jg14942/jg14942/clean/chr1:2959110-2986138:+	0.333333	0	6.17706	0	1	1
jg14944/jg14944/clean/chr1:3018659-3025319:-	0.0833333	0	6.23296	0	1	1
jg14944/jg14944/clean/chr1:3025452-3031342:-	0.0833333	0	6.23296	0	1	1
jg14944/jg14944/clean/chr1:3100401-3124381:-	0.333333	0	6.16301	0	1	1
jg14946/jg14946/clean/chr1:3181154-3185205:-	19.75	0	2.06725	0	1	1
jg14946/jg14946/clean/chr1:3185480-3189056:-	14.6667	0	2.05344	0	1	1
jg14946/jg14946/clean/chr1:3189187-3191541:-	8.08333	0	2.53317	0	1	1
jg14946/jg14946/clean/chr1:3219003-3221834:-	14.8333	0	2.18165	0	1	1
jg14946/jg14946/clean/chr1:3221969-3225474:-	10.1667	0	2.12161	0	1	1
jg14946/jg14946/clean/chr1:3225581-3233605:-	12.5	0	2.16579	0	1	1
jg14947/jg14947/clean/chr1:3430653-3443110:+	44.3333	0	3.84001	0	1	1
jg14947/jg14947/clean/chr1:3443210-3450844:+	34.25	0	1.88668	0	1	1
jg14948/jg14948/clean/chr1:3462090-3464815:-	1.58333	0	3.86472	0	1	1
jg14948/jg14948/clean/chr1:3465035-3472688:-	2.58333	0	3.43595	0	1	1
jg14948/jg14948/clean/chr1:3472908-3476117:-	1.41667	0	5.60021	0	1	1
jg14948/jg14948/clean/chr1:3476356-3480215:-	1.08333	0	5.06806	0	1	1
jg14948/jg14948/clean/chr1:3480429-3482998:-	2.08333	0	3.67247	0	1	1
jg14948/jg14948/clean/chr1:3483219-3492304:-	1.16667	0	4.26116	0	1	1
jg14950/jg14950/anti-near/chr1:3650096-3662645:-	0.0833333	-0.961754	6.23296	-0.154301	0.877372	1
jg14950/jg14950/clean/chr1:3662848-3689313:-	5	0	2.33859	0	1	1
jg14950/jg14950/clean/chr1:3689484-3691789:-	6.75	0	2.20443	0	1	1
jg14951/jg14951/clean/chr1:3727911-3729186:+	0.166667	0	6.20508	0	1	1
jg14951/jg14951/clean/chr1:3729207-3730027:+	2612.75	0.00367179	1.81713	0.00202065	0.998388	1
jg14951/jg14951/clean/chr1:3730140-3731817:+	1939.92	1.25543	1.89683	0.661854	0.508065	1
jg14951/jg14951/clean/chr1:3732042-3735242:+	1699.25	1.59952	1.88787	0.847264	0.396848	1
jg14953/jg14953/clean/chr1:3813487-3818145:-	24.25	0	1.88023	0	1	1
jg14953/jg14953/clean/chr1:3818331-3820397:-	35.8333	0	1.83174	0	1	1
jg14953/jg14953/clean/chr1:3820504-3822896:-	38.1667	0	1.85522	0	1	1
jg14954/jg14954/clean/chr1:3851033-3857852:-	50.25	0	1.862	0	1	1
jg14954/jg14954/clean/chr1:3858008-3862924:-	57.3333	0	1.8257	0	1	1
jg14954/jg14954/clean/chr1:3863139-3874371:-	53.75	0	1.79109	0	1	1
jg14955/jg14955/clean/chr1:3885753-3888504:+	49	0	1.86053	0	1	1
jg14955/jg14955/clean/chr1:3903667-3912649:+	11.9167	0	2.30678	0	1	1
jg14955/jg14955/clean/chr1:3912835-3920114:+	4.5	0	3.71617	0	1	1
jg14955/jg14955/clean/chr1:3920341-3926040:+	1.25	0	4.63431	0	1	1
jg14955/jg14955/clean/chr1:3926986-3931216:+	2.16667	0	4.44752	0	1	1
jg14955/jg14955/clean/chr1:3931428-3936083:+	2.5	0	4.87632	0	1	1
jg14956/jg14956/clean/chr1:3955102-3963196:+	0.916667	0	5.44167	0	1	1
jg14956/jg14956/clean/chr1:3963485-3967827:+	1.08333	0	6.06849	0	1	1
jg14956/jg14956/clean/chr1:3968033-3977007:+	0.583333	0	6.12632	0	1	1
jg14957/jg14957/clean/chr1:3986082-3989862:-	21.5	0	2.00752	0	1	1
jg14957/jg14957/clean/chr1:3993825-4002330:-	14.75	0	2.05508	0	1	1
jg14957/jg14957/clean/chr1:4002503-4005830:-	13.8333	0	2.06849	0	1	1
jg14957/jg14957/clean/chr1:4005988-4016525:-	12.3333	0	2.03823	0	1	1
jg14957/jg14957/clean/chr1:4016809-4018614:-	14.5	0	2.05479	0	1	1
jg14957/jg14957/clean/chr1:4018752-4022630:-	16.5	0	1.99389	0	1	1
jg14958/jg14958/clean/chr1:4024855-4033905:+	14	0	2.13256	0	1	1
jg14958/jg14958/clean/chr1:4033985-4041275:+	11.5	0	2.07197	0	1	1
jg14958/jg14958/clean/chr1:4041414-4047833:+	11.6667	0	2.21735	0	1	1
jg14958/jg14958/clean/chr1:4047959-4048129:+	5.25	0	2.5277	0	1	1
jg14958/jg14958/clean/chr1:4048284-4051749:+	12.6667	0	2.143	0	1	1
jg14958/jg14958/clean/chr1:4051978-4056236:+	11.6667	0	2.13349	0	1	1
jg14958/jg14958/clean/chr1:4064296-4067306:+	10.1667	0	2.117	0	1	1
jg14960/jg14960/clean/chr1:4113461-4124422:-	0.583333	0	6.14893	0	1	1
jg14960/jg14960/clean/chr1:4124548-4129920:-	0.5	0	6.15456	0	1	1
jg14960/jg14960/clean/chr1:4130472-4146400:-	0.5	0	6.14893	0	1	1
jg14962/jg14962/clean/chr1:4181578-4200126:+	102.333	0	1.81056	0	1	1
jg14962/jg14962/clean/chr1:4200331-4204456:+	78.0833	-1.59444	1.79067	-0.890418	0.373241	1
jg14962/jg14962/clean/chr1:4204649-4207663:+	69.9167	0	1.80891	0	1	1
jg14963/jg14963/clean/chr1:4218225-4242556:+	0.666667	0	6.12066	0	1	1
jg14963/jg14963/clean/chr1:4252200-4254677:+	0.166667	0	6.20508	0	1	1
jg14963/jg14963/clean/chr1:4255312-4258112:+	0.166667	0	6.20508	0	1	1
jg14964/jg14964/clean/chr1:4285230-4292907:-	102.25	0	1.74696	0	1	1
jg14964/jg14964/clean/chr1:4293101-4297406:-	145.167	0	1.7513	0	1	1
jg14964/jg14964/clean/chr1:4297672-4304360:-	133.917	0	1.76005	0	1	1
jg14964/jg14964/clean/chr1:4304573-4309078:-	129.333	0	1.7657	0	1	1
jg14964/jg14964/clean/chr1:4309173-4317404:-	156	0	1.75909	0	1	1
jg14964/jg14964/clean/chr1:4317578-4328414:-	206.25	0	1.76236	0	1	1
jg14965/jg14965/clean/chr1:4332178-4334550:-	0.666667	0	6.09795	0	1	1
jg14965/jg14965/clean/chr1:4335221-4339318:-	0.416667	0	6.14893	0	1	1
jg14965/jg14965/clean/chr1:4339562-4348964:-	0.5	0	6.12066	0	1	1
jg14965/jg14965/clean/chr1:4349150-4354040:-	0.166667	0	6.20508	0	1	1
jg14965/jg14965/clean/chr1:4354159-4379302:-	0.416667	0	6.16301	0	1	1
jg14965/jg14965/clean/chr1:4379564-4408769:-	0.166667	0	6.20507	0	1	1
jg14970/jg14970/clean/chr1:4700368-4704730:+	2	0	4.25839	0	1	1
jg14970/jg14970/clean/chr1:4722541-4728340:+	2.25	0	4.01635	0	1	1
jg14970/jg14970/clean/chr1:4728537-4732551:+	1	0	6.06536	0	1	1
jg14970/jg14970/clean/chr1:4732711-4741470:+	2	0	4.34673	0	1	1
jg14970/jg14970/clean/chr1:4741848-4743853:+	1.83333	0	5.31168	0	1	1
jg14970/jg14970/clean/chr1:4744202-4754701:+	2.83333	0	3.99703	0	1	1
jg14970/jg14970/clean/chr1:4754884-4759085:+	2.66667	1.31217	3.19914	0.410164	0.681686	1
jg14970/jg14970/clean/chr1:4759268-4761213:+	4.08333	0	3.62888	0	1	1
jg14970/jg14970/clean/chr1:4761390-4764431:+	3.5	0	3.85482	0	1	1
jg14970/jg14970/clean/chr1:4764634-4769056:+	1.16667	0	6.13279	0	1	1
jg14970/jg14970/clean/chr1:4769224-4771644:+	1.66667	1.14222	4.66541	0.244827	0.806591	1
jg14970/jg14970/clean/chr1:4775526-4777945:+	1.83333	-0.261373	4.84358	-0.0539626	0.956965	1
jg14970/jg14970/clean/chr1:4778069-4779461:+	0.666667	0	5.6896	0	1	1
jg14970/jg14970/clean/chr1:4780541-4784410:+	1.08333	0	5.9491	0	1	1
jg14970/jg14970/clean/chr1:4784665-4788315:+	1.41667	0	5.56196	0	1	1
jg14970/jg14970/clean/chr1:4788554-4790460:+	0.75	0	6.14187	0	1	1
jg14970/jg14970/clean/chr1:4790680-4793434:+	0.583333	0	6.14893	0	1	1
jg14970/jg14970/clean/chr1:4793652-4797455:+	0.75	-1.44268	5.85787	-0.246281	0.805465	1
jg14970/jg14970/clean/chr1:4797720-4800685:+	0.916667	0	6.08514	0	1	1
jg14970/jg14970/clean/chr1:4801018-4802711:+	0.25	-0.961764	6.23296	-0.154303	0.877371	1
jg14970/jg14970/clean/chr1:4802927-4807084:+	1.41667	0	5.25296	0	1	1
jg14970/jg14970/clean/chr1:4807443-4808689:+	0.25	0	6.17706	0	1	1
jg14970/jg14970/clean/chr1:4808951-4813293:+	0.833333	0	5.21032	0	1	1
jg14970/jg14970/clean/chr1:4813601-4816083:+	2.33333	0	4.05613	0	1	1
jg14970/jg14970/clean/chr1:4816331-4818562:+	1.08333	-0.961791	4.56091	-0.210877	0.832983	1
jg14970/jg14970/clean/chr1:4818945-4820570:+	1.58333	0	3.89937	0	1	1
jg14970/jg14970/clean/chr1:4826202-4829122:+	2.58333	0	4.02115	0	1	1
jg14970/jg14970/clean/chr1:4829423-4831576:+	3.83333	0	3.17051	0	1	1
jg14970/jg14970/clean/chr1:4831814-4834544:+	3.16667	0	3.92328	0	1	1
jg14970/jg14970/clean/chr1:4835034-4837455:+	8.58333	0	5.53322	0	1	1
jg14970/jg14970/clean/chr1:4837646-4838741:+	6.16667	0	3.4628	0	1	1
jg14970/jg14970/clean/chr1:4838915-4842910:+	9.41667	0	2.679	0	1	1
jg14970/jg14970/clean/chr1:4843395-4848517:+	15.0833	0	2.50266	0	1	1
jg14970/jg14970/clean/chr1:4858389-4860517:+	31.3333	0	1.88706	0	1	1
jg14970/jg14970/clean/chr1:4860735-4862862:+	43.8333	0	1.81868	0	1	1
jg14971/jg14971/clean/chr1:4879265-4892366:+	1.16667	0	6.05495	0	1	1
jg14971/jg14971/clean/chr1:4892521-4892609:+	0.333333	0	6.17706	0	1	1
jg14971/jg14971/clean/chr1:4892735-4896968:+	0.333333	0	6.17706	0	1	1
jg14971/jg14971/clean/chr1:4897243-4901250:+	0.75	0	5.59559	0	1	1
jg14972/jg14972/clean/chr1:4922630-4931299:+	95.9167	0	1.93245	0	1	1
jg14972/jg14972/clean/chr1:4931462-4947313:+	93.3333	0	1.85243	0	1	1
jg14972/jg14972/clean/chr1:4947549-4961403:+	68.6667	0	1.87345	0	1	1
jg14972/jg14972/clean/chr1:4961514-4965455:+	61.9167	0	1.91046	0	1	1
jg14977/jg14977/clean/chr1:5014066-5017912:-	6.5	-0.622985	2.26816	-0.274666	0.783573	1
jg14977/jg14977/clean/chr1:5017993-5021710:-	7.83333	0	2.296	0	1	1
jg14977/jg14977/clean/chr1:5021947-5026763:-	9.58333	0	2.33309	0	1	1
jg14977/jg14977/clean/chr1:5026858-5030287:-	5.16667	0	2.6122	0	1	1
jg14977/jg14977/clean/chr1:5030417-5035764:-	7	0	2.32249	0	1	1
jg14978/jg14978/clean/chr1:5048058-5065780:+	0.916667	0	5.3519	0	1	1
jg14978/jg14978/clean/chr1:5065897-5071816:+	1.08333	0	4.44356	0	1	1
jg14978/jg14978/clean/chr1:5075185-5082034:+	0.0833333	0	6.23296	0	1	1
jg14978/jg14978/clean/chr1:5082119-5087668:+	0.5	0	6.12066	0	1	1
jg14978/jg14978/clean/chr1:5087941-5089579:+	0.583333	0	6.10647	0	1	1
jg14978/jg14978/clean/chr1:5089758-5091085:+	1.16667	0	6.014	0	1	1
jg14978/jg14978/clean/chr1:5091258-5094229:+	0.5	0	6.13481	0	1	1
jg14979/jg14979/clean/chr1:5109049-5112052:-	1.08333	0	5.18442	0	1	1
jg14979/jg14979/clean/chr1:5112336-5116019:-	0.416667	0	6.16301	0	1	1
jg14979/jg14979/clean/chr1:5116285-5119033:-	0.416667	0	6.14893	0	1	1
jg14979/jg14979/clean/chr1:5119229-5123131:-	0.25	0	6.17706	0	1	1
jg14979/jg14979/clean/chr1:5123260-5126831:-	0.25	0	6.17706	0	1	1
jg14979/jg14979/clean/chr1:5130839-5144798:-	0.416667	0	6.15456	0	1	1
jg14980/jg14980/clean/chr1:5170743-5175285:-	0.0833333	0	6.23296	0	1	1
jg14981/jg14981/clean/chr1:5206033-5220915:-	1.66667	0	5.34659	0	1	1
jg14981/jg14981/clean/chr1:5221031-5227755:-	2.33333	0	4.91551	0	1	1
jg14981/jg14981/clean/chr1:5227893-5235435:-	4.83333	0	4.76733	0	1	1
jg14981/jg14981/clean/chr1:5235547-5288159:-	0.416667	0	6.15456	0	1	1
jg14981/jg14981/clean/chr1:5288344-5319358:-	0.166667	0	6.20507	0	1	1
jg14982/jg14982/clean/chr1:5414480-5429402:-	0.0833333	0	6.23296	0	1	1
jg14982/jg14982/clean/chr1:5429410-5429475:-	0.333333	-2.85766	6.163	-0.463679	0.642878	1
jg14982/jg14982/clean/chr1:5429660-5441717:-	0.0833333	0	6.23296	0	1	1
jg14982/jg14982/clean/chr1:5441837-5448483:-	0.0833333	0	6.23296	0	1	1
jg14983/jg14983/clean/chr1:5482197-5484852:-	0.0833333	0	6.23296	0	1	1
jg14983/jg14983/clean/chr1:5485062-5489119:-	0.166667	0	6.23296	0	1	1
jg14983/jg14983/clean/chr1:5491149-5506671:-	0.0833333	0	6.23296	0	1	1
jg14983/jg14983/clean/chr1:5506810-5507692:-	0.333333	0	6.17706	0	1	1
jg14983/jg14983/clean/chr1:5507812-5515660:-	0.333333	0	6.16301	0	1	1
jg14983/jg14983/clean/chr1:5515757-5525678:-	0.25	0	6.20507	0	1	1
jg14983/jg14983/clean/chr1:5525774-5531142:-	0.166667	0	6.23296	0	1	1
jg14983/jg14983/clean/chr1:5531215-5537956:-	0.25	0	6.20507	0	1	1
jg14983/jg14983/clean/chr1:5538076-5544732:-	0.416667	0	6.15456	0	1	1
jg14983/jg14983/clean/chr1:5544841-5551098:-	0.0833333	0	6.23296	0	1	1
jg14983/jg14983/clean/chr1:5566926-5592492:-	0.166667	0	6.23296	0	1	1
jg14983/jg14983/clean/chr1:5592662-5601612:-	0.25	0	6.20507	0	1	1
jg14983/jg14983/clean/chr1:5601785-5623373:-	0.0833333	0	6.23296	0	1	1
jg14983/jg14983/clean/chr1:5655203-5659944:-	0.166667	0	6.23296	0	1	1
jg14983/jg14983/clean/chr1:5660048-5673720:-	0.25	0	6.20507	0	1	1
jg14983/jg14983/clean/chr1:5673867-5685090:-	0.166667	0	6.23296	0	1	1
jg14983/jg14983/clean/chr1:5685160-5699252:-	0.416667	0	6.14892	0	1	1
jg14983/jg14983/clean/chr1:5699332-5707333:-	0.0833333	0	6.23296	0	1	1
jg14983/jg14983/clean/chr1:5707372-5708618:-	0.333333	0	6.17706	0	1	1
jg14983/jg14983/clean/chr1:5708767-5712772:-	0.25	0	6.17706	0	1	1
jg14983/jg14983/clean/chr1:5712823-5717526:-	0.416667	0	6.14893	0	1	1
jg14984/jg14984/clean/chr1:5751913-5770696:+	0.75	0	6.13951	0	1	1
jg14984/jg14984/clean/chr1:5770834-5775760:+	1.58333	0	6.12959	0	1	1
jg14984/jg14984/clean/chr1:5775826-5782844:+	2.16667	0	5.73281	0	1	1
jg14986/jg14986/clean/chr1:5815360-5822084:+	0.416667	0	6.16301	0	1	1
jg14986/jg14986/clean/chr1:5822431-5832308:+	0.166667	0	6.20508	0	1	1
jg14986/jg14986/clean/chr1:5832567-5838392:+	0.5	0	6.15456	0	1	1
jg14987/jg14987/clean/chr1:6012488-6017719:-	1.41667	0	4.71927	0	1	1
jg14987/jg14987/clean/chr1:6017840-6019694:-	3.08333	0	3.50244	0	1	1
jg14987/jg14987/anti-near/chr1:6019910-6028700:-	4.33333	0	3.04074	0	1	1
jg14991/jg14991/clean/chr1:6067004-6070088:+	5.66667	0	2.9015	0	1	1
jg14991/jg14991/clean/chr1:6070262-6088732:+	8.33333	0	2.75291	0	1	1
jg14992/jg14992/clean/chr1:6109622-6117296:+	2.33333	0	4.21242	0	1	1
jg14992/jg14992/clean/chr1:6117470-6125689:+	1.25	0	4.2181	0	1	1
jg14992/jg14992/clean/chr1:6125863-6128553:+	2.08333	0	3.50011	0	1	1
jg14995/jg14995/clean/chr1:6281041-6286770:+	7.16667	0	2.22014	0	1	1
jg14995/jg14995/clean/chr1:6286944-6292301:+	6.33333	0	2.41153	0	1	1
jg14996/jg14996/clean/chr1:6319958-6329987:-	1.75	0	4.64164	0	1	1
jg14996/jg14996/clean/chr1:6330208-6332792:-	1.41667	0	5.76621	0	1	1
jg14996/jg14996/clean/chr1:6333921-6338039:-	1.16667	0	5.05719	0	1	1
jg14996/jg14996/clean/chr1:6338183-6370581:-	1.5	0	4.72046	0	1	1
jg14996/jg14996/clean/chr1:6370807-6379235:-	1.08333	0	6.06934	0	1	1
jg14999/jg14999/clean/chr1:6422566-6427310:-	9	0	2.05977	0	1	1
jg14999/jg14999/clean/chr1:6427319-6427396:-	7.75	-1.86789	2.35355	-0.793647	0.427401	1
jg14999/jg14999/clean/chr1:6427572-6430830:-	6.91667	0	2.24088	0	1	1
jg14999/jg14999/clean/chr1:6431050-6438168:-	7.5	0	2.19531	0	1	1
jg14999/jg14999/clean/chr1:6438419-6442350:-	7.66667	0	2.14572	0	1	1
jg14999/jg14999/clean/chr1:6442794-6445244:-	3.41667	0	3.08358	0	1	1
jg14999/jg14999/clean/chr1:6445485-6447708:-	2.08333	0	3.53991	0	1	1
jg14999/jg14999/clean/chr1:6447827-6450632:-	2.41667	0	3.33315	0	1	1
jg14999/jg14999/clean/chr1:6450761-6452157:-	1.91667	0	3.59927	0	1	1
jg14998/jg14998/clean/chr1:6459778-6499203:-	2.66667	0	3.47705	0	1	1
jg14998/jg14998/clean/chr1:6499265-6499383:-	3.91667	-0.559418	3.04058	-0.183984	0.854026	1
jg14998/jg14998/clean/chr1:6499565-6516744:-	3.5	0	3.14894	0	1	1
jg15000/jg15000/clean/chr1:6532129-6534138:-	3.41667	0	2.77854	0	1	1
jg15000/jg15000/clean/chr1:6534283-6535224:-	2.5	0	3.85931	0	1	1
jg15000/jg15000/clean/chr1:6546844-6557106:-	2.08333	0	3.56251	0	1	1
jg15000/jg15000/clean/chr1:6557275-6561175:-	1.83333	0	4.55802	0	1	1
jg15001/jg15001/clean/chr1:6575052-6584643:+	14.8333	0	2.0151	0	1	1
jg15001/jg15001/clean/chr1:6584798-6589663:+	14.5	0	2.11082	0	1	1
jg15001/jg15001/clean/chr1:6589808-6595155:+	10.9167	0	2.2389	0	1	1
jg15001/jg15001/clean/chr1:6595276-6600805:+	10.75	0	2.21423	0	1	1
jg15001/jg15001/clean/chr1:6600945-6610737:+	11.0833	0	2.19983	0	1	1
jg15001/jg15001/clean/chr1:6610840-6616629:+	10.8333	0	2.3248	0	1	1
jg15002/jg15002/clean/chr1:6623810-6638951:-	2.58333	0	3.43095	0	1	1
jg15002/jg15002/clean/chr1:6639407-6649438:-	1.41667	0	3.8964	0	1	1
jg15002/jg15002/clean/chr1:6649566-6659216:-	1.33333	0	4.17241	0	1	1
jg15002/jg15002/clean/chr1:6659427-6670535:-	2.66667	0	2.92036	0	1	1
jg15002/jg15002/clean/chr1:6670677-6681521:-	3	0	3.47307	0	1	1
jg15002/jg15002/clean/chr1:6681710-6686592:-	1.58333	0	3.81844	0	1	1
jg15002/jg15002/clean/chr1:6686859-6695916:-	2.16667	0	2.9893	0	1	1
jg15002/jg15002/clean/chr1:6696179-6704992:-	2.66667	0	2.87936	0	1	1
jg15003/jg15003/clean/chr1:6713237-6717832:-	2.83333	0	2.65396	0	1	1
jg15003/jg15003/clean/chr1:6718013-6720230:-	2.91667	0	3.44918	0	1	1
jg15003/jg15003/clean/chr1:6720371-6731835:-	3.5	0	2.54021	0	1	1
jg15003/jg15003/clean/chr1:6732143-6742067:-	3.83333	0	2.50593	0	1	1
jg15003/jg15003/clean/chr1:6742147-6753892:-	8.5	0	2.35444	0	1	1
jg15007/jg15007/clean/chr1:6824572-6830952:+	2.33333	0	4.29107	0	1	1
jg15007/jg15007/clean/chr1:6831224-6841174:+	1.66667	0	3.1235	0	1	1
jg15007/jg15007/clean/chr1:6841337-6848776:+	1.91667	0	3.0817	0	1	1
jg15007/jg15007/clean/chr1:6848962-6856996:+	1.08333	0	5.15022	0	1	1
jg15009/jg15009/clean/chr1:6955983-6959425:-	0.666667	0	6.14187	0	1	1
jg15009/jg15009/clean/chr1:6959520-6962162:-	0.666667	0	6.14187	0	1	1
jg15009/jg15009/clean/chr1:6962339-6966833:-	0.0833333	0	6.23296	0	1	1
jg15009/jg15009/clean/chr1:6966933-6970315:-	0.416667	0	6.15456	0	1	1
jg15009/jg15009/clean/chr1:6973886-6985149:-	0.333333	0	6.16301	0	1	1
jg15009/jg15009/clean/chr1:7018602-7027142:-	0.166667	0	6.20508	0	1	1
jg15010/jg15010/clean/chr1:7058617-7068362:+	52.5833	0	1.87755	0	1	1
jg15010/jg15010/clean/chr1:7068473-7075967:+	51.1667	0	1.86296	0	1	1
jg15010/jg15010/clean/chr1:7076089-7079142:+	49.9167	0	1.8368	0	1	1
jg15010/jg15010/clean/chr1:7083718-7086089:+	53.4167	0	1.79935	0	1	1
jg15010/jg15010/clean/chr1:7086296-7091176:+	53.3333	0	1.87759	0	1	1
jg15010/jg15010/clean/chr1:7091325-7098095:+	55.1667	0	1.9068	0	1	1
jg15010/jg15010/clean/chr1:7098213-7104178:+	66.0833	0	1.80261	0	1	1
jg15011/jg15011/clean/chr1:7115129-7166516:+	3.16667	0	4.01767	0	1	1
jg15011/jg15011/clean/chr1:7166665-7185444:+	4.08333	0	3.06818	0	1	1
jg15011/jg15011/clean/chr1:7185607-7192970:+	3.16667	0	3.35079	0	1	1
jg15019/jg15019/clean/chr1:7720750-7727535:+	1.25	0	4.01385	0	1	1
jg15019/jg15019/clean/chr1:7727841-7730350:+	0.5	0	6.13481	0	1	1
jg15019/jg15019/clean/chr1:7730581-7734355:+	0.666667	0	5.85501	0	1	1
jg15019/jg15019/clean/chr1:7734491-7738958:+	0.916667	0	4.36932	0	1	1
jg15019/jg15019/clean/chr1:7739178-7741140:+	0.916667	0	5.27935	0	1	1
jg15019/jg15019/clean/chr1:7741299-7746629:+	0.416667	0	6.16301	0	1	1
jg15020/jg15020/clean/chr1:7757660-7761356:-	2.75	0	4.11489	0	1	1
jg15020/jg15020/clean/chr1:7766528-7773488:-	1.5	0	5.55884	0	1	1
jg15020/jg15020/clean/chr1:7773548-7782524:-	0.916667	0	6.08514	0	1	1
jg15020/jg15020/clean/chr1:7782798-7790529:-	2.33333	0	5.1073	0	1	1
jg15020/jg15020/clean/chr1:7790644-7794153:-	2.33333	0	4.9752	0	1	1
jg15020/jg15020/clean/chr1:7794311-7798919:-	2.91667	0	4.86575	0	1	1
jg15020/jg15020/clean/chr1:7799064-7803588:-	2.25	0	4.33299	0	1	1
jg15020/jg15020/clean/chr1:7803801-7810031:-	0.166667	0	6.20507	0	1	1
jg15021/jg15021/clean/chr1:7832537-7834427:-	195.167	0	1.78493	0	1	1
jg15021/jg15021/clean/chr1:7834508-7844703:-	198.583	-1.78621	1.67077	-1.0691	0.285025	1
jg15021/jg15021/clean/chr1:7844877-7847554:-	214.333	0	1.79396	0	1	1
jg15021/jg15021/clean/chr1:7847708-7853363:-	241.583	0	1.77123	0	1	1
jg15022/jg15022/clean/chr1:7953668-7958626:+	8.41667	0.949657	2.50205	0.379551	0.704279	1
jg15022/jg15022/clean/chr1:7958769-7975200:+	6.16667	1.11348	2.6233	0.424458	0.671232	1
jg15028/jg15028/clean/chr1:8156153-8159860:+	17.75	0	2.06827	0	1	1
jg15028/jg15028/clean/chr1:8159950-8165613:+	18	0	1.99837	0	1	1
jg15028/jg15028/clean/chr1:8165787-8176364:+	13.0833	0	2.03834	0	1	1
jg15028/jg15028/clean/chr1:8176462-8182856:+	17.25	0	2.10748	0	1	1
jg15028/jg15028/clean/chr1:8183018-8187460:+	19.5833	0	2.00528	0	1	1
jg15028/jg15028/clean/chr1:8187601-8193249:+	17.5833	0	2.04766	0	1	1
jg15028/jg15028/clean/chr1:8193493-8196217:+	14.6667	0	2.13267	0	1	1
jg15031/jg15031/clean/chr1:8433764-8437006:-	0.25	0	6.20507	0	1	1
jg15031/jg15031/clean/chr1:8437135-8480795:-	0.25	0	6.20507	0	1	1
jg15031/jg15031/clean/chr1:8480997-8489381:-	0.25	0	6.20507	0	1	1
jg15031/jg15031/clean/chr1:8489575-8498259:-	0.333333	0	6.17706	0	1	1
jg15031/jg15031/clean/chr1:8498376-8500355:-	0.416667	0	6.16301	0	1	1
jg15031/jg15031/clean/chr1:8500493-8507323:-	0.166667	0	6.20508	0	1	1
jg15031/jg15031/clean/chr1:8507497-8510318:-	0.25	0	6.17706	0	1	1
jg15031/jg15031/clean/chr1:8510543-8512305:-	0.25	0	6.20507	0	1	1
jg15031/jg15031/clean/chr1:8519090-8520150:-	0.333333	0	6.16301	0	1	1
jg15031/jg15031/clean/chr1:8520355-8522023:-	0.166667	0	6.20508	0	1	1
jg15031/jg15031/clean/chr1:8522204-8530378:-	0.0833333	0	6.23296	0	1	1
jg15032/jg15032/clean/chr1:8542964-8545678:+	0.166667	0	6.20508	0	1	1
jg15032/jg15032/clean/chr1:8550956-8565054:+	0.416667	0	6.15456	0	1	1
jg15032/jg15032/clean/chr1:8565258-8568510:+	0.333333	0	6.16301	0	1	1
jg15032/jg15032/clean/chr1:8568629-8571165:+	0.166667	0	6.20508	0	1	1
jg15032/jg15032/clean/chr1:8579181-8581450:+	0.25	0	6.17706	0	1	1
jg15032/jg15032/clean/chr1:8581629-8590053:+	0.416667	0	6.15456	0	1	1
jg15032/jg15032/clean/chr1:8594275-8602652:+	0.5	0	6.15456	0	1	1
jg15034/jg15034/clean/chr1:8621948-8667310:-	11.9167	0	2.43437	0	1	1
jg15034/jg15034/clean/chr1:8667532-8697661:-	12.8333	0	2.61907	0	1	1
jg15035/jg15035/clean/chr1:8743486-8747018:-	9.08333	0	2.40616	0	1	1
jg15035/jg15035/clean/chr1:8747233-8774577:-	10.0833	0	2.69663	0	1	1
jg15035/jg15035/clean/chr1:8774759-8780274:-	10.5833	0	2.65807	0	1	1
jg15035/jg15035/clean/chr1:8780684-8788859:-	7.75	0	2.29692	0	1	1
jg15035/jg15035/clean/chr1:8789018-8790908:-	7.66667	0	2.35128	0	1	1
jg15035/jg15035/clean/chr1:8791061-8793621:-	6.75	0	2.91366	0	1	1
jg15035/jg15035/clean/chr1:8793735-8797420:-	11.3333	0	2.73605	0	1	1
jg15036/jg15036/clean/chr1:8853906-8869120:-	0.166667	0	6.20507	0	1	1
jg15036/jg15036/clean/chr1:8869358-8884860:-	0.0833333	0	6.23296	0	1	1
jg15036/jg15036/clean/chr1:8902709-8911486:-	0.0833333	0	6.23296	0	1	1
jg15036/jg15036/clean/chr1:8911599-8924826:-	0.0833333	0	6.23296	0	1	1
jg15037/jg15037/clean/chr1:8995097-9006558:-	2.16667	0	4.31817	0	1	1
jg15037/jg15037/clean/chr1:9006673-9008818:-	2.41667	0	3.54027	0	1	1
jg15037/jg15037/clean/chr1:9008913-9014825:-	1.66667	0	3.87544	0	1	1
jg15037/jg15037/clean/chr1:9014901-9018614:-	1.66667	0	3.86484	0	1	1
jg15037/jg15037/clean/chr1:9018671-9024418:-	1.41667	0	4.10145	0	1	1
jg15037/jg15037/clean/chr1:9024637-9031305:-	1.5	-2.22481	3.66434	-0.607152	0.54375	1
jg15037/jg15037/clean/chr1:9031362-9034800:-	1.41667	0	4.77445	0	1	1
jg15037/jg15037/clean/chr1:9034887-9038587:-	1.66667	0	4.79713	0	1	1
jg15037/jg15037/clean/chr1:9045092-9047450:-	1.58333	0	4.57424	0	1	1
jg15037/jg15037/clean/chr1:9047573-9054472:-	1.5	0	4.64658	0	1	1
jg15037/jg15037/clean/chr1:9054567-9067290:-	1.25	0	4.24295	0	1	1
jg15037/jg15037/clean/chr1:9067374-9079000:-	2.16667	0	3.64403	0	1	1
jg15037/jg15037/clean/chr1:9106873-9107657:-	1.41667	0	4.86231	0	1	1
jg15037/jg15037/clean/chr1:9107717-9109709:-	2.16667	0	3.63017	0	1	1
jg15037/jg15037/clean/chr1:9109804-9121456:-	7.66667	0	2.20786	0	1	1
jg15038/jg15038/anti-near/chr1:9137236-9154550:+	12.25	0	1.96321	0	1	1
jg15039/jg15039/anti-near/chr1:9159325-9163468:-	129.75	-0.708957	1.73155	-0.409435	0.68222	1
jg15039/jg15039/clean/chr1:9163617-9171805:-	110.25	0	1.7375	0	1	1
jg15039/jg15039/clean/chr1:9172008-9174116:-	109	0	1.72749	0	1	1
jg15039/jg15039/clean/chr1:9174311-9177788:-	107.083	0	1.74838	0	1	1
jg15039/jg15039/clean/chr1:9178001-9181404:-	104.25	0	1.751	0	1	1
jg15039/jg15039/clean/chr1:9181670-9189233:-	115.083	0	1.72835	0	1	1
jg15040/jg15040/clean/chr1:9195482-9204302:+	0.583333	0	6.1449	0	1	1
jg15040/jg15040/clean/chr1:9204467-9206886:+	0.166667	0	6.20508	0	1	1
jg15040/jg15040/clean/chr1:9212197-9214995:+	0.666667	0	6.1449	0	1	1
jg15040/jg15040/clean/chr1:9226718-9233749:+	0.583333	0	6.14893	0	1	1
jg15040/jg15040/clean/chr1:9236565-9241201:+	0.583333	0	6.1449	0	1	1
jg15040/jg15040/clean/chr1:9241465-9251042:+	0.416667	0	6.15456	0	1	1
jg15040/jg15040/clean/chr1:9251204-9255280:+	0.166667	0	6.20507	0	1	1
jg15040/jg15040/clean/chr1:9255425-9261344:+	0.166667	0	6.23296	0	1	1
jg15040/jg15040/clean/chr1:9261530-9265486:+	0.25	0	6.17706	0	1	1
jg15040/jg15040/clean/chr1:9265656-9271355:+	0.333333	0	6.17706	0	1	1
jg15040/jg15040/clean/chr1:9271483-9276017:+	0.0833333	0	6.23296	0	1	1
jg15040/jg15040/clean/chr1:9276220-9279879:+	0.583333	0	6.12632	0	1	1
jg15040/jg15040/clean/chr1:9280116-9284837:+	1	0	5.1666	0	1	1
jg15040/jg15040/clean/chr1:9293430-9297477:+	1.83333	0	4.61637	0	1	1
jg15040/jg15040/clean/chr1:9297651-9297940:+	1.41667	0	3.87791	0	1	1
jg15040/jg15040/clean/chr1:9298236-9303077:+	1.91667	0	3.62124	0	1	1
jg15040/jg15040/clean/chr1:9303161-9304369:+	1.58333	3.02155	3.74084	0.80772	0.419252	1
jg15041/jg15041/clean/chr1:9311862-9318350:+	115.25	0	1.77513	0	1	1
jg15041/jg15041/clean/chr1:9318436-9323215:+	139.75	0	1.75297	0	1	1
jg15041/jg15041/clean/chr1:9323344-9328719:+	98.0833	0	1.75734	0	1	1
jg15041/jg15041/clean/chr1:9328817-9332322:+	115.167	0	1.77566	0	1	1
jg15041/jg15041/clean/chr1:9332615-9337244:+	111.333	0	1.77396	0	1	1
jg15041/jg15041/clean/chr1:9337327-9346727:+	104.417	0	1.75469	0	1	1
jg15041/jg15041/clean/chr1:9346868-9353008:+	103.083	0	1.76707	0	1	1
jg15041/jg15041/clean/chr1:9353211-9354783:+	98.9167	0	1.73162	0	1	1
jg15041/jg15041/clean/chr1:9354976-9360811:+	130.583	0	1.73692	0	1	1
jg15041/jg15041/clean/chr1:9360975-9366973:+	141.417	0	1.74691	0	1	1
jg15042/jg15042/clean/chr1:9402748-9408564:+	6.25	0	2.94775	0	1	1
jg15042/jg15042/clean/chr1:9408705-9413583:+	5.66667	0	2.69155	0	1	1
jg15042/jg15042/clean/chr1:9413684-9416639:+	6.16667	0	2.7838	0	1	1
jg15043/jg15043/clean/chr1:9458874-9460801:+	3.41667	0	3.22606	0	1	1
jg15043/jg15043/clean/chr1:9460980-9464583:+	3.16667	0	2.71936	0	1	1
jg15043/jg15043/clean/chr1:9464705-9470644:+	4.16667	0	2.40498	0	1	1
jg15043/jg15043/clean/chr1:9470855-9478207:+	4.41667	0	2.60196	0	1	1
jg15043/jg15043/clean/chr1:9478334-9481896:+	4.75	0	2.39464	0	1	1
jg15043/jg15043/clean/chr1:9482013-9482094:+	6.58333	-1.97727	2.33552	-0.846607	0.397214	1
jg15043/jg15043/clean/chr1:9482109-9490627:+	2.66667	0	3.25826	0	1	1
jg15048/jg15048/clean/chr1:9652047-9664661:+	2.83333	0	4.13365	0	1	1
jg15048/jg15048/clean/chr1:9665708-9669180:+	1.91667	0	3.66217	0	1	1
jg15048/jg15048/clean/chr1:9669363-9672038:+	2.75	0	3.42978	0	1	1
jg15048/jg15048/clean/chr1:9672182-9678259:+	2.58333	0	3.54462	0	1	1
jg15051/jg15051/clean/chr1:9722930-9726845:-	0.166667	0	6.23296	0	1	1
jg15051/jg15051/clean/chr1:9732533-9734447:-	0.0833333	0	6.23296	0	1	1
jg15051/jg15051/clean/chr1:9734513-9737690:-	0.25	0	6.20507	0	1	1
jg15051/jg15051/clean/chr1:9737789-9747421:-	0.166667	0	6.20507	0	1	1
jg15051/jg15051/clean/chr1:9747692-9751577:-	0.0833333	0	6.23296	0	1	1
jg15051/jg15051/clean/chr1:9751771-9757261:-	0.25	0	6.17706	0	1	1
jg15051/jg15051/clean/chr1:9757406-9764868:-	0.166667	0	6.20507	0	1	1
jg15051/jg15051/clean/chr1:9793157-9797060:-	0.166667	0	6.23296	0	1	1
jg15051/jg15051/clean/chr1:9797194-9808984:-	0.416667	0	6.16301	0	1	1
jg15053/jg15053/clean/chr1:9889320-9891777:-	0.333333	0	6.16301	0	1	1
jg15053/jg15053/clean/chr1:9891921-9896953:-	0.333333	0	6.17706	0	1	1
jg15053/jg15053/clean/chr1:9897124-9899100:-	0.333333	0	6.16301	0	1	1
jg15053/jg15053/clean/chr1:9899368-9902114:-	0.25	0	6.17706	0	1	1
jg15053/jg15053/clean/chr1:9902292-9907408:-	0.416667	0	6.15456	0	1	1
jg15053/jg15053/clean/chr1:9916240-9920947:-	0.25	0	6.20507	0	1	1
jg15053/jg15053/clean/chr1:9921212-9925317:-	0.0833333	0	6.23296	0	1	1
jg15055/jg15055/clean/chr1:10006310-10010430:-	0.583333	0	6.1449	0	1	1
jg15055/jg15055/clean/chr1:10010664-10015610:-	0.166667	0	6.20508	0	1	1
jg15055/jg15055/clean/chr1:10021246-10023146:-	0.25	0	6.20507	0	1	1
jg15055/jg15055/clean/chr1:10023323-10034685:-	0.25	0	6.20507	0	1	1
jg15055/jg15055/clean/chr1:10034907-10038654:-	0.5	0	6.13481	0	1	1
jg15055/jg15055/clean/chr1:10038984-10044230:-	0.416667	0	6.16301	0	1	1
jg15055/jg15055/clean/chr1:10044461-10056691:-	0.583333	0	6.08855	0	1	1
jg15055/jg15055/clean/chr1:10056791-10065156:-	0.583333	0	6.10647	0	1	1
jg15055/jg15055/clean/chr1:10065281-10081108:-	0.75	0	6.14187	0	1	1
jg15055/jg15055/clean/chr1:10081214-10104399:-	0.666667	0	6.14187	0	1	1
jg15055/jg15055/clean/chr1:10104544-10118753:-	1.16667	0	5.98697	0	1	1
jg15055/jg15055/clean/chr1:10119042-10191633:-	0.5	0	6.14892	0	1	1
jg15056/jg15056/clean/chr1:10272276-10302111:+	4.08333	0	2.85568	0	1	1
jg15057/jg15057/clean/chr1:10313935-10322688:+	8	0	6.01465	0	1	1
jg15057/jg15057/clean/chr1:10322790-10324546:+	5.5	0	3.67355	0	1	1
jg15057/jg15057/clean/chr1:10324729-10333524:+	3.83333	0	4.02153	0	1	1
jg15057/jg15057/clean/chr1:10333709-10338100:+	1.66667	0	6.12915	0	1	1
jg15058/jg15058/clean/chr1:10374890-10377313:+	0.583333	0	5.98282	0	1	1
jg15058/jg15058/clean/chr1:10377498-10379673:+	1.25	0	4.72864	0	1	1
jg15059/jg15059/clean/chr1:10407746-10431416:+	146.75	0	1.88839	0	1	1
jg15059/jg15059/clean/chr1:10431518-10433806:+	119.333	0	1.9123	0	1	1
jg15059/jg15059/clean/chr1:10443622-10445475:+	91.6667	0	1.92024	0	1	1
jg15059/jg15059/clean/chr1:10445649-10465865:+	64	0	1.94285	0	1	1
jg15062/jg15062/clean/chr1:10506718-10542865:+	7.58333	0	2.99931	0	1	1
jg15062/jg15062/clean/chr1:10543083-10546061:+	7.33333	0	2.80549	0	1	1
jg15062/jg15062/clean/chr1:10546169-10551729:+	7.41667	0	3.03072	0	1	1
jg15062/jg15062/clean/chr1:10552113-10554987:+	6.5	-2.54457	2.54518	-0.999758	0.317428	1
jg15062/jg15062/clean/chr1:10555176-10557490:+	5.41667	-1.90353	3.07918	-0.618195	0.536447	1
jg15062/jg15062/clean/chr1:10557740-10559862:+	6.33333	-1.23188	2.7557	-0.447032	0.654852	1
jg15065/jg15065/clean/chr1:10736047-10741926:-	0.5	0	6.15456	0	1	1
jg15065/jg15065/clean/chr1:10742137-10745361:-	0.25	0	6.17706	0	1	1
jg15065/jg15065/clean/chr1:10745557-10751092:-	0.166667	0	6.23296	0	1	1
jg15065/jg15065/clean/chr1:10751786-10759556:-	0.25	0	6.20507	0	1	1
jg15065/jg15065/clean/chr1:10759712-10778047:-	0.25	0	6.20507	0	1	1
jg15065/jg15065/clean/chr1:10778256-10783128:-	0.416667	0	6.16301	0	1	1
jg15065/jg15065/clean/chr1:10802238-10804537:-	0.166667	0	6.20507	0	1	1
jg15065/jg15065/clean/chr1:10804749-10807729:-	0.0833333	0	6.23296	0	1	1
jg15065/jg15065/clean/chr1:10811459-10827228:-	0.25	0	6.17706	0	1	1
jg15069/jg15069/clean/chr1:10847932-10852042:-	0.0833333	0	6.23296	0	1	1
jg15069/jg15069/clean/chr1:10852213-10857716:-	0.416667	0	6.14893	0	1	1
jg15069/jg15069/clean/chr1:10857926-10859366:-	0.333333	0	6.16301	0	1	1
jg15069/jg15069/clean/chr1:10859569-10878836:-	0.166667	0	6.20508	0	1	1
jg15069/jg15069/clean/chr1:10879017-10885958:-	0.25	0	6.17706	0	1	1
jg15069/jg15069/clean/chr1:10886077-10891637:-	0.333333	0	6.17706	0	1	1
jg15069/jg15069/clean/chr1:10891767-10896776:-	0.916667	0	6.11121	0	1	1
jg15069/jg15069/clean/chr1:10896897-10899768:-	0.916667	0	5.20562	0	1	1
jg15073/jg15073/clean/chr1:11066917-11071666:-	0.583333	0	6.02852	0	1	1
jg15073/jg15073/clean/chr1:11071870-11076188:-	1.16667	0	4.30229	0	1	1
jg15074/jg15074/clean/chr1:11105932-11108718:-	20.5	0	1.91633	0	1	1
jg15074/jg15074/clean/chr1:11108797-11112539:-	24.4167	0	1.86232	0	1	1
jg15074/jg15074/clean/chr1:11112812-11114518:-	33.5	0	1.95185	0	1	1
jg15074/jg15074/clean/chr1:11130353-11134276:-	28.5	0	2.07539	0	1	1
jg15074/jg15074/clean/chr1:11134411-11136794:-	25.25	0	3.59445	0	1	1
jg15074/jg15074/clean/chr1:11136939-11140905:-	25	0	3.52746	0	1	1
jg15074/jg15074/clean/chr1:11141231-11145875:-	21.75	0	2.53839	0	1	1
jg15074/jg15074/clean/chr1:11145999-11149702:-	20.5	0	2.52387	0	1	1
jg15074/jg15074/clean/chr1:11149881-11153462:-	15.1667	0	2.60719	0	1	1
jg15074/jg15074/clean/chr1:11153623-11154967:-	23.8333	0	3.59818	0	1	1
jg15074/jg15074/clean/chr1:11156595-11159239:-	43.6667	0	2.02837	0	1	1
jg15075/jg15075/clean/chr1:11272253-11288753:-	0.0833333	0	6.23296	0	1	1
jg15077/jg15077/clean/chr1:11373591-11385045:-	4.16667	0	2.6461	0	1	1
jg15077/jg15077/clean/chr1:11385240-11391367:-	2.91667	0	2.71406	0	1	1
jg15077/jg15077/clean/chr1:11391613-11402111:-	3.58333	0	2.50282	0	1	1
jg15077/jg15077/clean/chr1:11402437-11406486:-	4.33333	0	3.00464	0	1	1
jg15077/jg15077/clean/chr1:11406686-11408210:-	2.75	0	3.38185	0	1	1
jg15077/jg15077/clean/chr1:11408352-11411083:-	2.25	0	3.54364	0	1	1
jg15077/jg15077/clean/chr1:11411204-11414945:-	2.16667	0	3.54456	0	1	1
jg15077/jg15077/clean/chr1:11415144-11416138:-	1.08333	0	4.25703	0	1	1
jg15077/jg15077/clean/chr1:11416318-11419190:-	1.25	0	4.15746	0	1	1
jg15077/jg15077/clean/chr1:11424943-11426989:-	1	0	6.07087	0	1	1
jg15077/jg15077/clean/chr1:11427273-11428580:-	0.833333	0	5.34089	0	1	1
jg15077/jg15077/clean/chr1:11428838-11433158:-	1	0	6.13481	0	1	1
jg15077/jg15077/clean/chr1:11433457-11440996:-	0.0833333	0	6.23296	0	1	1
jg15077/jg15077/clean/chr1:11441140-11447530:-	0.583333	0	6.1449	0	1	1
jg15077/jg15077/clean/chr1:11447776-11450441:-	0.333333	0	6.17706	0	1	1
jg15077/jg15077/clean/chr1:11450566-11453364:-	0.25	0	6.20507	0	1	1
jg15078/jg15078/clean/chr1:11512831-11516606:-	0.0833333	0	6.23296	0	1	1
jg15078/jg15078/clean/chr1:11516710-11538617:-	0.333333	0	6.16301	0	1	1
jg15079/jg15079/clean/chr1:11541940-11544886:-	0.166667	0	6.20507	0	1	1
jg15079/jg15079/clean/chr1:11545107-11583813:-	0.166667	0	6.20507	0	1	1
jg15079/jg15079/clean/chr1:11584543-11591220:-	0.583333	0	6.14892	0	1	1
jg15079/jg15079/clean/chr1:11591364-11593233:-	0.416667	0	6.15456	0	1	1
jg15079/jg15079/clean/chr1:11593456-11606667:-	0.916667	0	6.13609	0	1	1
jg15080/jg15080/clean/chr1:11628681-11631726:-	7.16667	0	2.31549	0	1	1
jg15080/jg15080/clean/chr1:11631805-11634620:-	7.16667	0	2.38094	0	1	1
jg15080/jg15080/clean/chr1:11634811-11643450:-	7.91667	0	2.26505	0	1	1
jg15080/jg15080/clean/chr1:11643603-11648412:-	9.08333	0	2.2198	0	1	1
jg15080/jg15080/clean/chr1:11648600-11650274:-	11.5833	0	2.2576	0	1	1
jg15082/jg15082/clean/chr1:11683124-11698596:+	1.58333	0	5.53159	0	1	1
jg15082/jg15082/clean/chr1:11698719-11706295:+	0.25	0	6.17706	0	1	1
jg15082/jg15082/clean/chr1:11711832-11714546:+	0.75	0	6.13952	0	1	1
jg15082/jg15082/clean/chr1:11721750-11725488:+	1.16667	0	6.13279	0	1	1
jg15082/jg15082/clean/chr1:11725611-11732875:+	0.166667	0	6.20508	0	1	1
jg15082/jg15082/clean/chr1:11733130-11736439:+	0.583333	1.32184	6.12632	0.215764	0.829172	1
jg15082/jg15082/clean/chr1:11736602-11739243:+	0.166667	0	6.20508	0	1	1
jg15082/jg15082/clean/chr1:11749674-11751083:+	0.166667	0	6.20508	0	1	1
jg15082/jg15082/clean/chr1:11751306-11752637:+	0.583333	0	6.1449	0	1	1
jg15082/jg15082/clean/chr1:11753279-11757247:+	0.166667	0	6.20508	0	1	1
jg15082/jg15082/clean/chr1:11757493-11760045:+	0.0833333	0	6.23296	0	1	1
jg15082/jg15082/clean/chr1:11760246-11763189:+	0.166667	0	6.20508	0	1	1
jg15082/jg15082/clean/chr1:11763394-11767122:+	0.166667	0	6.20507	0	1	1
jg15082/jg15082/clean/chr1:11767538-11777387:+	0.25	0	6.17706	0	1	1
jg15082/jg15082/clean/chr1:11777516-11785763:+	0.333333	0	6.16301	0	1	1
jg15082/jg15082/clean/chr1:11785991-11789241:+	0.25	0	6.17706	0	1	1
jg15082/jg15082/clean/chr1:11789387-11791718:+	0.333333	0	6.16301	0	1	1
jg15082/jg15082/clean/chr1:11796089-11801578:+	0.0833333	0	6.23296	0	1	1
jg15082/jg15082/clean/chr1:11801752-11805129:+	0.416667	0	6.15456	0	1	1
jg15084/jg15084/clean/chr1:11911359-11925037:+	0.25	0	6.17706	0	1	1
jg15084/jg15084/clean/chr1:11925201-11930620:+	0.25	0	6.17706	0	1	1
jg15084/jg15084/clean/chr1:11930823-11940373:+	0.25	0	6.20507	0	1	1
jg15084/jg15084/clean/chr1:11940839-11942826:+	0.333333	0	6.17706	0	1	1
jg15084/jg15084/clean/chr1:11943000-11945584:+	0.0833333	0	6.23296	0	1	1
jg15084/jg15084/clean/chr1:11945674-11947508:+	0.25	0	6.17706	0	1	1
jg15084/jg15084/clean/chr1:11947650-11950030:+	0.0833333	0	6.23296	0	1	1
jg15085/jg15085/clean/chr1:11967314-11970492:-	37.4167	0	1.89527	0	1	1
jg15085/jg15085/clean/chr1:11970625-11978097:-	49.25	0	1.85329	0	1	1
jg15085/jg15085/clean/chr1:11978344-11982414:-	35.0833	0	1.90145	0	1	1
jg15085/jg15085/clean/chr1:11982497-11986659:-	31.8333	0	1.88187	0	1	1
jg15085/jg15085/clean/chr1:11986976-11989717:-	25.6667	0	1.93521	0	1	1
jg15085/jg15085/clean/chr1:11989928-11993830:-	30.75	0	2.00343	0	1	1
jg15085/jg15085/clean/chr1:11993916-12006402:-	29.3333	0	2.04041	0	1	1
jg15086/jg15086/clean/chr1:12062781-12065077:+	0.583333	0	6.14489	0	1	1
jg15086/jg15086/clean/chr1:12065167-12071343:+	1.58333	0	4.58281	0	1	1
jg15086/jg15086/clean/chr1:12071490-12081428:+	0.75	0	5.54788	0	1	1
jg15086/jg15086/clean/chr1:12081595-12084359:+	1.16667	0	4.24047	0	1	1
jg15086/jg15086/clean/chr1:12084501-12087231:+	1.16667	0	4.20553	0	1	1
jg15086/jg15086/clean/chr1:12087249-12098915:+	0.5	0	6.15456	0	1	1
jg15086/jg15086/clean/chr1:12099064-12106204:+	1.33333	0	4.09649	0	1	1
jg15086/jg15086/clean/chr1:12106328-12108661:+	1.5	0	5.6758	0	1	1
jg15086/jg15086/clean/chr1:12108777-12111382:+	2.91667	0	3.43318	0	1	1
jg15086/jg15086/clean/chr1:12111581-12115105:+	1.16667	0	4.10492	0	1	1
jg15086/jg15086/clean/chr1:12119007-12119668:+	2.58333	0	3.17472	0	1	1
jg15086/jg15086/clean/chr1:12119803-12122715:+	4	0	3.10203	0	1	1
jg15088/jg15088/clean/chr1:12276054-12292873:+	0.25	0	6.17706	0	1	1
jg15089/jg15089/clean/chr1:12311590-12331073:+	0.166667	0	6.20507	0	1	1
jg15090/jg15090/clean/chr1:12361694-12363213:+	0.0833333	0	6.23296	0	1	1
jg15090/jg15090/clean/chr1:12363321-12364578:+	0.0833333	-0.961754	6.23296	-0.154301	0.877372	1
jg15090/jg15090/clean/chr1:12371055-12373686:+	0.0833333	0	6.23296	0	1	1
jg15090/jg15090/clean/chr1:12375300-12376403:+	0.75	2.8958	6.14187	0.471485	0.637294	1
jg15090/jg15090/clean/chr1:12376477-12378455:+	0.833333	3.06572	6.13952	0.499342	0.617539	1
jg15090/jg15090/clean/chr1:12378556-12384530:+	0.666667	0	6.09226	0	1	1
jg15091/jg15091/clean/chr1:12412324-12413340:-	0.416667	0	6.16301	0	1	1
jg15091/jg15091/clean/chr1:12413527-12416974:-	0.416667	0	6.16301	0	1	1
jg15091/jg15091/clean/chr1:12418371-12423618:-	0.75	0	6.11661	0	1	1
jg15091/jg15091/clean/chr1:12423681-12430063:-	1.75	0	5.39984	0	1	1
jg15094/jg15094/clean/chr1:12481350-12484893:-	0.25	0	6.20507	0	1	1
jg15094/jg15094/clean/chr1:12484976-12489124:-	0.416667	0	6.16301	0	1	1
jg15094/jg15094/clean/chr1:12490667-12494934:-	0.166667	0	6.23296	0	1	1
jg15094/jg15094/clean/chr1:12495183-12500136:-	0.166667	0	6.23296	0	1	1
jg15094/jg15094/clean/chr1:12500284-12504467:-	0.0833333	0	6.23296	0	1	1
jg15094/jg15094/clean/chr1:12504646-12508360:-	0.416667	0	6.16301	0	1	1
jg15094/jg15094/clean/chr1:12508497-12511334:-	0.25	0	6.17706	0	1	1
jg15094/jg15094/clean/chr1:12511548-12523172:-	0.166667	0	6.20508	0	1	1
jg15094/jg15094/clean/chr1:12523358-12530134:-	0.166667	0	6.23296	0	1	1
jg15094/jg15094/clean/chr1:12530413-12540455:-	0.333333	0	6.17706	0	1	1
jg15094/jg15094/clean/chr1:12546186-12550913:-	0.75	0	6.14187	0	1	1
jg15094/jg15094/clean/chr1:12551082-12553580:-	0.583333	0	6.1449	0	1	1
jg15094/jg15094/clean/chr1:12553873-12556153:-	1.5	0	6.1301	0	1	1
jg15094/jg15094/clean/chr1:12556426-12558894:-	0.166667	0	6.20508	0	1	1
jg15094/jg15094/clean/chr1:12559230-12561836:-	0.416667	0	6.15456	0	1	1
jg15094/jg15094/clean/chr1:12562152-12562828:-	0.333333	0	6.17706	0	1	1
jg15094/jg15094/clean/chr1:12563010-12566707:-	0.0833333	0	6.23296	0	1	1
jg15094/jg15094/clean/chr1:12571351-12574813:-	0.166667	0	6.23296	0	1	1
jg15100/jg15100/clean/chr1:12721456-12723545:+	1.25	0	5.90917	0	1	1
jg15100/jg15100/clean/chr1:12723698-12726651:+	1.58333	0	5.57233	0	1	1
jg15100/jg15100/clean/chr1:12726921-12737024:+	1.33333	0	4.12432	0	1	1
jg15100/jg15100/clean/chr1:12737187-12738544:+	1.5	0	3.96672	0	1	1
jg15100/jg15100/clean/chr1:12738940-12741528:+	1.25	0	4.15746	0	1	1
jg15100/jg15100/clean/chr1:12741759-12746607:+	1.83333	0	3.71289	0	1	1
jg15100/jg15100/clean/chr1:12746783-12747892:+	1.91667	0	4.45791	0	1	1
jg15101/jg15101/clean/chr1:12761135-12766851:-	0.166667	0	6.20507	0	1	1
jg15101/jg15101/clean/chr1:12767102-12770018:-	0.0833333	0	6.23296	0	1	1
jg15101/jg15101/clean/chr1:12770202-12775383:-	0.0833333	0	6.23296	0	1	1
jg15103/jg15103/clean/chr1:12827959-12848628:+	22.9167	0	1.84321	0	1	1
jg15103/jg15103/clean/chr1:12848730-12851385:+	18.9167	0	1.94048	0	1	1
jg15103/jg15103/clean/chr1:12871045-12874078:+	10.25	0	2.08718	0	1	1
jg15103/jg15103/clean/chr1:12874212-12877392:+	7.5	0	2.29732	0	1	1
jg15103/jg15103/clean/chr1:12877508-12880198:+	6	0	2.22142	0	1	1
jg15103/jg15103/clean/chr1:12880365-12882830:+	9.5	0	2.09184	0	1	1
jg15109/jg15109/clean/chr1:13159313-13164339:-	0.166667	0	6.20508	0	1	1
jg15125/jg15125/clean/chr1:13412226-13413595:+	1.58333	0	4.63811	0	1	1
jg15125/jg15125/clean/chr1:13413803-13438776:+	2.66667	0	4.1396	0	1	1
jg15124/jg15124/clean/chr1:13476116-13483113:-	1.16667	0	5.03963	0	1	1
jg15124/jg15124/clean/chr1:13483242-13487097:-	0.583333	0	6.14893	0	1	1
jg15124/jg15124/clean/chr1:13487326-13498989:-	1.08333	0	4.35668	0	1	1
jg15124/jg15124/clean/chr1:13499203-13508441:-	1.58333	0	3.96201	0	1	1
jg15126/jg15126/clean/chr1:13555316-13557823:+	0.0833333	0	6.23296	0	1	1
jg15126/jg15126/clean/chr1:13558257-13570620:+	0.0833333	0	6.23296	0	1	1
jg15126/jg15126/clean/chr1:13570802-13588963:+	0.166667	0	6.20508	0	1	1
jg15126/jg15126/anti-near/chr1:13589142-13592403:+	0.25	0	6.17706	0	1	1
jg15127/jg15127/anti-near/chr1:13596062-13605772:-	0.833333	0	4.50559	0	1	1
jg15127/jg15127/clean/chr1:13605907-13611274:-	1.5	0	5.68513	0	1	1
jg15127/jg15127/clean/chr1:13611403-13615558:-	1.08333	0	5.19503	0	1	1
jg15127/jg15127/clean/chr1:13615693-13620193:-	1.08333	0	5.08662	0	1	1
jg15127/jg15127/clean/chr1:13620328-13622581:-	0.583333	0	6.12632	0	1	1
jg15127/jg15127/clean/chr1:13622842-13625083:-	0.75	0	6.14187	0	1	1
jg15127/jg15127/clean/chr1:13625338-13626925:-	1	0	6.06536	0	1	1
jg15127/jg15127/clean/chr1:13627090-13629752:-	0.833333	0	5.41156	0	1	1
jg15127/jg15127/clean/chr1:13629887-13633711:-	1	0	5.20993	0	1	1
jg15127/jg15127/clean/chr1:13633846-13635785:-	0.666667	0	6.12066	0	1	1
jg15127/jg15127/clean/chr1:13635908-13638414:-	0.25	0	6.20507	0	1	1
jg15127/jg15127/clean/chr1:13638546-13640105:-	0.916667	0	6.07393	0	1	1
jg15127/jg15127/clean/chr1:13640198-13655936:-	0.916667	0	6.08514	0	1	1
jg15127/jg15127/clean/chr1:13655991-13663260:-	0.75	0	6.08371	0	1	1
jg15128/jg15128/clean/chr1:13668745-13682442:-	45.4167	0	1.89913	0	1	1
jg15128/jg15128/clean/chr1:13682536-13688536:-	39.5	0	1.79605	0	1	1
jg15128/jg15128/clean/chr1:13688657-13691568:-	41.6667	0	1.82137	0	1	1
jg15128/jg15128/clean/chr1:13691670-13695811:-	45.25	0	1.81423	0	1	1
jg15128/jg15128/clean/chr1:13696002-13699861:-	36.9167	0	1.81818	0	1	1
jg15128/jg15128/clean/chr1:13700032-13701764:-	40.5	0	1.80694	0	1	1
jg15128/jg15128/clean/chr1:13701984-13710372:-	37.5	0	1.81687	0	1	1
jg15128/jg15128/clean/chr1:13710534-13711351:-	41.75	0	1.85183	0	1	1
jg15132/jg15132/anti-near/chr1:13743457-13743730:+	0.333333	-2.85766	6.163	-0.463679	0.642878	1
jg15132/jg15132/anti-near/chr1:13743794-13746410:+	0.666667	0	6.12066	0	1	1
jg15132/jg15132/clean/chr1:13746595-13749405:+	0.75	0	5.60926	0	1	1
jg15134/jg15134/clean/chr1:13810154-13811401:+	45.0833	0	2.18189	0	1	1
jg15134/jg15134/clean/chr1:13811504-13817034:+	51.3333	0	2.19689	0	1	1
jg15134/jg15134/clean/chr1:13817219-13825027:+	85.4167	0	2.02977	0	1	1
jg15134/jg15134/clean/chr1:13825192-13829642:+	108	0	1.90405	0	1	1
jg15134/jg15134/clean/chr1:13829800-13830603:+	147.167	3.88674	1.86126	2.08823	0.0367769	1
jg15134/jg15134/anti-near/chr1:13830678-13834954:+	158.333	2.18214	1.91921	1.137	0.255539	1
jg15135/jg15135/anti-near/chr1:13839866-13841823:-	9.66667	0	2.19995	0	1	1
jg15135/jg15135/clean/chr1:13850292-13853027:-	9.16667	0	2.3101	0	1	1
jg15135/jg15135/clean/chr1:13853192-13857839:-	7.16667	-1.40658	2.31833	-0.606722	0.544035	1
jg15135/jg15135/clean/chr1:13858024-13859388:-	3.41667	0	3.25575	0	1	1
jg15135/jg15135/clean/chr1:13859491-13861999:-	5.75	0	2.47478	0	1	1
jg15135/jg15135/clean/chr1:13862113-13864185:-	7.16667	0	2.36747	0	1	1
jg15135/jg15135/clean/chr1:13864376-13865217:-	8.83333	-1.90039	2.16065	-0.879546	0.379105	1
jg15135/jg15135/clean/chr1:13865383-13871781:-	7.08333	0	2.47669	0	1	1
jg15135/jg15135/clean/chr1:13871988-13882614:-	9.33333	0	2.32027	0	1	1
jg15136/jg15136/clean/chr1:13885614-13895252:+	25.3333	0	1.89675	0	1	1
jg15136/jg15136/clean/chr1:13895369-13906905:+	19	0	1.96183	0	1	1
jg15136/jg15136/clean/chr1:13906974-13911719:+	18.25	0	2.04761	0	1	1
jg15136/jg15136/clean/chr1:13911840-13919641:+	18.0833	0	1.97886	0	1	1
jg15136/jg15136/clean/chr1:13919823-13922458:+	18.4167	0	1.94596	0	1	1
jg15136/jg15136/clean/chr1:13922573-13925422:+	22.0833	0	1.90556	0	1	1
jg15139/jg15139/clean/chr1:13953253-13957540:+	8.83333	0	2.11345	0	1	1
jg15139/jg15139/clean/chr1:13957674-13959691:+	5.33333	0	2.24673	0	1	1
jg15139/jg15139/clean/chr1:13959927-13965086:+	5.41667	0	2.24088	0	1	1
jg15139/jg15139/clean/chr1:13965785-13970589:+	7.83333	0	2.19588	0	1	1
jg15139/jg15139/clean/chr1:13970785-13974284:+	9.16667	0	2.04986	0	1	1
jg15141/jg15141/clean/chr1:13988067-13993563:-	2.83333	0	3.37242	0	1	1
jg15141/jg15141/clean/chr1:13993755-13999109:-	4	0	3.11159	0	1	1
jg15141/jg15141/clean/chr1:13999258-14001753:-	2.66667	0	3.97752	0	1	1
jg15141/jg15141/clean/chr1:14002025-14005512:-	1.5	0	4.50823	0	1	1
jg15141/jg15141/clean/chr1:14005622-14015372:-	1.83333	0	3.5915	0	1	1
jg15141/jg15141/clean/chr1:14015525-14016964:-	3.33333	-1.32043	2.76613	-0.477356	0.633109	1
jg15141/jg15141/clean/chr1:14017097-14018532:-	2.5	-2.11379	3.29713	-0.641099	0.521458	1
jg15142/jg15142/clean/chr1:14029664-14039767:+	19	0	1.95044	0	1	1
jg15142/jg15142/clean/chr1:14039976-14041973:+	10.1667	0	2.21254	0	1	1
jg15142/jg15142/clean/chr1:14042511-14046587:+	9.08333	0	2.3941	0	1	1
jg15142/jg15142/clean/chr1:14046715-14052598:+	8.58333	0	2.2732	0	1	1
jg15143/jg15143/clean/chr1:14060690-14061895:-	0.0833333	0	6.23296	0	1	1
jg15143/jg15143/clean/chr1:14078367-14090584:-	0.0833333	0	6.23296	0	1	1
jg15143/jg15143/clean/chr1:14114729-14148372:-	0.0833333	0	6.23296	0	1	1
jg15143/jg15143/clean/chr1:14154584-14154705:-	0.166667	0	6.20507	0	1	1
jg15143/jg15143/clean/chr1:14154927-14179758:-	0.166667	0	6.20507	0	1	1
jg15152/jg15152/clean/chr1:14628779-14631151:+	0.166667	0	6.20507	0	1	1
jg15152/jg15152/clean/chr1:14631483-14634298:+	0.333333	0	6.17706	0	1	1
jg15152/jg15152/clean/chr1:14634438-14643030:+	0.583333	0	6.14489	0	1	1
jg15152/jg15152/clean/chr1:14643391-14652249:+	0.333333	0	6.16301	0	1	1
jg15152/jg15152/clean/chr1:14652547-14655159:+	0.25	0	6.20507	0	1	1
jg15152/jg15152/clean/chr1:14655321-14656275:+	0.25	0	6.20507	0	1	1
jg15152/jg15152/clean/chr1:14681376-14683594:+	0.25	0	6.20507	0	1	1
jg15152/jg15152/clean/chr1:14683725-14685559:+	0.166667	0	6.23296	0	1	1
jg15152/jg15152/clean/chr1:14685688-14690454:+	0.0833333	0	6.23296	0	1	1
jg15153/jg15153/clean/chr1:14702460-14706604:+	68.3333	0	1.81033	0	1	1
jg15153/jg15153/clean/chr1:14706781-14709868:+	70.8333	0	1.85367	0	1	1
jg15153/jg15153/clean/chr1:14709964-14711950:+	62.5	-2.40422	1.72975	-1.38992	0.164554	1
jg15156/jg15156/clean/chr1:14720129-14724184:+	1.25	0	4.88696	0	1	1
jg15156/jg15156/clean/chr1:14724324-14733600:+	1	0	6.1348	0	1	1
jg15156/jg15156/clean/chr1:14733827-14747325:+	0.75	0	6.14187	0	1	1
jg15157/jg15157/clean/chr1:14777847-14786418:+	2.91667	0	3.32696	0	1	1
jg15157/jg15157/clean/chr1:14786619-14787654:+	3.25	0	2.81473	0	1	1
jg15157/jg15157/clean/chr1:14787877-14792568:+	3.58333	0	2.76541	0	1	1
jg15157/jg15157/clean/chr1:14792890-14808726:+	2.83333	0	2.70387	0	1	1
jg15157/jg15157/clean/chr1:14808985-14817358:+	3.25	0	2.72976	0	1	1
jg15157/jg15157/clean/chr1:14817493-14822285:+	2.75	0	2.68585	0	1	1
jg15157/jg15157/clean/chr1:14822502-14832341:+	2.25	0	2.9964	0	1	1
jg15157/jg15157/clean/chr1:14832513-14852536:+	3.33333	0	3.43706	0	1	1
jg15157/jg15157/clean/chr1:14852625-14863386:+	1.91667	0	3.15266	0	1	1
jg15158/jg15158/clean/chr1:14899761-14911095:-	0.583333	0	6.12632	0	1	1
jg15158/jg15158/clean/chr1:14911220-14920000:-	0.25	0	6.20507	0	1	1
jg15164/jg15164/clean/chr1:15086339-15087214:-	1.41667	0	6.13065	0	1	1
jg15166/jg15166/clean/chr1:15194522-15218504:+	28.5833	0	1.95182	0	1	1
jg15166/jg15166/clean/chr1:15218696-15224271:+	15.0833	0	1.96945	0	1	1
jg15166/jg15166/anti-near/chr1:15224493-15230176:+	14.6667	-0.680615	1.93126	-0.352421	0.724523	1
jg15167/jg15167/anti-near/chr1:15231142-15235781:-	0.75	0	6.11661	0	1	1
jg15167/jg15167/clean/chr1:15248899-15284193:-	0.416667	0	6.14893	0	1	1
jg15167/jg15167/clean/chr1:15284498-15291595:-	1.83333	0	5.24622	0	1	1
jg15170/jg15170/clean/chr1:15361690-15369542:+	88.4167	0	1.83637	0	1	1
jg15171/jg15171/clean/chr1:15400050-15406004:+	0.416667	0	6.16301	0	1	1
jg15172/jg15172/clean/chr1:15466344-15475387:+	0.416667	0	6.15456	0	1	1
jg15172/jg15172/clean/chr1:15475480-15479412:+	0.25	0	6.17706	0	1	1
jg15172/jg15172/clean/chr1:15479530-15500285:+	0.166667	0	6.20508	0	1	1
jg15172/jg15172/clean/chr1:15500388-15509091:+	0.333333	0	6.16301	0	1	1
jg15172/jg15172/clean/chr1:15540012-15543250:+	0.166667	0	6.20507	0	1	1
jg15172/jg15172/clean/chr1:15543353-15585913:+	0.25	0	6.20507	0	1	1
jg15172/jg15172/clean/chr1:15586036-15587657:+	0.25	-0.895923	6.20507	-0.144386	0.885196	1
jg15173/jg15173/clean/chr1:15655303-15664978:+	0.833333	0	6.07801	0	1	1
jg15173/jg15173/clean/chr1:15665173-15676124:+	2	0	5.18055	0	1	1
jg15173/jg15173/clean/chr1:15676353-15677693:+	2.5	0	4.21054	0	1	1
jg15173/jg15173/clean/chr1:15678114-15680868:+	2.75	0	3.4983	0	1	1
jg15173/jg15173/clean/chr1:15681033-15687056:+	2.25	0	3.63747	0	1	1
jg15173/jg15173/clean/chr1:15687132-15692139:+	4.08333	0	3.31369	0	1	1
jg15173/jg15173/clean/chr1:15692313-15693880:+	2.41667	0	2.94455	0	1	1
jg15173/jg15173/clean/chr1:15693970-15699533:+	2.83333	0	2.69636	0	1	1
jg15173/jg15173/clean/chr1:15699788-15700944:+	2.33333	0	3.62671	0	1	1
jg15173/jg15173/clean/chr1:15701085-15703710:+	2.5	0	2.95925	0	1	1
jg15173/jg15173/clean/chr1:15703924-15704562:+	2.33333	0	2.98829	0	1	1
jg15173/jg15173/clean/chr1:15704679-15706449:+	3	0	2.65219	0	1	1
jg15173/jg15173/clean/chr1:15706605-15711289:+	4.16667	0	2.68429	0	1	1
jg15175/jg15175/clean/chr1:15805340-15808507:-	0.75	0	6.13951	0	1	1
jg15176/jg15176/clean/chr1:16048616-16056341:+	4.66667	0	2.44367	0	1	1
jg15176/jg15176/clean/chr1:16056474-16064685:+	6.33333	0	2.32066	0	1	1
jg15176/jg15176/anti-near/chr1:16064818-16076941:+	4.83333	0	2.93558	0	1	1
jg15178/jg15178/clean/chr1:16095503-16100740:+	6.41667	0	3.14099	0	1	1
jg15178/jg15178/clean/chr1:16115852-16118294:+	0.166667	0	6.23296	0	1	1
jg15182/jg15182/clean/chr1:16259444-16262827:-	18.6667	0	2.06036	0	1	1
jg15182/jg15182/clean/chr1:16262893-16264063:-	19.9167	0	1.97756	0	1	1
jg15182/jg15182/clean/chr1:16268011-16273328:-	12.5	0	2.30035	0	1	1
jg15185/jg15185/clean/chr1:16368314-16378275:-	2.33333	0	5.0596	0	1	1
jg15185/jg15185/clean/chr1:16378384-16388558:-	0.25	0	6.20507	0	1	1
jg15185/jg15185/clean/chr1:16388723-16403203:-	1	0	6.13481	0	1	1
jg15185/jg15185/clean/chr1:16403274-16413457:-	0.333333	0	6.16301	0	1	1
jg15185/jg15185/clean/chr1:16413607-16429653:-	0.25	0	6.17706	0	1	1
jg15185/jg15185/clean/chr1:16429857-16454669:-	0.166667	0	6.23296	0	1	1
jg15185/jg15185/clean/chr1:16454812-16458550:-	0.333333	0	6.17706	0	1	1
jg15185/jg15185/clean/chr1:16458671-16493941:-	0.0833333	0	6.23296	0	1	1
jg15185/jg15185/clean/chr1:16494062-16496755:-	0.416667	0	6.14892	0	1	1
jg15185/jg15185/clean/chr1:16496906-16499924:-	0.25	0	6.17706	0	1	1
jg15185/jg15185/clean/chr1:16500084-16514405:-	0.166667	0	6.20508	0	1	1
jg15187/jg15187/clean/chr1:16682907-16693158:+	8.25	0	2.13475	0	1	1
jg15188/jg15188/clean/chr1:16785431-16787770:+	1.33333	0	3.91367	0	1	1
jg15188/jg15188/clean/chr1:16796824-16807342:+	0.25	0	6.20507	0	1	1
jg15188/jg15188/clean/chr1:16809849-16817018:+	0.25	0	6.20507	0	1	1
jg15188/jg15188/clean/chr1:16837557-16845870:+	0.25	0	6.20507	0	1	1
jg15189/jg15189/clean/chr1:16988685-16999273:+	1.25	0	6.06503	0	1	1
jg15189/jg15189/clean/chr1:16999654-17020441:+	0.5	0	6.14892	0	1	1
jg15189/jg15189/clean/chr1:17020601-17023248:+	0.666667	0	6.14187	0	1	1
jg15189/jg15189/clean/chr1:17023473-17031773:+	0.0833333	0	6.23296	0	1	1
jg15189/jg15189/clean/chr1:17032048-17035449:+	0.25	0	6.17706	0	1	1
jg15189/jg15189/clean/chr1:17041304-17068440:+	0.166667	0	6.20507	0	1	1
jg15189/jg15189/clean/chr1:17068594-17082648:+	0.333333	0	6.17706	0	1	1
jg15189/jg15189/clean/chr1:17093109-17099216:+	0.0833333	0	6.23296	0	1	1
jg15189/jg15189/clean/chr1:17099381-17105972:+	0.583333	0	6.14893	0	1	1
jg15189/jg15189/clean/chr1:17106470-17107937:+	0.833333	0	5.22966	0	1	1
jg15189/jg15189/clean/chr1:17108996-17111211:+	1	0	5.08131	0	1	1
jg15189/jg15189/clean/chr1:17115638-17118066:+	0.5	-0.376837	6.14893	-0.0612851	0.951132	1
jg15190/jg15190/clean/chr1:17171979-17174194:+	0.416667	0	6.16301	0	1	1
jg15191/jg15191/clean/chr1:17240013-17252877:-	0.333333	0	6.16301	0	1	1
jg15191/jg15191/clean/chr1:17253058-17255449:-	0.25	0	6.17706	0	1	1
jg15191/jg15191/clean/chr1:17255700-17262698:-	0.0833333	0	6.23296	0	1	1
jg15191/jg15191/clean/chr1:17262913-17268515:-	0.166667	0	6.20508	0	1	1
jg15192/jg15192/clean/chr1:17390141-17399162:-	0.0833333	0	6.23296	0	1	1
jg15192/jg15192/clean/chr1:17399343-17406551:-	0.0833333	0	6.23296	0	1	1
jg15192/jg15192/clean/chr1:17420656-17425471:-	0.166667	0	6.20508	0	1	1
jg15192/jg15192/clean/chr1:17425604-17433561:-	7.66667	0	2.44922	0	1	1
jg15192/jg15192/clean/chr1:17433601-17437475:-	8.66667	0	2.34538	0	1	1
jg15192/jg15192/clean/chr1:17437630-17445547:-	9.08333	0	2.16381	0	1	1
jg15194/jg15194/clean/chr1:17496713-17500092:-	78.4167	-1.34465	1.86544	-0.720824	0.471018	1
jg15194/jg15194/clean/chr1:17500207-17507692:-	97	0	1.8282	0	1	1
jg15194/jg15194/clean/chr1:17507768-17510242:-	100.25	0	1.80152	0	1	1
jg15195/jg15195/clean/chr1:17534962-17540709:+	21.25	0	1.96882	0	1	1
jg15195/jg15195/clean/chr1:17540846-17545474:+	25.75	0	1.98315	0	1	1
jg15196/jg15196/clean/chr1:17561949-17562011:-	64.5	0.126833	1.786	0.0710154	0.943385	1
jg15196/jg15196/clean/chr1:17562193-17564516:-	59.25	0	1.77153	0	1	1
jg15197/jg15197/clean/chr1:17589659-17592563:-	2.66667	0	2.96998	0	1	1
jg15197/jg15197/clean/chr1:17592697-17595193:-	3.41667	0	2.84057	0	1	1
jg15197/jg15197/clean/chr1:17595348-17597287:-	2.41667	0	5.1371	0	1	1
jg15197/jg15197/clean/chr1:17597423-17600863:-	2.58333	0	3.06199	0	1	1
jg15197/jg15197/clean/chr1:17601090-17603669:-	1.16667	0	4.20468	0	1	1
jg15197/jg15197/clean/chr1:17603902-17606815:-	1.33333	0	4.06514	0	1	1
jg15197/jg15197/clean/chr1:17606965-17617664:-	2	0	4.33813	0	1	1
jg15198/jg15198/clean/chr1:17619960-17629135:+	23.0833	0	2.13027	0	1	1
jg15198/jg15198/clean/chr1:17629200-17632427:+	12.4167	0	2.13413	0	1	1
jg15198/jg15198/clean/chr1:17632573-17634928:+	10.9167	0	2.29681	0	1	1
jg15198/jg15198/clean/chr1:17635029-17637906:+	10.8333	0	2.11806	0	1	1
jg15198/jg15198/clean/chr1:17637984-17639279:+	9.16667	0	2.20156	0	1	1
jg15198/jg15198/clean/chr1:17639599-17642014:+	10.3333	0	2.20222	0	1	1
jg15198/jg15198/clean/chr1:17642168-17652046:+	8.83333	0	2.45364	0	1	1
jg15198/jg15198/clean/chr1:17652182-17653980:+	8.33333	0	2.69813	0	1	1
jg15198/jg15198/clean/chr1:17654144-17656479:+	10.5	0	2.39152	0	1	1
jg15198/jg15198/clean/chr1:17656653-17657574:+	13	0	2.24881	0	1	1
jg15198/jg15198/clean/chr1:17657784-17664393:+	13	0	2.00594	0	1	1
jg15201/jg15201/clean/chr1:17781865-17786022:-	1.75	0	3.65575	0	1	1
jg15201/jg15201/clean/chr1:17786163-17787960:-	1.25	0	4.07883	0	1	1
jg15201/jg15201/clean/chr1:17788148-17788657:-	1.58333	0	4.56024	0	1	1
jg15201/jg15201/clean/chr1:17788812-17791777:-	2.08333	0	3.58648	0	1	1
jg15202/jg15202/clean/chr1:17882037-17883276:+	98.5	0	1.75678	0	1	1
jg15202/jg15202/clean/chr1:17883384-17887632:+	79.75	0	1.74855	0	1	1
jg15202/jg15202/clean/chr1:17887860-17894820:+	56.8333	0	1.77204	0	1	1
jg15202/jg15202/clean/chr1:17894994-17896223:+	59.4167	0	1.79358	0	1	1
jg15202/jg15202/clean/chr1:17900218-17902495:+	36.75	0	1.94965	0	1	1
jg15202/jg15202/clean/chr1:17902652-17904439:+	37.25	0	1.8448	0	1	1
jg15202/jg15202/clean/chr1:17910648-17918273:+	63.5833	0	1.7699	0	1	1
jg15207/jg15207/clean/chr1:18165329-18168590:-	0.166667	0	6.23296	0	1	1
jg15207/jg15207/clean/chr1:18193753-18221664:-	0.25	0	6.17706	0	1	1
jg15207/jg15207/clean/chr1:18221878-18269902:-	1.41667	0	4.37933	0	1	1
jg15207/jg15207/clean/chr1:18270111-18292689:-	17.25	0	2.03569	0	1	1
jg15207/jg15207/clean/chr1:18292875-18304395:-	19.6667	0	1.97471	0	1	1
jg15207/jg15207/clean/chr1:18304590-18309638:-	24.4167	0	1.96362	0	1	1
jg15207/jg15207/clean/chr1:18309796-18320881:-	43.9167	0	1.95143	0	1	1
jg15208/jg15208/clean/chr1:18325961-18331700:-	171	0	1.84007	0	1	1
jg15208/jg15208/clean/chr1:18331927-18341347:-	250.75	0	1.82931	0	1	1
jg15209/jg15209/clean/chr1:18345091-18349926:-	2.08333	0	3.55148	0	1	1
jg15209/jg15209/clean/chr1:18363836-18375727:-	2.33333	0	3.44438	0	1	1
jg15209/jg15209/clean/chr1:18375861-18380233:-	2.33333	0	3.6759	0	1	1
jg15209/jg15209/clean/chr1:18384337-18385766:-	1.58333	0	3.99449	0	1	1
jg15209/jg15209/clean/chr1:18386152-18392161:-	2.08333	0	3.67126	0	1	1
jg15209/jg15209/clean/chr1:18392455-18395345:-	0.916667	0	5.26012	0	1	1
jg15209/jg15209/clean/chr1:18395492-18398278:-	0.75	0	5.57294	0	1	1
jg15209/jg15209/clean/chr1:18404559-18409454:-	0.416667	0	6.15456	0	1	1
jg15209/jg15209/clean/chr1:18409727-18414209:-	1	0	5.23094	0	1	1
jg15209/jg15209/clean/chr1:18437950-18439432:-	0.916667	0	6.13609	0	1	1
jg15211/jg15211/clean/chr1:18463212-18472810:-	5.41667	0	2.40887	0	1	1
jg15211/jg15211/clean/chr1:18473029-18486415:-	4.16667	0	2.50886	0	1	1
jg15211/jg15211/clean/chr1:18486586-18491387:-	3.75	0	2.82618	0	1	1
jg15211/jg15211/clean/chr1:18491597-18495803:-	3.41667	0	3.44727	0	1	1
jg15211/jg15211/clean/chr1:18495971-18500552:-	3.83333	0	2.93494	0	1	1
jg15211/jg15211/clean/chr1:18500688-18502340:-	4.08333	0	2.93576	0	1	1
jg15211/jg15211/clean/chr1:18502488-18505636:-	3.33333	-2.13171	2.66352	-0.800337	0.423515	1
jg15211/jg15211/clean/chr1:18520107-18524220:-	3.08333	0	3.03143	0	1	1
jg15211/jg15211/clean/chr1:18524471-18529047:-	3.41667	0	2.87818	0	1	1
jg15213/jg15213/clean/chr1:18559635-18605217:+	2.25	0	3.82488	0	1	1
jg15213/jg15213/clean/chr1:18637885-18640235:+	1.25	0	4.84633	0	1	1
jg15213/jg15213/clean/chr1:18654736-18659295:+	2.5	0	3.12145	0	1	1
jg15213/jg15213/clean/chr1:18659601-18661185:+	4.25	0	2.63559	0	1	1
jg15213/jg15213/clean/chr1:18661439-18666020:+	3.33333	0	3.1601	0	1	1
jg15213/jg15213/clean/chr1:18666184-18669591:+	7.08333	0	2.20913	0	1	1
jg15213/jg15213/clean/chr1:18669726-18672332:+	5.25	0	2.57007	0	1	1
jg15213/jg15213/clean/chr1:18672520-18680077:+	1.16667	3.59628	4.72694	0.760806	0.446773	1
jg15213/jg15213/clean/chr1:18680143-18691439:+	0.916667	0	6.07907	0	1	1
jg15213/jg15213/clean/chr1:18691531-18693461:+	1.16667	0	5.89764	0	1	1
jg15213/jg15213/clean/chr1:18693597-18695535:+	0.75	0	6.13952	0	1	1
jg15213/jg15213/clean/chr1:18695671-18698805:+	0.916667	0	6.13609	0	1	1
jg15213/jg15213/clean/chr1:18702914-18717186:+	0.166667	0	6.20508	0	1	1
jg15214/jg15214/clean/chr1:18773707-18776474:+	0.75	0	6.11661	0	1	1
jg15214/jg15214/clean/chr1:18776692-18777940:+	0.0833333	0	6.23296	0	1	1
jg15214/jg15214/clean/chr1:18778096-18781136:+	0.25	0	6.17706	0	1	1
jg15214/jg15214/clean/chr1:18781467-18784635:+	0.583333	0	6.1449	0	1	1
jg15214/jg15214/clean/chr1:18793633-18794826:+	1.83333	0	3.70409	0	1	1
jg15214/jg15214/clean/chr1:18794953-18797805:+	2.16667	0	3.4471	0	1	1
jg15214/jg15214/clean/chr1:18798130-18801633:+	0.75	1.74142	5.61753	0.309997	0.756563	1
jg15214/jg15214/clean/chr1:18801866-18804675:+	0.916667	0	6.13763	0	1	1
jg15215/jg15215/clean/chr1:18896345-18904715:-	1.58333	0	3.86985	0	1	1
jg15215/jg15215/clean/chr1:18908198-18915639:-	2.16667	0	3.70965	0	1	1
jg15215/jg15215/clean/chr1:18915890-18929285:-	2.25	0	4.29137	0	1	1
jg15215/jg15215/clean/chr1:18929548-18934371:-	1.83333	0	4.40054	0	1	1
jg15215/jg15215/clean/chr1:18934601-18936760:-	1.41667	-0.39831	3.65105	-0.109095	0.913127	1
jg15216/jg15216/clean/chr1:18968637-18968964:-	0.25	0	6.20507	0	1	1
jg15217/jg15217/clean/chr1:18984612-19023918:-	0.5	0	6.13481	0	1	1
jg15218/jg15218/clean/chr1:19228246-19233401:-	39.9167	0	1.80573	0	1	1
jg15218/jg15218/clean/chr1:19254061-19255459:-	43.5833	0	1.85484	0	1	1
jg15218/jg15218/clean/chr1:19255676-19256254:-	44.5833	0	1.80417	0	1	1
jg15218/jg15218/clean/chr1:19256377-19265134:-	42.5	0	1.85425	0	1	1
jg15218/jg15218/clean/chr1:19265232-19266451:-	60.1667	-0.152871	1.85363	-0.0824711	0.934272	1
jg15218/jg15218/clean/chr1:19266695-19272527:-	102.75	0	1.78326	0	1	1
jg15221/jg15221/clean/chr1:19387695-19388411:+	0.25	0	6.17706	0	1	1
jg15221/jg15221/clean/chr1:19388572-19391082:+	0.666667	0	5.78789	0	1	1
jg15221/jg15221/clean/chr1:19391262-19394032:+	0.916667	0	5.32488	0	1	1
jg15221/jg15221/clean/chr1:19394202-19396398:+	1.08333	0	6.04763	0	1	1
jg15221/jg15221/clean/chr1:19396607-19399708:+	1.91667	0.453228	3.30729	0.137039	0.891	1
jg15221/jg15221/clean/chr1:19399957-19402800:+	0.583333	0	6.10647	0	1	1
jg15221/jg15221/clean/chr1:19403023-19405318:+	1.25	0	5.94425	0	1	1
jg15222/jg15222/clean/chr1:19419389-19421244:-	2.91667	0	2.68102	0	1	1
jg15222/jg15222/clean/chr1:19421343-19426387:-	3.5	0	2.55976	0	1	1
jg15222/jg15222/clean/chr1:19426512-19428187:-	4.25	0	2.64084	0	1	1
jg15222/jg15222/clean/chr1:19428291-19443644:-	1.5	0	4.74722	0	1	1
jg15222/jg15222/clean/chr1:19443779-19449967:-	0.416667	0	6.16301	0	1	1
jg15222/jg15222/clean/chr1:19450106-19466170:-	0.416667	0	6.16301	0	1	1
jg15222/jg15222/clean/chr1:19466381-19475189:-	0.416667	0	6.14892	0	1	1
jg15222/jg15222/clean/chr1:19475324-19476307:-	0.25	0	6.20507	0	1	1
jg15223/jg15223/clean/chr1:19479558-19489472:-	0.0833333	0	6.23296	0	1	1
jg15223/jg15223/clean/chr1:19499504-19510879:-	26.9167	0	1.81302	0	1	1
jg15223/jg15223/clean/chr1:19511053-19513423:-	21.1667	0	1.90785	0	1	1
jg15223/jg15223/clean/chr1:19513599-19515803:-	15.6667	0	1.91049	0	1	1
jg15223/jg15223/clean/chr1:19516074-19518812:-	13.8333	0	2.00724	0	1	1
jg15223/jg15223/clean/chr1:19519052-19522684:-	13.1667	0	2.10435	0	1	1
jg15223/jg15223/clean/chr1:19522850-19524480:-	12.0833	0	2.00323	0	1	1
jg15223/jg15223/clean/chr1:19524664-19528146:-	7.25	0	2.24716	0	1	1
jg15223/jg15223/clean/chr1:19544867-19547002:-	2.08333	0	5.94633	0	1	1
jg15223/jg15223/clean/chr1:19547396-19556862:-	11.8333	0	1.95355	0	1	1
jg15223/jg15223/clean/chr1:19557064-19559565:-	11.4167	0	2.08961	0	1	1
jg15223/jg15223/clean/chr1:19559699-19564497:-	11	0	2.0213	0	1	1
jg15223/jg15223/clean/chr1:19564697-19567895:-	9.25	0	2.11546	0	1	1
jg15223/jg15223/clean/chr1:19568024-19573292:-	9.41667	0	2.02209	0	1	1
jg15224/jg15224/clean/chr1:19586291-19587400:-	13.8333	0	2.00868	0	1	1
jg15224/jg15224/clean/chr1:19587549-19591721:-	16.25	0	1.92984	0	1	1
jg15224/jg15224/clean/chr1:19591912-19600479:-	16.75	0	1.96765	0	1	1
jg15224/jg15224/clean/chr1:19600600-19613959:-	18.0833	0	1.94927	0	1	1
jg15224/jg15224/clean/chr1:19614014-19616592:-	18.8333	-2.32436	2.11964	-1.09658	0.272823	1
jg15225/jg15225/clean/chr1:19637414-19645902:+	0.166667	0	6.23296	0	1	1
jg15225/jg15225/clean/chr1:19645989-19653939:+	31.8333	0	1.96994	0	1	1
jg15225/jg15225/clean/chr1:19669612-19677495:+	20	0	2.07223	0	1	1
jg15225/jg15225/clean/chr1:19677673-19678620:+	20	0	1.88752	0	1	1
jg15225/jg15225/clean/chr1:19678821-19683705:+	19.8333	0	1.99896	0	1	1
jg15225/jg15225/clean/chr1:19683902-19688868:+	26.6667	0	2.01452	0	1	1
jg15225/jg15225/clean/chr1:19689044-19692642:+	19.1667	0	1.91696	0	1	1
jg15225/jg15225/clean/chr1:19692655-19692743:+	23.5833	-0.805347	1.93829	-0.415493	0.677781	1
jg15225/jg15225/clean/chr1:19692760-19698111:+	12.6667	0	2.12496	0	1	1
jg15226/jg15226/clean/chr1:19728046-19742038:-	0.0833333	0	6.23296	0	1	1
jg15231/jg15231/clean/chr1:19917221-19922289:-	0.0833333	-0.961754	6.23296	-0.154301	0.877372	1
jg15231/jg15231/clean/chr1:19922561-19938037:-	2.41667	0	3.78084	0	1	1
jg15231/jg15231/clean/chr1:19938218-19942881:-	1.5	0	4.48283	0	1	1
jg15231/jg15231/clean/chr1:19943128-19945720:-	1.5	1.94505	4.12975	0.470985	0.637651	1
jg15231/jg15231/clean/chr1:19945824-19949587:-	1.91667	0	3.677	0	1	1
jg15231/jg15231/clean/chr1:19949872-19952836:-	3.58333	0	3.27442	0	1	1
jg15233/jg15233/anti-near/chr1:19995536-20002170:-	36.25	0	1.79267	0	1	1
jg15233/jg15233/clean/chr1:20015696-20024481:-	47.6667	0	1.80298	0	1	1
jg15233/jg15233/clean/chr1:20024573-20026031:-	68.0833	0	1.81249	0	1	1
jg15233/jg15233/clean/chr1:20026216-20037010:-	130.75	0	1.7788	0	1	1
jg15233/jg15233/clean/chr1:20037045-20039426:-	0.0833333	0	6.23296	0	1	1
jg15233/jg15233/clean/chr1:20039534-20043063:-	104.75	0	1.83976	0	1	1
jg15234/jg15234/clean/chr1:20085539-20087957:-	0.75	0	5.52913	0	1	1
jg15234/jg15234/clean/chr1:20088057-20101373:-	0.833333	0	4.57752	0	1	1
jg15234/jg15234/clean/chr1:20101640-20109400:-	1.5	0	4.5561	0	1	1
jg15238/jg15238/clean/chr1:20195233-20197124:+	0.916667	0	5.2519	0	1	1
jg15238/jg15238/clean/chr1:20197222-20198412:+	0.833333	0	4.55592	0	1	1
jg15238/jg15238/clean/chr1:20198704-20202181:+	1.08333	0	5.0363	0	1	1
jg15238/jg15238/clean/chr1:20217345-20218674:+	2.33333	0	4.33043	0	1	1
jg15238/jg15238/clean/chr1:20218787-20221791:+	2	0	3.8572	0	1	1
jg15242/jg15242/clean/chr1:20309736-20313270:+	0.75	0	6.14187	0	1	1
jg15242/jg15242/clean/chr1:20336767-20347411:+	1.83333	0	4.19336	0	1	1
jg15243/jg15243/clean/chr1:20347637-20362651:+	2.75	0	3.95652	0	1	1
jg15243/jg15243/clean/chr1:20362803-20367534:+	1.91667	0	4.36541	0	1	1
jg15244/jg15244/clean/chr1:20425401-20428096:-	1.83333	0	3.54991	0	1	1
jg15244/jg15244/clean/chr1:20428168-20434876:-	2.25	0	3.48363	0	1	1
jg15245/jg15245/clean/chr1:20437039-20440335:+	2	0	4.32357	0	1	1
jg15245/jg15245/clean/chr1:20440443-20448076:+	2.16667	0	3.38047	0	1	1
jg15245/jg15245/clean/chr1:20461498-20463309:+	0.583333	0	6.06936	0	1	1
jg15245/jg15245/clean/chr1:20463485-20466450:+	0.583333	0	6.12632	0	1	1
jg15245/jg15245/clean/chr1:20466572-20469829:+	0.666667	0	6.09795	0	1	1
jg15247/jg15247/clean/chr1:20503085-20508006:+	0.833333	0	5.50136	0	1	1
jg15247/jg15247/clean/chr1:20508127-20510363:+	0.583333	0	6.10647	0	1	1
jg15247/jg15247/clean/chr1:20510553-20515989:+	1.25	0	4.81538	0	1	1
jg15247/jg15247/clean/chr1:20516154-20519034:+	0.666667	0	6.14187	0	1	1
jg15247/jg15247/clean/chr1:20519177-20521004:+	0.916667	0	6.11121	0	1	1
jg15247/jg15247/clean/chr1:20521167-20522640:+	0.916667	0	5.32373	0	1	1
jg15247/jg15247/clean/chr1:20530648-20541850:+	0.166667	0	6.23296	0	1	1
jg15247/jg15247/clean/chr1:20542055-20543125:+	0.416667	0	6.14892	0	1	1
jg15247/jg15247/clean/chr1:20543193-20549651:+	0.416667	0	6.14893	0	1	1
jg15248/jg15248/clean/chr1:20558420-20575224:+	19.9167	0	1.88207	0	1	1
jg15248/jg15248/clean/chr1:20575294-20580521:+	17.5833	0	1.91673	0	1	1
jg15248/jg15248/clean/chr1:20580772-20583379:+	12.9167	0	1.94071	0	1	1
jg15248/jg15248/clean/chr1:20583516-20585610:+	13.4167	-1.73736	1.93873	-0.896136	0.37018	1
jg15248/jg15248/clean/chr1:20585766-20589214:+	17.1667	0	1.92313	0	1	1
jg15249/jg15249/clean/chr1:20604142-20606413:+	1.33333	0	4.05974	0	1	1
jg15249/jg15249/clean/chr1:20606617-20611541:+	1.5	0	4.01492	0	1	1
jg15249/jg15249/clean/chr1:20614258-20617526:+	0.25	0	6.20507	0	1	1
jg15250/jg15250/clean/chr1:20717464-20724092:-	5.58333	0	3.29565	0	1	1
jg15250/jg15250/clean/chr1:20724269-20728193:-	1.16667	0	5.82131	0	1	1
jg15251/jg15251/clean/chr1:20797473-20798815:-	2.16667	0	4.42704	0	1	1
jg15252/jg15252/clean/chr1:20807609-20818872:+	198.583	0	4.50154	0	1	1
jg15254/jg15254/clean/chr1:20865229-20868330:-	8.33333	0	2.06909	0	1	1
jg15254/jg15254/clean/chr1:20868437-20872017:-	12.3333	0	2.02603	0	1	1
jg15255/jg15255/clean/chr1:20929371-20932724:+	10.0833	0	2.13716	0	1	1
jg15256/jg15256/clean/chr1:20939463-20950671:+	2.08333	0	3.91027	0	1	1
jg15256/jg15256/clean/chr1:21040818-21043290:+	0.166667	0	6.20508	0	1	1
jg15257/jg15257/clean/chr1:21066362-21070764:+	0.75	0	5.62065	0	1	1
jg15257/jg15257/clean/chr1:21070967-21081711:+	0.0833333	0	6.23296	0	1	1
jg15258/jg15258/clean/chr1:21147504-21151244:-	0.0833333	0	6.23296	0	1	1
jg15259/jg15259/clean/chr1:21174854-21198283:+	1.5	0	5.64759	0	1	1
jg15259/jg15259/clean/chr1:21198412-21200185:+	1.5	0	5.67063	0	1	1
jg15259/jg15259/clean/chr1:21200284-21208374:+	1	0	6.07087	0	1	1
jg15260/jg15260/clean/chr1:21217425-21229821:+	1.66667	0	5.40997	0	1	1
jg15260/jg15260/clean/chr1:21229905-21234590:+	0.833333	0	5.53469	0	1	1
jg15261/jg15261/clean/chr1:21285523-21289050:+	2.83333	0	3.0747	0	1	1
jg15261/jg15261/anti-near/chr1:21289295-21290835:+	3.5	0	2.64686	0	1	1
jg15262/jg15262/anti-near/chr1:21294639-21299737:-	0.0833333	0	6.23296	0	1	1
jg15262/jg15262/clean/chr1:21299954-21304396:-	0.0833333	0	6.23296	0	1	1
jg15262/jg15262/clean/chr1:21304601-21305282:-	0.0833333	0	6.23296	0	1	1
jg15262/jg15262/clean/chr1:21308793-21316783:-	0.25	0	6.17706	0	1	1
jg15263/jg15263/clean/chr1:21327483-21329462:-	4.5	0	3.18844	0	1	1
jg15265/jg15265/clean/chr1:21376062-21382756:-	1.58333	0	4.24151	0	1	1
jg15265/jg15265/clean/chr1:21383005-21389282:-	0.666667	0	5.74101	0	1	1
jg15265/jg15265/clean/chr1:21389474-21402197:-	0.75	0	5.48064	0	1	1
jg15265/jg15265/clean/chr1:21402392-21412519:-	0.25	0	6.17706	0	1	1
jg15266/jg15266/clean/chr1:21511753-21517258:-	0.666667	0	5.85536	0	1	1
jg15266/jg15266/clean/chr1:21517465-21522939:-	0.25	0	6.20507	0	1	1
jg15266/jg15266/clean/chr1:21532719-21536238:-	0.583333	0	6.1449	0	1	1
jg15266/jg15266/clean/chr1:21536364-21540294:-	0.916667	0	6.13609	0	1	1
jg15266/jg15266/clean/chr1:21540494-21549867:-	0.75	0	6.13952	0	1	1
jg15266/jg15266/clean/chr1:21549981-21554456:-	0.25	0	6.17706	0	1	1
jg15266/jg15266/clean/chr1:21554575-21556650:-	0.5	0	6.13481	0	1	1
jg15266/jg15266/clean/chr1:21564782-21574474:-	0.416667	0	6.15456	0	1	1
jg15266/jg15266/clean/chr1:21606412-21638130:-	0.833333	0	6.13763	0	1	1
jg15266/jg15266/clean/chr1:21638241-21676494:-	1.5	0	4.47899	0	1	1
jg15266/jg15266/clean/chr1:21676730-21689204:-	0.916667	0	5.15326	0	1	1
jg15267/jg15267/clean/chr1:21728999-21737730:-	1.33333	0	4.66716	0	1	1
jg15267/jg15267/clean/chr1:21737993-21767858:-	1.08333	0	4.82626	0	1	1
jg15267/jg15267/clean/chr1:21775991-21806497:-	0.583333	0	6.14893	0	1	1
jg15267/jg15267/clean/chr1:21806608-21818444:-	1.75	0	4.13045	0	1	1
jg15267/jg15267/clean/chr1:21835516-21846012:-	0.333333	0	6.16301	0	1	1
jg15267/jg15267/clean/chr1:21846142-21867301:-	0.75	0	5.52913	0	1	1
jg15269/jg15269/clean/chr1:21938387-21947548:-	4.16667	0	2.87046	0	1	1
jg15269/jg15269/clean/chr1:21947740-21949237:-	4.25	0	3.07875	0	1	1
jg15269/jg15269/clean/chr1:21949424-21959376:-	4.41667	0	3.09164	0	1	1
jg15269/jg15269/clean/chr1:21959546-21972394:-	5.83333	0	2.90598	0	1	1
jg15270/jg15270/clean/chr1:21996653-22002091:-	45.3333	0	1.80928	0	1	1
jg15270/jg15270/clean/chr1:22002213-22003485:-	49.9167	-3.3255	1.5225	-2.18424	0.0289444	1
jg15270/jg15270/clean/chr1:22003639-22007875:-	39	0	1.80015	0	1	1
jg15270/jg15270/clean/chr1:22008008-22011764:-	33.25	0	1.78925	0	1	1
jg15270/jg15270/clean/chr1:22011936-22014290:-	34.25	0	1.80667	0	1	1
jg15270/jg15270/clean/chr1:22014387-22019074:-	45.25	-0.876594	1.77942	-0.492628	0.622275	1
jg15270/jg15270/clean/chr1:22019254-22024683:-	59.8333	0	1.77378	0	1	1
jg15270/jg15270/clean/chr1:22024822-22036251:-	96	0	1.76792	0	1	1
jg15274/jg15274/clean/chr1:22065928-22072131:+	191.167	0	1.73831	0	1	1
jg15274/jg15274/clean/chr1:22072251-22077702:+	186.25	0	1.75896	0	1	1
jg15274/jg15274/clean/chr1:22077853-22080175:+	166	0	1.75869	0	1	1
jg15274/jg15274/clean/chr1:22080238-22082335:+	190.667	0	1.78861	0	1	1
jg15274/jg15274/clean/chr1:22082549-22087876:+	164.333	0	1.77075	0	1	1
jg15274/jg15274/anti-near/chr1:22087986-22091089:+	131.5	-0.875776	1.79768	-0.487169	0.626139	1
jg15275/jg15275/anti-near/chr1:22094128-22098463:-	0.25	0	6.17706	0	1	1
jg15275/jg15275/clean/chr1:22098551-22100418:-	0.0833333	0	6.23296	0	1	1
jg15275/jg15275/clean/chr1:22100539-22101979:-	0.166667	0	6.20508	0	1	1
jg15275/jg15275/clean/chr1:22119607-22119699:-	0.0833333	0.961802	6.23296	0.154309	0.877366	1
jg15275/jg15275/clean/chr1:22138231-22143953:-	0.0833333	0	6.23296	0	1	1
jg15275/jg15275/clean/chr1:22148736-22153774:-	0.0833333	0	6.23296	0	1	1
jg15277/jg15277/clean/chr1:22182399-22200599:-	10.9167	0	2.22208	0	1	1
jg15278/jg15278/clean/chr1:22210792-22213902:-	72.0833	-2.1496	1.76246	-1.21966	0.222594	1
jg15278/jg15278/clean/chr1:22214007-22218568:-	134.5	0	1.83368	0	1	1
jg15278/jg15278/clean/chr1:22218702-22229411:-	114.333	0	1.74611	0	1	1
jg15279/jg15279/anti-near/chr1:22232458-22248808:+	229.917	0	1.79912	0	1	1
jg15279/jg15279/clean/chr1:22248863-22250744:+	218.333	-2.22338	1.71175	-1.29889	0.193983	1
jg15279/jg15279/clean/chr1:22250818-22253566:+	181	0	1.82263	0	1	1
jg15279/jg15279/clean/chr1:22253672-22256919:+	11.5	0	2.06148	0	1	1
jg15280/jg15280/clean/chr1:22284897-22288311:-	0.166667	0	6.20507	0	1	1
jg15280/jg15280/clean/chr1:22288464-22290232:-	0.166667	0	6.20507	0	1	1
jg15282/jg15282/anti-near/chr1:22323564-22325840:-	2.16667	0	3.53005	0	1	1
jg15282/jg15282/clean/chr1:22326063-22328875:-	1.08333	0	4.85499	0	1	1
jg15282/jg15282/clean/chr1:22329124-22333220:-	0.916667	0	6.07393	0	1	1
jg15282/jg15282/clean/chr1:22333429-22335632:-	0.0833333	0	6.23296	0	1	1
jg15282/jg15282/clean/chr1:22335802-22338591:-	0.0833333	0	6.23296	0	1	1
jg15282/jg15282/clean/chr1:22338771-22341548:-	0.166667	0	6.23296	0	1	1
jg15282/jg15282/clean/chr1:22341709-22342429:-	0.333333	0	6.17706	0	1	1
jg15285/jg15285/clean/chr1:22398197-22404681:-	1.75	0	5.30833	0	1	1
jg15285/jg15285/clean/chr1:22417895-22422640:-	0.416667	0	6.16301	0	1	1
jg15285/jg15285/clean/chr1:22422818-22429488:-	0.333333	0	6.17706	0	1	1
jg15285/jg15285/clean/chr1:22429632-22431449:-	0.666667	0	6.1449	0	1	1
jg15285/jg15285/clean/chr1:22431688-22433848:-	0.666667	0	5.85536	0	1	1
jg15285/jg15285/clean/chr1:22434301-22437394:-	0.416667	0.519065	6.17706	0.084031	0.933032	1
jg15285/jg15285/clean/chr1:22437535-22447703:-	1	0	6.13609	0	1	1
jg15285/jg15285/clean/chr1:22447876-22450992:-	0.833333	0	5.34089	0	1	1
jg15285/jg15285/clean/chr1:22451155-22454983:-	0.416667	0	6.15456	0	1	1
jg15285/jg15285/clean/chr1:22456537-22459797:-	1.66667	0	3.81888	0	1	1
jg15286/jg15286/clean/chr1:22476759-22482348:+	39.1667	0	1.8652	0	1	1
jg15286/jg15286/clean/chr1:22482464-22487963:+	34.8333	0	1.91734	0	1	1
jg15286/jg15286/clean/chr1:22488148-22491479:+	28.75	0	1.96044	0	1	1
jg15286/jg15286/clean/chr1:22491593-22500645:+	25	0	2.02363	0	1	1
jg15287/jg15287/clean/chr1:22522148-22524901:-	2	0	3.72129	0	1	1
jg15287/jg15287/clean/chr1:22525067-22527986:-	1.33333	0	4.7672	0	1	1
jg15287/jg15287/clean/chr1:22528052-22530312:-	1	0	4.37289	0	1	1
jg15287/jg15287/clean/chr1:22530426-22536298:-	1	0	6.06536	0	1	1
jg15287/jg15287/clean/chr1:22536409-22538225:-	0.833333	0	4.67467	0	1	1
jg15287/jg15287/clean/chr1:22569544-22587085:-	0.0833333	0	6.23296	0	1	1
jg15288/jg15288/clean/chr1:22587311-22595324:-	0.333333	0	6.16301	0	1	1
jg15288/jg15288/clean/chr1:22610942-22614442:-	0.5	0	6.15456	0	1	1
jg15292/jg15292/clean/chr1:22685282-22689626:-	1.25	0	4.15746	0	1	1
jg15292/jg15292/clean/chr1:22689711-22692799:-	2.33333	0	3.02982	0	1	1
jg15292/jg15292/clean/chr1:22692912-22694111:-	1.91667	0	3.73861	0	1	1
jg15292/jg15292/clean/chr1:22694183-22696029:-	2.08333	0	3.79656	0	1	1
jg15296/jg15296/clean/chr1:22930695-22971791:+	0.0833333	0	6.23296	0	1	1
jg15297/jg15297/clean/chr1:23137187-23141978:+	1.08333	0	4.99176	0	1	1
jg15297/jg15297/clean/chr1:23142133-23143713:+	0.833333	0	5.4297	0	1	1
jg15297/jg15297/clean/chr1:23143837-23153996:+	0.666667	0	6.14187	0	1	1
jg15297/jg15297/clean/chr1:23154163-23159293:+	0.5	0	6.13481	0	1	1
jg15297/jg15297/clean/chr1:23159406-23165663:+	0.833333	0	6.13763	0	1	1
jg15297/jg15297/clean/chr1:23176389-23182242:+	1.66667	2.12557	5.65435	0.375918	0.706978	1
jg15297/jg15297/clean/chr1:23182466-23190146:+	0.916667	0	6.13609	0	1	1
jg15297/jg15297/clean/chr1:23190336-23201884:+	0.333333	0	6.16301	0	1	1
jg15298/jg15298/clean/chr1:23282465-23285620:-	0.0833333	0	6.23296	0	1	1
jg15298/jg15298/clean/chr1:23285629-23287156:-	0.0833333	0	6.23296	0	1	1
jg15298/jg15298/clean/chr1:23287333-23294784:-	0.166667	0	6.20507	0	1	1
jg15298/jg15298/clean/chr1:23294919-23317114:-	0.333333	0	6.16301	0	1	1
jg15298/jg15298/clean/chr1:23317264-23318572:-	0.166667	0	6.20507	0	1	1
jg15299/jg15299/clean/chr1:23356153-23373643:-	8	0	5.87218	0	1	1
jg15299/jg15299/clean/chr1:23373785-23385429:-	0.416667	0	6.14893	0	1	1
jg15305/jg15305/clean/chr1:23541825-23553522:-	4.5	0	2.97324	0	1	1
jg15305/jg15305/clean/chr1:23561689-23585488:-	3.66667	0	3.08333	0	1	1
jg15305/jg15305/clean/chr1:23585674-23590318:-	4.33333	0	2.9047	0	1	1
jg15305/jg15305/clean/chr1:23590505-23598962:-	3.16667	0	3.15727	0	1	1
jg15306/jg15306/anti-near/chr1:23609502-23632287:+	2.33333	0	3.64931	0	1	1
jg15307/jg15307/anti-near/chr1:23635889-23638143:-	0.583333	0	5.08168	0	1	1
jg15307/jg15307/anti-near/chr1:23638266-23661325:-	1.58333	0	4.04655	0	1	1
jg15307/jg15307/clean/chr1:23661516-23664615:-	1.58333	0	4.72947	0	1	1
jg15308/jg15308/clean/chr1:23693211-23696281:-	3.91667	0	3.71669	0	1	1
jg15308/jg15308/clean/chr1:23696533-23699779:-	3	0	3.68276	0	1	1
jg15308/jg15308/clean/chr1:23699951-23701842:-	3.08333	0	3.91916	0	1	1
jg15308/jg15308/clean/chr1:23701885-23705188:-	2.75	0	3.93381	0	1	1
jg15316/jg15316/clean/chr1:23996493-24007008:+	0.0833333	0	6.23296	0	1	1
jg15317/jg15317/clean/chr1:24060747-24069070:-	7.83333	0	2.71241	0	1	1
jg15317/jg15317/clean/chr1:24075155-24084831:-	5.75	0	2.9185	0	1	1
jg15317/jg15317/clean/chr1:24085015-24086853:-	5.75	0	2.90292	0	1	1
jg15317/jg15317/clean/chr1:24087028-24094823:-	5.08333	0	2.78695	0	1	1
jg15317/jg15317/clean/chr1:24094959-24099486:-	6.41667	0	2.506	0	1	1
jg15317/jg15317/clean/chr1:24099669-24102483:-	6.91667	0	2.51308	0	1	1
jg15317/jg15317/anti-near/chr1:24102554-24105734:-	8.08333	0	2.47971	0	1	1
jg15318/jg15318/anti-near/chr1:24106427-24107752:+	0.0833333	0	6.23296	0	1	1
jg15321/jg15321/clean/chr1:24275724-24285456:+	0.0833333	0	6.23296	0	1	1
jg15321/jg15321/clean/chr1:24293343-24298240:+	0.0833333	0	6.23296	0	1	1
jg15321/jg15321/clean/chr1:24341599-24348022:+	3	0	4.00097	0	1	1
jg15323/jg15323/clean/chr1:24454998-24458431:+	0.25	0	6.20507	0	1	1
jg15323/jg15323/clean/chr1:24458597-24475962:+	0.25	0	6.20507	0	1	1
jg15323/jg15323/clean/chr1:24476140-24477055:+	0.5	0	6.13481	0	1	1
jg15323/jg15323/clean/chr1:24563255-24569151:+	1.41667	0	5.49229	0	1	1
jg15323/jg15323/clean/chr1:24569246-24572731:+	2	0	4.32655	0	1	1
jg15323/jg15323/clean/chr1:24572884-24576228:+	1.5	0	5.46642	0	1	1
jg15323/jg15323/clean/chr1:24576401-24577204:+	1.33333	0	4.6928	0	1	1
jg15323/jg15323/clean/chr1:24577362-24584350:+	0.833333	0	6.08819	0	1	1
jg15323/jg15323/clean/chr1:24584628-24588227:+	3	0	3.77641	0	1	1
jg15323/jg15323/clean/chr1:24588364-24591681:+	1.91667	0	3.6281	0	1	1
jg15323/jg15323/clean/chr1:24591809-24593036:+	2.58333	0	4.01966	0	1	1
jg15323/jg15323/clean/chr1:24593137-24595662:+	2.58333	0	3.8295	0	1	1
jg15323/jg15323/clean/chr1:24595801-24597047:+	2.08333	0	4.04465	0	1	1
jg15323/jg15323/clean/chr1:24597148-24599401:+	2.66667	0	3.93842	0	1	1
jg15323/jg15323/clean/chr1:24599564-24601843:+	2.83333	0	3.15724	0	1	1
jg15323/jg15323/clean/chr1:24602033-24605298:+	4.75	0	3.52484	0	1	1
jg15323/jg15323/clean/chr1:24605478-24606465:+	5.25	0	3.42419	0	1	1
jg15324/jg15324/clean/chr1:24623040-24633701:-	4.66667	0	3.57258	0	1	1
jg15325/jg15325/clean/chr1:24639228-24640057:+	5.66667	0.805213	3.10762	0.259109	0.795551	1
jg15325/jg15325/clean/chr1:24640286-24667039:+	7.5	0	2.6155	0	1	1
jg15325/jg15325/clean/chr1:24667151-24671167:+	8.16667	0	2.73353	0	1	1
jg15325/jg15325/clean/chr1:24671364-24676771:+	8.08333	0	3.16157	0	1	1
jg15331/jg15331/clean/chr1:24819241-24824852:+	5.5	0	2.82075	0	1	1
jg15331/jg15331/clean/chr1:24831735-24835727:+	5.58333	0	2.52249	0	1	1
jg15331/jg15331/clean/chr1:24835859-24838244:+	5.58333	0	2.79484	0	1	1
jg15331/jg15331/clean/chr1:24838507-24862590:+	4.83333	0	2.52413	0	1	1
jg15331/jg15331/clean/chr1:24862701-24893177:+	5.16667	0	2.46583	0	1	1
jg15332/jg15332/clean/chr1:24933535-24944942:+	4.66667	0.58839	2.73675	0.214996	0.829771	1
jg15334/jg15334/clean/chr1:25035385-25040392:-	1.33333	0	4.69108	0	1	1
jg15334/jg15334/clean/chr1:25040522-25062685:-	0.916667	0	6.08514	0	1	1
jg15337/jg15337/clean/chr1:25129850-25173611:+	2.75	0	3.4646	0	1	1
jg15338/jg15338/clean/chr1:25268423-25271878:+	0.166667	0	6.20508	0	1	1
jg15338/jg15338/clean/chr1:25272160-25273382:+	0.5	0	6.13481	0	1	1
jg15338/jg15338/clean/chr1:25273591-25278850:+	0.25	0	6.20507	0	1	1
jg15339/jg15339/clean/chr1:25289088-25304262:+	7.83333	0	2.3444	0	1	1
jg15339/jg15339/clean/chr1:25311080-25325690:+	4.16667	0	2.74433	0	1	1
jg15339/jg15339/clean/chr1:25325910-25328697:+	5.16667	0	2.385	0	1	1
jg15339/jg15339/clean/chr1:25328873-25330462:+	5.5	0	2.30293	0	1	1
jg15339/jg15339/clean/chr1:25330653-25340110:+	3.25	0	2.75354	0	1	1
jg15341/jg15341/clean/chr1:25363773-25366245:+	10.1667	0	2.86217	0	1	1
jg15341/jg15341/clean/chr1:25366428-25370399:+	5.83333	0	3.01178	0	1	1
jg15341/jg15341/clean/chr1:25370759-25380247:+	7	0	3.01838	0	1	1
jg15341/jg15341/clean/chr1:25380543-25385152:+	7.33333	0	2.98789	0	1	1
jg15341/jg15341/clean/chr1:25385954-25389472:+	15	0	2.52516	0	1	1
jg15341/jg15341/clean/chr1:25389585-25395210:+	16.3333	0	2.52682	0	1	1
jg15341/jg15341/clean/chr1:25395341-25398128:+	19.5833	0	2.03237	0	1	1
jg15341/jg15341/clean/chr1:25398192-25398265:+	16.8333	-1.34701	2.05864	-0.654322	0.512904	1
jg15341/jg15341/clean/chr1:25398321-25405810:+	11.9167	0	2.10864	0	1	1
jg15343/jg15343/clean/chr1:25448529-25458114:+	28.3333	0	2.17943	0	1	1
jg15345/jg15345/clean/chr1:25514276-25517446:-	38.9167	0	1.80093	0	1	1
jg15345/jg15345/clean/chr1:25518463-25534592:-	77.25	0	1.79592	0	1	1
jg15345/jg15345/clean/chr1:25534622-25539260:-	0.0833333	0	6.23296	0	1	1
jg15346/jg15346/clean/chr1:25539975-25542601:-	6.83333	0	2.72141	0	1	1
jg15346/jg15346/clean/chr1:25542727-25546008:-	4.5	0	2.84625	0	1	1
jg15346/jg15346/clean/chr1:25546141-25549832:-	3.58333	0	3.14714	0	1	1
jg15346/jg15346/clean/chr1:25550037-25553844:-	4.83333	0	2.81411	0	1	1
jg15346/jg15346/clean/chr1:25554180-25558884:-	3.75	0	3.00482	0	1	1
jg15346/jg15346/clean/chr1:25561452-25562569:-	1.16667	0	4.93069	0	1	1
jg15346/jg15346/clean/chr1:25562889-25564605:-	1.33333	-4.2882	3.92465	-1.09263	0.274555	1
jg15346/jg15346/clean/chr1:25564754-25567505:-	0.916667	0	6.06944	0	1	1
jg15346/jg15346/clean/chr1:25567756-25570976:-	1.33333	0	4.824	0	1	1
jg15346/jg15346/clean/chr1:25571104-25572241:-	1.5	0	4.71119	0	1	1
jg15346/jg15346/clean/chr1:25572383-25578922:-	1.16667	0	4.94242	0	1	1
jg15346/jg15346/clean/chr1:25579120-25582481:-	0.916667	0	5.29497	0	1	1
jg15346/jg15346/clean/chr1:25582784-25586122:-	0.5	0	6.12066	0	1	1
jg15346/jg15346/clean/chr1:25586506-25607684:-	1.08333	0	4.94029	0	1	1
jg15346/jg15346/anti-over/chr1:25607836-25635720:-	0.333333	0	6.16301	0	1	1
jg15347/jg15347/clean/chr1:25662668-25670015:+	40	0	2.0286	0	1	1
jg15347/jg15347/clean/chr1:25670137-25673048:+	38.9167	0	2.01942	0	1	1
jg15347/jg15347/clean/chr1:25673180-25680128:+	40.9167	0	1.97946	0	1	1
jg15347/jg15347/clean/chr1:25680243-25682421:+	44.1667	0	2.04178	0	1	1
jg15347/jg15347/clean/chr1:25682625-25685635:+	51.4167	0	2.02126	0	1	1
jg15348/jg15348/clean/chr1:25710832-25712150:+	0.416667	0	6.14893	0	1	1
jg15348/jg15348/clean/chr1:25712321-25721250:+	0.416667	0	6.15456	0	1	1
jg15349/jg15349/clean/chr1:25920984-25929401:+	2.41667	0	4.16876	0	1	1
jg15349/jg15349/clean/chr1:25929532-25933074:+	1.5	0	5.46642	0	1	1
jg15349/jg15349/clean/chr1:25933189-25935282:+	1.66667	0	3.73446	0	1	1
jg15349/jg15349/clean/chr1:25935699-25939231:+	0.916667	0	4.48996	0	1	1
jg15349/jg15349/clean/chr1:25939404-25951965:+	1.91667	0	4.09218	0	1	1
jg15349/jg15349/clean/chr1:25952654-25954779:+	1.25	0	4.83674	0	1	1
jg15349/jg15349/clean/chr1:25955056-25963070:+	1.58333	0	3.74403	0	1	1
jg15349/jg15349/clean/chr1:26006551-26014407:+	3.83333	0	3.78539	0	1	1
jg15350/jg15350/clean/chr1:26048689-26057343:-	0.166667	0	6.23296	0	1	1
jg15350/jg15350/clean/chr1:26097878-26117151:-	0.416667	0	6.14893	0	1	1
jg15351/jg15351/clean/chr1:26249668-26255850:+	5	0	2.64812	0	1	1
jg15351/jg15351/clean/chr1:26255967-26273634:+	2.33333	0	4.31258	0	1	1
jg15351/jg15351/clean/chr1:26273886-26285110:+	0.916667	0	5.2666	0	1	1
jg15351/jg15351/clean/chr1:26285238-26288871:+	0.916667	0	5.20874	0	1	1
jg15351/jg15351/clean/chr1:26288980-26291633:+	0.5	0	6.12066	0	1	1
jg15351/jg15351/clean/chr1:26291868-26296248:+	0.916667	0	5.2862	0	1	1
jg15351/jg15351/clean/chr1:26296389-26303406:+	0.75	0	5.49967	0	1	1
jg15351/jg15351/clean/chr1:26303608-26305392:+	1.58333	0	3.89197	0	1	1
jg15351/jg15351/clean/chr1:26305552-26309776:+	1.25	0	4.13222	0	1	1
jg15351/jg15351/clean/chr1:26310012-26315930:+	0.333333	0	6.17706	0	1	1
jg15351/jg15351/clean/chr1:26316076-26319050:+	0.333333	0	6.17706	0	1	1
jg15351/jg15351/clean/chr1:26333954-26343526:+	0.583333	0	6.12632	0	1	1
jg15351/jg15351/clean/chr1:26343779-26349640:+	1.33333	0	4.2444	0	1	1
jg15351/jg15351/clean/chr1:26349810-26357182:+	1.08333	0	6.05964	0	1	1
jg15351/jg15351/anti-near/chr1:26357428-26367855:+	0.916667	0	6.13763	0	1	1
jg15353/jg15353/anti-near/chr1:26374746-26374872:+	8.41667	0.431721	2.84898	0.151535	0.879553	1
jg15353/jg15353/anti-near/chr1:26374884-26391630:+	9.75	0	2.76654	0	1	1
jg15353/jg15353/clean/chr1:26391761-26394570:+	9.25	0	2.78151	0	1	1
jg15353/jg15353/clean/chr1:26394655-26401171:+	7.66667	-2.21528	2.57761	-0.85943	0.390103	1
jg15353/jg15353/clean/chr1:26401436-26404534:+	6.33333	0	3.00358	0	1	1
jg15353/jg15353/clean/chr1:26404747-26408780:+	3.75	0	3.14099	0	1	1
jg15354/jg15354/clean/chr1:26416413-26417523:-	4.25	0.125655	3.16257	0.0397321	0.968307	1
jg15354/jg15354/clean/chr1:26420286-26425485:-	3.08333	-1.27277	3.87683	-0.328302	0.742683	1
jg15354/jg15354/clean/chr1:26425754-26433067:-	2.5	0	4.19485	0	1	1
jg15354/jg15354/clean/chr1:26433343-26439560:-	2	0	4.47896	0	1	1
jg15354/jg15354/clean/chr1:26439695-26456905:-	2.33333	-1.17966	3.78934	-0.311311	0.755564	1
jg15354/jg15354/clean/chr1:26456998-26470183:-	2.08333	0	4.34913	0	1	1
jg15358/jg15358/clean/chr1:26580032-26584460:+	99.0833	0	1.90556	0	1	1
jg15358/jg15358/clean/chr1:26584524-26584588:+	89.9167	0.60505	1.8784	0.322109	0.74737	1
jg15358/jg15358/clean/chr1:26584605-26590132:+	3.25	0	3.36778	0	1	1
jg15358/jg15358/clean/chr1:26590246-26591412:+	3.75	0	3.79495	0	1	1
jg15358/jg15358/clean/chr1:26592373-26600081:+	0.916667	0	4.47101	0	1	1
jg15358/jg15358/clean/chr1:26600285-26603758:+	0.416667	0	6.16301	0	1	1
jg15358/jg15358/clean/chr1:26603968-26607622:+	0.75	0	6.08371	0	1	1
jg15358/jg15358/clean/chr1:26607790-26609535:+	1.25	0	5.93488	0	1	1
jg15358/jg15358/clean/chr1:26611578-26620013:+	4.08333	0	2.56311	0	1	1
jg15358/jg15358/clean/chr1:26620172-26625706:+	4.58333	0	2.4433	0	1	1
jg15358/jg15358/clean/chr1:26625854-26626418:+	6	0	2.82447	0	1	1
jg15358/jg15358/clean/chr1:26626582-26629447:+	4.16667	0	2.54105	0	1	1
jg15360/jg15360/clean/chr1:26642918-26650597:-	0.833333	0	6.08819	0	1	1
jg15360/jg15360/clean/chr1:26650753-26656760:-	0.583333	0	6.12632	0	1	1
jg15360/jg15360/clean/chr1:26657042-26666011:-	0.5	0	6.13481	0	1	1
jg15360/jg15360/clean/chr1:26666197-26675514:-	0.75	0	6.09226	0	1	1
jg15360/jg15360/clean/chr1:26675771-26701341:-	0.916667	0	6.08514	0	1	1
jg15361/jg15361/clean/chr1:26733933-26756601:-	0.0833333	0	6.23296	0	1	1
jg15364/jg15364/clean/chr1:26885497-26887700:-	2.58333	0	3.35076	0	1	1
jg15364/jg15364/clean/chr1:26900081-26916663:-	4.5	0	3.89346	0	1	1
jg15366/jg15366/clean/chr1:26929738-26936135:+	73.0833	0	1.93317	0	1	1
jg15366/jg15366/clean/chr1:26936340-26942056:+	47.1667	0	1.90826	0	1	1
jg15368/jg15368/clean/chr1:26953230-26964153:+	21.6667	0	1.9306	0	1	1
jg15368/jg15368/clean/chr1:26964213-26968527:+	23.5	0	1.9865	0	1	1
jg15368/jg15368/clean/chr1:26968650-26971491:+	17.5	0	2.05677	0	1	1
jg15368/jg15368/clean/chr1:26971705-26977888:+	15.4167	0	2.08006	0	1	1
jg15369/jg15369/clean/chr1:26988496-27001075:+	1.16667	0	6.06658	0	1	1
jg15369/jg15369/clean/chr1:27001261-27005516:+	1.41667	0	5.55459	0	1	1
jg15369/jg15369/clean/chr1:27005681-27037348:+	0.166667	0	6.20508	0	1	1
jg15369/jg15369/clean/chr1:27037908-27046576:+	0.416667	0	6.15456	0	1	1
jg15369/jg15369/clean/chr1:27046792-27057654:+	0.583333	0	6.14893	0	1	1
jg15369/jg15369/clean/chr1:27057772-27062759:+	0.333333	0	6.16301	0	1	1
jg15372/jg15372/clean/chr1:27297644-27306724:+	3.83333	0	3.89458	0	1	1
jg15372/jg15372/clean/chr1:27307685-27309448:+	6.5	0	2.81311	0	1	1
jg15372/jg15372/clean/chr1:27309617-27314437:+	6.83333	0	2.83128	0	1	1
jg15373/jg15373/clean/chr1:27332927-27337049:-	64.4167	0	1.8965	0	1	1
jg15373/jg15373/clean/chr1:27337217-27341593:-	89.8333	0	1.84124	0	1	1
jg15373/jg15373/clean/chr1:27341782-27343933:-	121.5	0	1.83612	0	1	1
jg15376/jg15376/clean/chr1:27417255-27419840:-	1.58333	0	4.60881	0	1	1
jg15376/jg15376/clean/chr1:27420023-27421941:-	1.5	0	4.50239	0	1	1
jg15376/jg15376/clean/chr1:27422117-27432711:-	0.75	0	6.14187	0	1	1
jg15376/jg15376/clean/chr1:27432879-27435540:-	0.583333	0	5.98683	0	1	1
jg15376/jg15376/clean/chr1:27435748-27437708:-	0.333333	0	6.17706	0	1	1
jg15377/jg15377/clean/chr1:27469149-27472614:-	2.58333	0	3.64642	0	1	1
jg15377/jg15377/clean/chr1:27472726-27475319:-	2.5	0	3.46743	0	1	1
jg15377/jg15377/clean/chr1:27475691-27477970:-	2.83333	0	3.52919	0	1	1
jg15377/jg15377/clean/chr1:27478200-27483828:-	2.66667	0	3.96391	0	1	1
jg15377/jg15377/clean/chr1:27483943-27492255:-	2.41667	0	4.17315	0	1	1
jg15377/jg15377/clean/chr1:27492539-27495382:-	3.58333	0	3.26425	0	1	1
jg15377/jg15377/clean/chr1:27495457-27497500:-	4.58333	0	3.03476	0	1	1
jg15378/jg15378/anti-near/chr1:27515198-27518799:+	0.0833333	0	6.23296	0	1	1
jg15380/jg15380/clean/chr1:27534234-27536523:-	1.33333	0	4.80352	0	1	1
jg15380/jg15380/clean/chr1:27536730-27549854:-	0.666667	0	6.09795	0	1	1
jg15380/jg15380/clean/chr1:27550004-27556235:-	1.5	0	4.75208	0	1	1
jg15380/jg15380/clean/chr1:27556458-27567138:-	1.25	0	4.96464	0	1	1
jg15380/jg15380/clean/chr1:27567294-27571327:-	2	0	3.79838	0	1	1
jg15380/jg15380/clean/chr1:27571479-27578322:-	1	0	6.10931	0	1	1
jg15380/jg15380/clean/chr1:27578467-27582773:-	0.916667	0	6.08514	0	1	1
jg15380/jg15380/clean/chr1:27582862-27594050:-	1.16667	0	6.05991	0	1	1
jg15380/jg15380/clean/chr1:27594118-27599693:-	1	0	6.10931	0	1	1
jg15380/jg15380/clean/chr1:27599781-27604190:-	0.916667	0	5.40925	0	1	1
jg15381/jg15381/clean/chr1:27621959-27628996:-	0.75	0	5.58071	0	1	1
jg15381/jg15381/clean/chr1:27629058-27633693:-	2.08333	0.390184	2.9521	0.132171	0.894849	1
jg15381/jg15381/clean/chr1:27633836-27641615:-	1.41667	0	4.03583	0	1	1
jg15381/jg15381/clean/chr1:27641766-27659555:-	2.5	0	3.39649	0	1	1
jg15381/jg15381/clean/chr1:27659756-27670048:-	2.83333	0	3.34929	0	1	1
jg15381/jg15381/clean/chr1:27670362-27673397:-	2	0	3.73447	0	1	1
jg15381/jg15381/clean/chr1:27674005-27732149:-	5.16667	0	2.84696	0	1	1
jg15383/jg15383/clean/chr1:27801839-27806561:-	2	0	4.41033	0	1	1
jg15383/jg15383/clean/chr1:27806672-27810013:-	3.25	0	4.04246	0	1	1
jg15383/jg15383/clean/chr1:27810244-27818494:-	2.08333	0	4.38513	0	1	1
jg15384/jg15384/clean/chr1:27831485-27844713:+	22.0833	0	2.03437	0	1	1
jg15384/jg15384/clean/chr1:27844988-27848832:+	24.75	0	2.04456	0	1	1
jg15384/jg15384/clean/chr1:27849064-27851138:+	17.1667	0	2.07358	0	1	1
jg15384/jg15384/clean/chr1:27851388-27859548:+	24.5	0	1.94272	0	1	1
jg15384/jg15384/clean/chr1:27859760-27862779:+	27.8333	0	1.82691	0	1	1
jg15384/jg15384/clean/chr1:27862968-27866780:+	32.1667	0	1.93025	0	1	1
jg15384/jg15384/clean/chr1:27867011-27894273:+	39.6667	0	1.97514	0	1	1
jg15385/jg15385/clean/chr1:27995520-28004268:+	1.58333	0	4.62841	0	1	1
jg15389/jg15389/clean/chr1:28059424-28065173:-	2.08333	0	3.78849	0	1	1
jg15389/jg15389/clean/chr1:28065292-28068576:-	2.25	0	4.32542	0	1	1
jg15389/jg15389/clean/chr1:28083805-28085005:-	2	0	3.65924	0	1	1
jg15389/jg15389/clean/chr1:28085125-28089337:-	2.25	0	3.61188	0	1	1
jg15389/jg15389/clean/chr1:28089579-28091536:-	2.08333	-0.476376	3.94109	-0.120874	0.903791	1
jg15389/jg15389/clean/chr1:28092362-28109203:-	6.58333	0	2.53393	0	1	1
jg15388/jg15388/anti-over/chr1:28116900-28125316:+	17.5	0	1.91675	0	1	1
jg15388/jg15388/clean/chr1:28125474-28126915:+	17.8333	0	1.92944	0	1	1
jg15388/jg15388/clean/chr1:28127053-28138437:+	13.3333	0	2.00329	0	1	1
jg15388/jg15388/clean/chr1:28138580-28139937:+	19	0	1.9598	0	1	1
jg15388/jg15388/clean/chr1:28140063-28144439:+	19.25	0	2.03028	0	1	1
jg15388/jg15388/clean/chr1:28144626-28151788:+	22.5	0	2.00798	0	1	1
jg15388/jg15388/clean/chr1:28151897-28154741:+	27.4167	0	1.93628	0	1	1
jg15388/jg15388/clean/chr1:28154896-28158474:+	29.8333	-1.92258	1.85179	-1.03823	0.299165	1
jg15391/jg15391/clean/chr1:28194945-28198727:+	0.0833333	0	6.23296	0	1	1
jg15391/jg15391/clean/chr1:28198830-28204078:+	0.0833333	0	6.23296	0	1	1
jg15391/jg15391/clean/chr1:28206285-28212924:+	0.0833333	0	6.23296	0	1	1
jg15391/jg15391/clean/chr1:28217489-28224461:+	0.0833333	0	6.23296	0	1	1
jg15391/jg15391/anti-near/chr1:28224614-28226600:+	0.25	0	6.17706	0	1	1
jg15392/jg15392/anti-near/chr1:28229739-28236203:-	18.25	0	1.95772	0	1	1
jg15392/jg15392/clean/chr1:28246285-28258294:-	22.9167	0	1.89176	0	1	1
jg15392/jg15392/clean/chr1:28258440-28259904:-	16	0	1.97405	0	1	1
jg15392/jg15392/clean/chr1:28260024-28261833:-	23.75	0	1.87576	0	1	1
jg15392/jg15392/clean/chr1:28261899-28266838:-	21.5	0	1.91734	0	1	1
jg15393/jg15393/clean/chr1:28270264-28293870:+	1.41667	0	5.62214	0	1	1
jg15393/jg15393/clean/chr1:28294001-28308355:+	1.5	0	4.6688	0	1	1
jg15393/jg15393/clean/chr1:28308477-28328083:+	1.83333	0	3.70054	0	1	1
jg15393/jg15393/clean/chr1:28328270-28335335:+	2.5	0	3.45008	0	1	1
jg15393/jg15393/clean/chr1:28335441-28337381:+	1	0	4.34718	0	1	1
jg15393/jg15393/clean/chr1:28337548-28338621:+	1.91667	0	4.37508	0	1	1
jg15395/jg15395/clean/chr1:28358308-28359298:+	1	0	5.29264	0	1	1
jg15395/jg15395/clean/chr1:28359548-28376062:+	1.33333	0	5.79112	0	1	1
jg15395/jg15395/clean/chr1:28376213-28380251:+	2.08333	0	3.28091	0	1	1
jg15395/jg15395/clean/chr1:28380371-28388987:+	2.41667	0	4.20139	0	1	1
jg15396/jg15396/clean/chr1:28418809-28421324:+	2	0	4.35247	0	1	1
jg15396/jg15396/clean/chr1:28421505-28427129:+	1.58333	0	4.76194	0	1	1
jg15399/jg15399/clean/chr1:28450767-28454038:+	2.58333	0	2.82796	0	1	1
jg15399/jg15399/clean/chr1:28454114-28459506:+	20.0833	0	1.91958	0	1	1
jg15399/jg15399/clean/chr1:28459602-28461825:+	20.0833	0	1.86908	0	1	1
jg15399/jg15399/clean/chr1:28461959-28465037:+	21.5833	0	1.85497	0	1	1
jg15399/jg15399/clean/chr1:28465313-28470225:+	23.8333	0	1.93	0	1	1
jg15399/jg15399/clean/chr1:28470402-28478976:+	30.0833	0	1.89728	0	1	1
jg15399/jg15399/clean/chr1:28479210-28481359:+	29.0833	0	1.89427	0	1	1
jg15399/jg15399/clean/chr1:28481515-28487123:+	24.0833	0	1.8696	0	1	1
jg15399/jg15399/clean/chr1:28487475-28491499:+	27.25	0	1.87999	0	1	1
jg15399/jg15399/clean/chr1:28491757-28495960:+	30.8333	0	1.86496	0	1	1
jg15399/jg15399/clean/chr1:28496121-28497334:+	0.166667	-1.85767	6.20507	-0.29938	0.76465	1
jg15400/jg15400/clean/chr1:28575311-28578632:-	25.5	0	1.83512	0	1	1
jg15400/jg15400/clean/chr1:28578766-28588835:-	28	0	1.82111	0	1	1
jg15400/jg15400/clean/chr1:28588962-28592329:-	24.6667	0.457904	1.81541	0.252233	0.800861	1
jg15400/jg15400/clean/chr1:28592511-28594719:-	35.25	0	1.8115	0	1	1
jg15400/jg15400/clean/chr1:28594817-28603570:-	32.5833	0	1.8283	0	1	1
jg15401/jg15401/clean/chr1:28612931-28620695:-	4.75	0	2.98848	0	1	1
jg15401/jg15401/clean/chr1:28620829-28627023:-	5.58333	0	2.96867	0	1	1
jg15401/jg15401/clean/chr1:28627150-28633489:-	6.58333	0	2.99318	0	1	1
jg15401/jg15401/clean/chr1:28633671-28642592:-	6.83333	0	2.93228	0	1	1
jg15402/jg15402/clean/chr1:28763593-28764985:-	0.416667	0	6.15456	0	1	1
jg15402/jg15402/clean/chr1:28765122-28782598:-	0.5	0	6.14892	0	1	1
jg15402/jg15402/clean/chr1:28790512-28803419:-	0.666667	0	5.79432	0	1	1
jg15405/jg15405/clean/chr1:29002640-29007933:-	0.166667	0	6.23296	0	1	1
jg15405/jg15405/clean/chr1:29008071-29011653:-	0.166667	0	6.20508	0	1	1
jg15405/jg15405/clean/chr1:29011753-29015970:-	0.166667	0	6.20508	0	1	1
jg15405/jg15405/clean/chr1:29016107-29018398:-	0.166667	0	6.20508	0	1	1
jg15405/jg15405/clean/chr1:29018590-29020655:-	0.166667	0	6.20507	0	1	1
jg15405/jg15405/clean/chr1:29020787-29024124:-	0.166667	0	6.20508	0	1	1
jg15405/jg15405/clean/chr1:29024265-29027166:-	0.0833333	0	6.23296	0	1	1
jg15405/jg15405/clean/chr1:29027305-29029551:-	0.0833333	0	6.23296	0	1	1
jg15405/jg15405/clean/chr1:29029676-29051763:-	0.25	0	6.17706	0	1	1
jg15406/jg15406/clean/chr1:29067540-29070075:-	41.9167	0	1.80449	0	1	1
jg15406/jg15406/clean/chr1:29070169-29074697:-	55.75	0	1.81237	0	1	1
jg15407/jg15407/clean/chr1:29085729-29102264:+	61.0833	0	2.11573	0	1	1
jg15407/jg15407/clean/chr1:29102442-29111942:+	37.5	0	2.06759	0	1	1
jg15407/jg15407/clean/chr1:29112137-29117166:+	37.8333	0	2.08447	0	1	1
jg15407/jg15407/clean/chr1:29117380-29121666:+	34.9167	0	2.15581	0	1	1
jg15407/jg15407/clean/chr1:29121872-29127922:+	31.4167	0	2.18768	0	1	1
jg15407/jg15407/clean/chr1:29128105-29133966:+	39.4167	0	2.13295	0	1	1
jg15407/jg15407/clean/chr1:29134179-29139473:+	57.25	0	2.05435	0	1	1
jg15409/jg15409/clean/chr1:29162802-29164495:-	4.5	1.37851	2.64902	0.520386	0.602794	1
jg15409/jg15409/clean/chr1:29164708-29170386:-	5.75	0	2.49189	0	1	1
jg15409/jg15409/clean/chr1:29170578-29174041:-	6.66667	0	2.4916	0	1	1
jg15410/jg15410/clean/chr1:29215930-29217201:-	0.583333	0	6.10647	0	1	1
jg15410/jg15410/clean/chr1:29217405-29220463:-	0.416667	0	6.16301	0	1	1
jg15410/jg15410/clean/chr1:29220676-29221851:-	0.583333	0	6.14489	0	1	1
jg15410/jg15410/clean/chr1:29222039-29223868:-	0.75	0	5.60926	0	1	1
jg15410/jg15410/clean/chr1:29224082-29226741:-	0.5	0.934084	6.16301	0.151563	0.879532	1
jg15410/jg15410/clean/chr1:29226931-29229091:-	0.833333	0	6.13951	0	1	1
jg15410/jg15410/clean/chr1:29229258-29231496:-	0.583333	0	6.14489	0	1	1
jg15410/jg15410/clean/chr1:29231595-29233246:-	0.833333	0	6.13763	0	1	1
jg15411/jg15411/clean/chr1:29253847-29259955:-	7.83333	0	2.24493	0	1	1
jg15412/jg15412/clean/chr1:29260046-29268926:-	6	0	2.41712	0	1	1
jg15412/jg15412/clean/chr1:29268965-29276901:-	0.0833333	0.961802	6.23296	0.154309	0.877366	1
jg15412/jg15412/clean/chr1:29277065-29299844:-	1.83333	0	4.47212	0	1	1
jg15417/jg15417/clean/chr1:29397245-29415076:-	0.166667	-4.2998e-06	6.23296	-6.8985e-07	0.999999	1
jg15418/jg15418/clean/chr1:29467551-29470539:-	5.83333	0	3.68428	0	1	1
jg15419/jg15419/clean/chr1:29486818-29517308:-	5.16667	0	2.25839	0	1	1
jg15419/jg15419/clean/chr1:29517435-29523690:-	4.16667	0	2.37555	0	1	1
jg15419/jg15419/clean/chr1:29523797-29543825:-	4.91667	0	2.5288	0	1	1
jg15419/jg15419/clean/chr1:29544004-29552984:-	3.91667	0	2.63744	0	1	1
jg15419/jg15419/clean/chr1:29553227-29576651:-	5.08333	0	2.41676	0	1	1
jg15419/jg15419/clean/chr1:29576877-29589753:-	6.41667	0	2.24133	0	1	1
jg15421/jg15421/clean/chr1:29868462-29871365:+	0.166667	0	6.20508	0	1	1
jg15421/jg15421/clean/chr1:29871457-29871903:+	0.0833333	0	6.23296	0	1	1
jg15421/jg15421/clean/chr1:29872162-29874854:+	0.166667	0	6.20508	0	1	1
jg15421/jg15421/clean/chr1:29879574-29880904:+	0.0833333	0	6.23296	0	1	1
jg15421/jg15421/clean/chr1:29916601-29932549:+	6.83333	0	2.68183	0	1	1
jg15421/jg15421/clean/chr1:29932704-29935664:+	3.41667	1.7272	3.2132	0.537533	0.590899	1
jg15422/jg15422/clean/chr1:29952985-29955276:+	1	0	5.87597	0	1	1
jg15422/jg15422/clean/chr1:29955378-29959935:+	0.666667	0	5.74101	0	1	1
jg15422/jg15422/clean/chr1:29960198-29964889:+	0.333333	0	6.16301	0	1	1
jg15422/jg15422/clean/chr1:29965032-29968550:+	0.0833333	0	6.23296	0	1	1
jg15422/jg15422/clean/chr1:29968747-29984592:+	0.25	0	6.17706	0	1	1
jg15422/jg15422/clean/chr1:30000208-30018555:+	0.666667	0	6.1449	0	1	1
jg15422/jg15422/clean/chr1:30087280-30092568:+	0.583333	0	6.1449	0	1	1
jg15424/jg15424/clean/chr1:30138431-30163013:+	0.666667	0	6.14489	0	1	1
jg15424/jg15424/clean/chr1:30163234-30169623:+	0.833333	0	5.46442	0	1	1
jg15424/jg15424/clean/chr1:30169765-30175726:+	0.75	0	4.77861	0	1	1
jg15424/jg15424/clean/chr1:30175833-30181042:+	0.5	0	6.15456	0	1	1
jg15425/jg15425/clean/chr1:30255061-30259523:+	16.9167	0	1.92337	0	1	1
jg15425/jg15425/clean/chr1:30259582-30260748:+	15	0	2.03082	0	1	1
jg15425/jg15425/clean/chr1:30260825-30266742:+	19.4167	0	1.92639	0	1	1
jg15425/jg15425/clean/chr1:30266917-30269274:+	19.25	0	1.99319	0	1	1
jg15425/jg15425/clean/chr1:30269394-30275121:+	18.4167	0	2.02303	0	1	1
jg15425/jg15425/clean/chr1:30275362-30277437:+	30.0833	0	1.81392	0	1	1
jg15425/jg15425/clean/chr1:30277621-30281333:+	32	0	1.83811	0	1	1
jg15425/jg15425/clean/chr1:30281418-30304028:+	35.8333	0	1.79311	0	1	1
jg15426/jg15426/clean/chr1:30379394-30403843:-	11.25	0	2.21621	0	1	1
jg15426/jg15426/clean/chr1:30403982-30409266:-	9.83333	0	2.25097	0	1	1
jg15426/jg15426/clean/chr1:30409391-30421994:-	9.5	0	2.21588	0	1	1
jg15426/jg15426/clean/chr1:30422079-30423608:-	11.75	0	2.19514	0	1	1
jg15427/jg15427/clean/chr1:30425507-30427118:+	4.83333	0	5.4172	0	1	1
jg15427/jg15427/clean/chr1:30431764-30448829:+	0.166667	0	6.23296	0	1	1
jg15427/jg15427/clean/chr1:30449013-30450916:+	0.25	0	6.17706	0	1	1
jg15427/jg15427/clean/chr1:30451137-30453069:+	0.416667	0	6.16301	0	1	1
jg15427/jg15427/clean/chr1:30453181-30460230:+	0.0833333	0	6.23296	0	1	1
jg15427/jg15427/clean/chr1:30460353-30515058:+	0.75	0	6.11661	0	1	1
jg15427/jg15427/clean/chr1:30515265-30524130:+	0.25	0	6.20507	0	1	1
jg15427/jg15427/clean/chr1:30524223-30526584:+	0.25	0	6.17706	0	1	1
jg15427/jg15427/clean/chr1:30526701-30532506:+	0.166667	0	6.23296	0	1	1
jg15427/jg15427/clean/chr1:30532697-30533653:+	0.25	0	6.17706	0	1	1
jg15427/jg15427/clean/chr1:30533819-30538327:+	0.0833333	0	6.23296	0	1	1
jg15432/jg15432/clean/chr1:30644054-30646384:-	14.0833	0	1.99121	0	1	1
jg15432/jg15432/clean/chr1:30646579-30649175:-	10.9167	0	2.13729	0	1	1
jg15432/jg15432/clean/chr1:30649304-30651340:-	14.1667	0	1.95693	0	1	1
jg15432/jg15432/clean/chr1:30651631-30655391:-	13.3333	0	2.02202	0	1	1
jg15432/jg15432/clean/chr1:30655538-30655642:-	8.83333	0	2.16654	0	1	1
jg15432/jg15432/clean/chr1:30655793-30663613:-	14.1667	0	2.1207	0	1	1
jg15432/jg15432/clean/chr1:30663839-30667573:-	14.6667	0	1.96152	0	1	1
jg15432/jg15432/clean/chr1:30667691-30673554:-	18.1667	0	1.96365	0	1	1
jg15433/jg15433/clean/chr1:30681341-30695526:+	4.41667	0	3.07549	0	1	1
jg15433/jg15433/clean/chr1:30695635-30715215:+	4.5	0	3.09442	0	1	1
jg15433/jg15433/clean/chr1:30715409-30719336:+	4.58333	0	3.18982	0	1	1
jg15433/jg15433/clean/chr1:30719547-30731139:+	3.66667	0	3.11755	0	1	1
jg15433/jg15433/clean/chr1:30731195-30737375:+	4	0	3.2251	0	1	1
jg15433/jg15433/clean/chr1:30737538-30744528:+	2.16667	0	3.66126	0	1	1
jg15434/jg15434/clean/chr1:30821099-30854285:+	1.16667	0	4.89843	0	1	1
jg15434/jg15434/clean/chr1:30870751-30881689:+	0.0833333	0	6.23296	0	1	1
jg15435/jg15435/clean/chr1:30900433-30902663:-	28.5833	0	1.93378	0	1	1
jg15435/jg15435/clean/chr1:30902909-30908849:-	50.3333	0	1.87399	0	1	1
jg15439/jg15439/anti-near/chr1:31097184-31098287:-	13.5	0	1.94744	0	1	1
jg15439/jg15439/anti-near/chr1:31098599-31099792:-	7	0	2.28897	0	1	1
jg15439/jg15439/anti-near/chr1:31099939-31104265:-	5.5	0	2.31899	0	1	1
jg15439/jg15439/clean/chr1:31104286-31106722:-	0.0833333	0	6.23296	0	1	1
jg15439/jg15439/clean/chr1:31106740-31114009:-	6	0	2.28447	0	1	1
jg15439/jg15439/clean/chr1:31114094-31125845:-	6.08333	0	2.21344	0	1	1
jg15439/jg15439/clean/chr1:31126036-31128665:-	5.25	0	2.30195	0	1	1
jg15439/jg15439/clean/chr1:31128854-31130544:-	4.33333	0	2.49644	0	1	1
jg15439/jg15439/clean/chr1:31130653-31133961:-	5	0	2.5789	0	1	1
jg15440/jg15440/clean/chr1:31134444-31137404:-	5.25	-3.33577	2.24013	-1.4891	0.136462	1
jg15440/jg15440/clean/chr1:31137615-31143542:-	3.5	0	2.95658	0	1	1
jg15440/jg15440/clean/chr1:31143732-31167909:-	5	0	2.57414	0	1	1
jg15440/jg15440/clean/chr1:31168061-31179892:-	4.5	0	3.12445	0	1	1
jg15442/jg15442/clean/chr1:31231918-31234718:+	1.16667	0	4.07434	0	1	1
jg15442/jg15442/clean/chr1:31234834-31238863:+	1.33333	0	4.18044	0	1	1
jg15442/jg15442/clean/chr1:31239097-31243368:+	0.75	0	4.79632	0	1	1
jg15454/jg15454/clean/chr1:31454453-31463309:+	58.5833	0	1.82308	0	1	1
jg15454/jg15454/clean/chr1:31463502-31467593:+	47.5833	0	1.80851	0	1	1
jg15454/jg15454/clean/chr1:31467795-31470399:+	51.4167	0	1.85265	0	1	1
jg15454/jg15454/clean/chr1:31470592-31474584:+	56.9167	0	1.84621	0	1	1
jg15454/jg15454/clean/chr1:31474808-31480715:+	53.3333	0	1.85173	0	1	1
jg15455/jg15455/clean/chr1:31490482-31494281:-	19.5	0	2.56193	0	1	1
jg15455/jg15455/clean/chr1:31494522-31504979:-	17.4167	0	2.52371	0	1	1
jg15455/jg15455/clean/chr1:31505193-31514907:-	13.9167	0	2.66352	0	1	1
jg15456/jg15456/clean/chr1:31582436-31594284:+	0.416667	0	6.16301	0	1	1
jg15456/jg15456/clean/chr1:31614891-31618756:+	2.16667	0	4.24859	0	1	1
jg15456/jg15456/clean/chr1:31634374-31640134:+	1.25	0	4.77761	0	1	1
jg15456/jg15456/clean/chr1:31640408-31649972:+	1.58333	0	3.81844	0	1	1
jg15458/jg15458/clean/chr1:31717452-31724351:-	3.5	0	3.18439	0	1	1
jg15458/jg15458/clean/chr1:31724494-31729150:-	1.83333	0	4.51396	0	1	1
jg15458/jg15458/clean/chr1:31740832-31746027:-	2.08333	0	3.89414	0	1	1
jg15458/jg15458/clean/chr1:31746192-31750799:-	2	0	4.34309	0	1	1
jg15458/jg15458/clean/chr1:31750958-31756111:-	1.66667	0	3.76316	0	1	1
jg15458/jg15458/clean/chr1:31756270-31761357:-	1.41667	0	3.96947	0	1	1
jg15458/jg15458/clean/chr1:31761561-31766435:-	1.33333	0	4.15066	0	1	1
jg15458/jg15458/clean/chr1:31766525-31770251:-	0.5	0	6.13481	0	1	1
jg15459/jg15459/clean/chr1:31790662-31796387:-	2.75	-4.15888	3.02388	-1.37535	0.169024	1
jg15459/jg15459/clean/chr1:31796429-31805557:-	1.91667	0	3.84999	0	1	1
jg15460/jg15460/clean/chr1:31809689-31820561:+	2.25	0	3.63708	0	1	1
jg15460/jg15460/clean/chr1:31825339-31839442:+	19.0833	0	1.94147	0	1	1
jg15461/jg15461/clean/chr1:31850682-31856935:+	7.08333	0	3.46609	0	1	1
jg15461/jg15461/clean/chr1:31857040-31863259:+	5.16667	0	3.62709	0	1	1
jg15461/jg15461/clean/chr1:31863431-31867693:+	2.66667	0	3.38801	0	1	1
jg15462/jg15462/clean/chr1:31874711-31877840:-	7.5	0	2.31575	0	1	1
jg15462/jg15462/clean/chr1:31877980-31884584:-	8.16667	0	2.09209	0	1	1
jg15462/jg15462/clean/chr1:31884755-31889201:-	8.41667	-0.436707	2.05475	-0.212535	0.83169	1
jg15462/jg15462/clean/chr1:31889520-31891880:-	6.16667	0	2.82086	0	1	1
jg15462/jg15462/clean/chr1:31892093-31896510:-	6.83333	0	2.71394	0	1	1
jg15462/jg15462/clean/chr1:31896679-31900703:-	4	0	3.04395	0	1	1
jg15462/jg15462/clean/chr1:31900823-31909043:-	5.08333	0	3.00695	0	1	1
jg15464/jg15464/clean/chr1:31930832-31936408:-	1.25	0	4.04674	0	1	1
jg15467/jg15467/clean/chr1:32259109-32279031:-	1.91667	0	3.70359	0	1	1
jg15467/jg15467/clean/chr1:32279194-32295303:-	2.08333	0	5.13915	0	1	1
jg15469/jg15469/clean/chr1:32321132-32327031:-	99.8333	0	1.79137	0	1	1
jg15469/jg15469/clean/chr1:32327195-32332918:-	121.5	0	1.78393	0	1	1
jg15469/jg15469/clean/chr1:32333085-32342288:-	201.583	0	1.79373	0	1	1
jg15471/jg15471/clean/chr1:32385938-32391289:+	42.75	0	1.79818	0	1	1
jg15471/jg15471/clean/chr1:32391450-32393098:+	32.4167	0	1.86851	0	1	1
jg15471/jg15471/clean/chr1:32393205-32402193:+	35	0	1.81052	0	1	1
jg15471/jg15471/clean/chr1:32402396-32406597:+	31.4167	0	1.86613	0	1	1
jg15472/jg15472/clean/chr1:32418742-32423385:+	12.1667	0	2.12977	0	1	1
jg15473/jg15473/clean/chr1:32451563-32458048:-	3.5	0	3.27363	0	1	1
jg15473/jg15473/clean/chr1:32458169-32469581:-	6.58333	0	2.39745	0	1	1
jg15474/jg15474/clean/chr1:32484700-32487874:-	2.75	0	2.75565	0	1	1
jg15474/jg15474/clean/chr1:32487966-32491767:-	3.08333	0	2.91587	0	1	1
jg15474/jg15474/clean/chr1:32491942-32495228:-	1.83333	0	3.69661	0	1	1
jg15474/jg15474/clean/chr1:32495426-32504061:-	1.25	0	4.86717	0	1	1
jg15474/jg15474/clean/chr1:32504145-32508157:-	1.83333	0	3.78407	0	1	1
jg15474/jg15474/clean/chr1:32508252-32511169:-	1.75	0	3.84657	0	1	1
jg15474/jg15474/clean/chr1:32511292-32512778:-	2.41667	-1.96464	2.64473	-0.742851	0.457572	1
jg15474/jg15474/clean/chr1:32512894-32517462:-	3.08333	0	2.93496	0	1	1
jg15475/jg15475/clean/chr1:32549178-32557038:+	0.0833333	0	6.23296	0	1	1
jg15475/jg15475/clean/chr1:32557110-32557175:+	0.166667	1.85772	6.20507	0.299387	0.764644	1
jg15475/jg15475/clean/chr1:32562050-32565918:+	0.0833333	0	6.23296	0	1	1
jg15475/jg15475/clean/chr1:32566109-32572831:+	0.166667	0	6.20508	0	1	1
jg15475/jg15475/clean/chr1:32573005-32575928:+	0.166667	0	6.23296	0	1	1
jg15475/jg15475/clean/chr1:32580980-32586288:+	0.0833333	0	6.23296	0	1	1
jg15475/jg15475/clean/chr1:32586691-32590990:+	0.25	0	6.20507	0	1	1
jg15475/jg15475/clean/chr1:32591610-32597452:+	0.5	0	6.14893	0	1	1
jg15475/jg15475/clean/chr1:32599126-32607406:+	0.333333	0	6.17706	0	1	1
jg15475/jg15475/clean/chr1:32607557-32610846:+	0.0833333	0	6.23296	0	1	1
jg15475/jg15475/clean/chr1:32611181-32614706:+	0.833333	0	6.13763	0	1	1
jg15475/jg15475/clean/chr1:32614848-32623153:+	0.333333	0	6.16301	0	1	1
jg15475/jg15475/clean/chr1:32623437-32623925:+	0.25	0	6.17706	0	1	1
jg15475/jg15475/clean/chr1:32624137-32626603:+	0.416667	0	6.15456	0	1	1
jg15475/jg15475/clean/chr1:32626732-32631080:+	0.416667	0	6.15456	0	1	1
jg15475/jg15475/clean/chr1:32631389-32642966:+	0.916667	0	6.13609	0	1	1
jg15475/jg15475/clean/chr1:32643153-32646754:+	0.416667	0	6.15456	0	1	1
jg15475/jg15475/clean/chr1:32646932-32653189:+	0.166667	0	6.20508	0	1	1
jg15476/jg15476/clean/chr1:32685975-32696374:+	0.166667	0	6.20508	0	1	1
jg15476/jg15476/clean/chr1:32696542-32724850:+	0.333333	0	6.16301	0	1	1
jg15476/jg15476/clean/chr1:32724943-32742298:+	0.0833333	0	6.23296	0	1	1
jg15476/jg15476/clean/chr1:32742730-32748995:+	0.166667	0	6.23296	0	1	1
jg15476/jg15476/clean/chr1:32749260-32753938:+	0.166667	0	6.20508	0	1	1
jg15476/jg15476/clean/chr1:32759196-32765386:+	0.0833333	0	6.23296	0	1	1
jg15476/jg15476/clean/chr1:32765584-32781703:+	0.0833333	0	6.23296	0	1	1
jg15476/jg15476/clean/chr1:32797718-32811924:+	0.0833333	0	6.23296	0	1	1
jg15477/jg15477/clean/chr1:32871092-32873942:-	583.833	-0.2983	1.75792	-0.169689	0.865255	1
jg15477/jg15477/clean/chr1:32874125-32878391:-	1127.5	0	1.76761	0	1	1
jg15477/jg15477/clean/chr1:32878505-32884026:-	1770.08	0	1.7759	0	1	1
jg15481/jg15481/clean/chr1:32916711-32920262:+	2.25	0	3.46279	0	1	1
jg15481/jg15481/clean/chr1:32920427-32924915:+	2.25	0	3.40711	0	1	1
jg15481/jg15481/clean/chr1:32926186-32941206:+	1.83333	0	4.27427	0	1	1
jg15481/jg15481/clean/chr1:32941406-32946618:+	2.25	0	3.4274	0	1	1
jg15481/jg15481/clean/chr1:32946860-32951270:+	2.25	0	3.4989	0	1	1
jg15481/jg15481/clean/chr1:32951359-32981469:+	1.91667	0	3.54954	0	1	1
jg15482/jg15482/clean/chr1:33028696-33046060:+	430.5	0	1.79154	0	1	1
jg15482/jg15482/clean/chr1:33046232-33051705:+	395.583	0	1.7709	0	1	1
jg15483/jg15483/clean/chr1:33070199-33073244:-	1339.58	0	1.74068	0	1	1
jg15483/jg15483/clean/chr1:33073374-33079130:-	1859.08	0	1.74369	0	1	1
jg15483/jg15483/clean/chr1:33079218-33080822:-	2150.5	-1.27984	1.64853	-0.776355	0.437539	1
jg15486/jg15486/clean/chr1:33144667-33178715:+	1.16667	0	4.92355	0	1	1
jg15486/jg15486/clean/chr1:33178729-33178806:+	2.58333	-2.75487	3.3419	-0.824342	0.409745	1
jg15486/jg15486/clean/chr1:33178851-33230561:+	1.83333	0	3.5915	0	1	1
jg15486/jg15486/clean/chr1:33230680-33268278:+	8.25	0	2.8266	0	1	1
jg15486/jg15486/clean/chr1:33283936-33287957:+	7.25	0	2.86483	0	1	1
jg15486/jg15486/clean/chr1:33288096-33319230:+	11.75	0	2.21649	0	1	1
jg15486/jg15486/clean/chr1:33319358-33325988:+	7.5	0	2.56715	0	1	1
jg15486/jg15486/clean/chr1:33326189-33331367:+	7.41667	0.896203	2.33794	0.383331	0.701475	1
jg15486/jg15486/clean/chr1:33331405-33333102:+	7.5	0	2.26238	0	1	1
jg15486/jg15486/clean/chr1:33333331-33343067:+	6.91667	0	2.47472	0	1	1
jg15486/jg15486/clean/chr1:33343291-33348676:+	10.25	-1.30252	2.09543	-0.621599	0.534206	1
jg15486/jg15486/clean/chr1:33348911-33351895:+	12	0	2.10796	0	1	1
jg15487/jg15487/clean/chr1:33433810-33437096:-	0.25	0	6.17706	0	1	1
jg15487/jg15487/clean/chr1:33437139-33442390:-	0.166667	0	6.20508	0	1	1
jg15491/jg15491/clean/chr1:33710798-33712318:+	0.25	0	6.20507	0	1	1
jg15491/jg15491/clean/chr1:33712465-33729101:+	0.25	0	6.17706	0	1	1
jg15491/jg15491/clean/chr1:33729224-33733891:+	0.833333	0	6.13763	0	1	1
jg15491/jg15491/clean/chr1:33734156-33745665:+	0.333333	0	6.16301	0	1	1
jg15491/jg15491/clean/chr1:33745811-33748813:+	0.166667	0	6.20508	0	1	1
jg15492/jg15492/clean/chr1:33769243-33772020:-	36.3333	0	1.92732	0	1	1
jg15492/jg15492/clean/chr1:33783432-33787251:-	17.3333	0	2.17837	0	1	1
jg15492/jg15492/clean/chr1:33787475-33791572:-	12.9167	0	2.24928	0	1	1
jg15493/jg15493/clean/chr1:33822749-33826174:+	0.0833333	0	6.23296	0	1	1
jg15496/jg15496/clean/chr1:33938150-33939793:+	10.9167	-1.05477	2.05815	-0.512483	0.608313	1
jg15496/jg15496/clean/chr1:33939997-33953995:+	16.5	0	2.17258	0	1	1
jg15496/jg15496/clean/chr1:33954188-33956697:+	11.8333	-0.941333	2.12204	-0.443599	0.657333	1
jg15496/jg15496/clean/chr1:33956855-33962596:+	12.4167	0	2.2093	0	1	1
jg15496/jg15496/clean/chr1:33962804-33970223:+	11.8333	0	2.13019	0	1	1
jg15496/jg15496/clean/chr1:33970361-33979036:+	12.6667	0	2.21903	0	1	1
jg15496/jg15496/clean/chr1:33994601-33998924:+	3.5	0	3.05806	0	1	1
jg15496/jg15496/clean/chr1:33999148-34003968:+	2.25	0	4.36977	0	1	1
jg15496/jg15496/clean/chr1:34015361-34018181:+	9.33333	0	2.79216	0	1	1
jg15497/jg15497/clean/chr1:34041255-34055235:-	0.25	0	6.20507	0	1	1
jg15503/jg15503/clean/chr1:34141836-34147692:-	0.75	0	6.11661	0	1	1
jg15503/jg15503/clean/chr1:34147817-34152980:-	0.75	0	6.09226	0	1	1
jg15503/jg15503/clean/chr1:34153078-34157739:-	0.333333	0	6.16301	0	1	1
jg15503/jg15503/clean/chr1:34157885-34167902:-	0.583333	0	6.14892	0	1	1
jg15503/jg15503/clean/chr1:34168029-34169727:-	0.75	0	5.60925	0	1	1
jg15503/jg15503/clean/chr1:34169800-34186591:-	0.833333	0	6.07515	0	1	1
jg15503/jg15503/clean/chr1:34186702-34195254:-	0.25	0	6.17706	0	1	1
jg15503/jg15503/clean/chr1:34195483-34215831:-	0.666667	0	6.14187	0	1	1
jg15503/jg15503/clean/chr1:34216040-34220259:-	0.5	0	6.14892	0	1	1
jg15503/jg15503/clean/chr1:34220356-34221836:-	0.166667	0	6.20507	0	1	1
jg15503/jg15503/clean/chr1:34221981-34227571:-	0.583333	0	6.14892	0	1	1
jg15503/jg15503/clean/chr1:34227716-34261198:-	0.916667	0	6.13763	0	1	1
jg15503/jg15503/clean/chr1:34261361-34274081:-	1	0	6.06536	0	1	1
jg15503/jg15503/clean/chr1:34274200-34283439:-	1.16667	0	6.05769	0	1	1
jg15504/jg15504/clean/chr1:34368632-34386326:-	1.25	0	3.98009	0	1	1
jg15504/jg15504/clean/chr1:34396965-34420712:-	0.25	0	6.20507	0	1	1
jg15504/jg15504/clean/chr1:34420810-34427769:-	0.5	0	6.13481	0	1	1
jg15506/jg15506/clean/chr1:34529149-34546362:+	0.416667	0	6.16301	0	1	1
jg15506/jg15506/clean/chr1:34566414-34572567:+	0.333333	0	6.16301	0	1	1
jg15506/jg15506/clean/chr1:34572757-34583255:+	0.0833333	0	6.23296	0	1	1
jg15506/jg15506/clean/chr1:34583753-34586182:+	0.0833333	0	6.23296	0	1	1
jg15506/jg15506/clean/chr1:34586418-34597001:+	0.0833333	0	6.23296	0	1	1
jg15507/jg15507/clean/chr1:34625795-34633252:+	4.25	0	2.41556	0	1	1
jg15507/jg15507/clean/chr1:34633402-34641311:+	2.83333	0	2.83311	0	1	1
jg15508/jg15508/clean/chr1:34680531-34686835:+	12.1667	0	2.02648	0	1	1
jg15508/jg15508/clean/chr1:34687027-34692048:+	13.3333	0	2.14362	0	1	1
jg15509/jg15509/clean/chr1:34700906-34705182:-	21.25	0	1.88161	0	1	1
jg15509/jg15509/clean/chr1:34705275-34708662:-	17	0	2.01255	0	1	1
jg15509/jg15509/clean/chr1:34708730-34712144:-	19.5833	0	1.99553	0	1	1
jg15509/jg15509/clean/chr1:34712235-34715536:-	17.3333	0	2.02689	0	1	1
jg15509/jg15509/clean/chr1:34715674-34717459:-	18.5	0	1.97566	0	1	1
jg15510/jg15510/clean/chr1:34733427-34746278:+	1.58333	0	4.49343	0	1	1
jg15510/jg15510/clean/chr1:34746356-34756218:+	1.33333	0	4.69229	0	1	1
jg15510/jg15510/clean/chr1:34768745-34773132:+	2.33333	0	4.21853	0	1	1
jg15510/jg15510/clean/chr1:34773309-34780331:+	1.33333	0	3.90784	0	1	1
jg15510/jg15510/clean/chr1:34780499-34781149:+	1.33333	0	3.98453	0	1	1
jg15510/jg15510/clean/chr1:34781317-34786085:+	0.916667	0	6.11121	0	1	1
jg15511/jg15511/clean/chr1:34824139-34832296:+	55.5833	0	1.84422	0	1	1
jg15511/jg15511/clean/chr1:34832406-34839877:+	67.4167	0	1.84732	0	1	1
jg15511/jg15511/clean/chr1:34839992-34842568:+	71.5	0	1.85434	0	1	1
jg15511/jg15511/clean/chr1:34842697-34846991:+	55.4167	0	1.85846	0	1	1
jg15513/jg15513/clean/chr1:34858040-34861748:+	35.25	-0.701269	1.84442	-0.38021	0.703789	1
jg15513/jg15513/clean/chr1:34861851-34872069:+	38.5	0	1.81681	0	1	1
jg15513/jg15513/clean/chr1:34872236-34875108:+	34.1667	0	1.81352	0	1	1
jg15513/jg15513/clean/chr1:34875261-34880973:+	32.4167	0	1.81817	0	1	1
jg15513/jg15513/clean/chr1:34881134-34887170:+	37.3333	0	1.78737	0	1	1
jg15513/jg15513/clean/chr1:34887389-34892912:+	37.0833	0	1.80967	0	1	1
jg15513/jg15513/clean/chr1:34893110-34896820:+	31.3333	0	1.82214	0	1	1
jg15518/jg15518/clean/chr1:35008096-35013269:+	0.5	0	6.13481	0	1	1
jg15518/jg15518/clean/chr1:35013441-35031299:+	0.333333	0	6.17706	0	1	1
jg15518/jg15518/clean/chr1:35031440-35033755:+	0.75	0	6.13951	0	1	1
jg15518/jg15518/clean/chr1:35042190-35046107:+	0.416667	0	6.14893	0	1	1
jg15518/jg15518/clean/chr1:35046853-35050536:+	0.75	0	6.09226	0	1	1
jg15518/jg15518/clean/chr1:35050683-35057940:+	0.333333	0	6.16301	0	1	1
jg15518/jg15518/clean/chr1:35058109-35071143:+	0.416667	0	6.15456	0	1	1
jg15518/jg15518/clean/chr1:35080678-35089089:+	1.08333	0	6.08086	0	1	1
jg15518/jg15518/clean/chr1:35095169-35100467:+	0.333333	0	6.17706	0	1	1
jg15518/jg15518/clean/chr1:35100677-35112618:+	0.416667	0	6.16301	0	1	1
jg15518/jg15518/clean/chr1:35112726-35130145:+	0.166667	0	6.20508	0	1	1
jg15520/jg15520/clean/chr1:35269745-35274375:-	4.08333	0	2.51136	0	1	1
jg15520/jg15520/clean/chr1:35274450-35281852:-	4	0	2.56883	0	1	1
jg15520/jg15520/clean/chr1:35282010-35301775:-	5.5	0	2.30342	0	1	1
jg15523/jg15523/clean/chr1:35699675-35701731:-	0.833333	0	5.29223	0	1	1
jg15523/jg15523/clean/chr1:35701896-35706002:-	0.333333	0	6.17706	0	1	1
jg15523/jg15523/clean/chr1:35708697-35711784:-	0.333333	0	6.17706	0	1	1
jg15523/jg15523/clean/chr1:35711892-35719243:-	0.5	0	6.13481	0	1	1
jg15523/jg15523/clean/chr1:35719448-35721748:-	0.333333	0	6.17706	0	1	1
jg15523/jg15523/clean/chr1:35726711-35739572:-	0.666667	0	4.85418	0	1	1
jg15523/jg15523/clean/chr1:35739724-35743426:-	1	0	6.13481	0	1	1
jg15523/jg15523/clean/chr1:35743497-35749892:-	1.16667	0	5.89764	0	1	1
jg15523/jg15523/clean/chr1:35749982-35763173:-	0.333333	0	6.17706	0	1	1
jg15523/jg15523/clean/chr1:35763376-35779901:-	0.5	0	6.13481	0	1	1
jg15523/jg15523/clean/chr1:35780119-35787872:-	1.08333	0	6.13372	0	1	1
jg15525/jg15525/clean/chr1:35832076-35870117:-	0.75	0	6.11661	0	1	1
jg15525/jg15525/clean/chr1:35870381-35874783:-	0.583333	0	6.1449	0	1	1
jg15528/jg15528/clean/chr1:35956287-35957484:+	2.83333	0	2.73778	0	1	1
jg15528/jg15528/clean/chr1:35957628-35963118:+	2.25	0	3.21195	0	1	1
jg15528/jg15528/clean/chr1:35963378-35974914:+	1.25	0	4.95755	0	1	1
jg15528/jg15528/clean/chr1:35975141-35979558:+	2	0	3.56696	0	1	1
jg15528/jg15528/clean/chr1:35979707-35985067:+	2.33333	0	3.11514	0	1	1
jg15530/jg15530/clean/chr1:36017144-36023195:-	13.8333	0	2.53093	0	1	1
jg15530/jg15530/clean/chr1:36023319-36030449:-	11.9167	0	2.46951	0	1	1
jg15530/jg15530/clean/chr1:36030699-36034780:-	11.4167	0	2.29258	0	1	1
jg15530/jg15530/clean/chr1:36034983-36038241:-	10.8333	0	2.16419	0	1	1
jg15530/jg15530/clean/chr1:36038314-36050076:-	13.1667	0	2.1626	0	1	1
jg15530/jg15530/clean/chr1:36050139-36050287:-	10.75	0	2.14885	0	1	1
jg15530/jg15530/clean/chr1:36050515-36063535:-	26.9167	0	1.95868	0	1	1
jg15533/jg15533/clean/chr1:36309846-36314925:-	0.5	0	6.14893	0	1	1
jg15533/jg15533/clean/chr1:36332314-36340175:-	0.25	0	6.17706	0	1	1
jg15533/jg15533/clean/chr1:36340432-36342297:-	0.166667	0	6.20508	0	1	1
jg15533/jg15533/clean/chr1:36347437-36351208:-	0.75	0	6.13952	0	1	1
jg15533/jg15533/clean/chr1:36351273-36355130:-	1.25	0	6.13279	0	1	1
jg15533/jg15533/clean/chr1:36355324-36363913:-	0.25	0	6.20507	0	1	1
jg15534/jg15534/clean/chr1:36384894-36390334:+	12.0833	0	2.47333	0	1	1
jg15534/jg15534/clean/chr1:36390460-36397873:+	6.91667	0	2.67558	0	1	1
jg15534/jg15534/clean/chr1:36398017-36405562:+	8.5	0	2.25638	0	1	1
jg15534/jg15534/clean/chr1:36405568-36412036:+	8.5	0	2.25638	0	1	1
jg15535/jg15535/clean/chr1:36428291-36429871:+	4	0	3.11149	0	1	1
jg15535/jg15535/clean/chr1:36430015-36433831:+	6.41667	0	3.14925	0	1	1
jg15537/jg15537/clean/chr1:36452946-36455093:+	2.83333	0	3.44153	0	1	1
jg15537/jg15537/clean/chr1:36455237-36458402:+	2.41667	0	3.86598	0	1	1
jg15538/jg15538/clean/chr1:36473525-36483862:-	6.5	0	2.48294	0	1	1
jg15538/jg15538/clean/chr1:36491221-36493041:-	7.25	0	2.83046	0	1	1
jg15538/jg15538/clean/chr1:36493153-36494874:-	7.33333	-0.662238	2.30394	-0.287436	0.773778	1
jg15538/jg15538/clean/chr1:36495189-36500719:-	9.66667	0	2.11567	0	1	1
jg15538/jg15538/clean/chr1:36500787-36507102:-	12.4167	0	2.10078	0	1	1
jg15538/jg15538/clean/chr1:36507241-36523684:-	12.6667	0	2.64656	0	1	1
jg15538/jg15538/clean/chr1:36523707-36523800:-	0.25	-0.895895	6.20507	-0.144381	0.8852	1
jg15539/jg15539/clean/chr1:36531989-36533355:+	21.4167	0	2.01624	0	1	1
jg15539/jg15539/clean/chr1:36533526-36546868:+	21.6667	0	1.90816	0	1	1
jg15539/jg15539/clean/chr1:36547104-36548973:+	25.4167	-2.28968	1.67781	-1.36469	0.172352	1
jg15539/jg15539/clean/chr1:36549140-36559772:+	26	0	1.90838	0	1	1
jg15539/jg15539/clean/chr1:36559922-36561162:+	26	0	1.8499	0	1	1
jg15539/jg15539/clean/chr1:36561378-36564220:+	34.4167	0	1.8309	0	1	1
jg15539/jg15539/clean/chr1:36564310-36571192:+	25.3333	0	1.87785	0	1	1
jg15539/jg15539/clean/chr1:36571251-36578099:+	28.0833	0	1.85442	0	1	1
jg15539/jg15539/clean/chr1:36578325-36581905:+	30.1667	0	1.82955	0	1	1
jg15540/jg15540/clean/chr1:36586411-36591322:+	11.25	0	2.21986	0	1	1
jg15540/jg15540/clean/chr1:36591496-36594795:+	11.75	0	2.03881	0	1	1
jg15540/jg15540/clean/chr1:36594906-36612041:+	9.58333	0	2.17288	0	1	1
jg15540/jg15540/clean/chr1:36612218-36627369:+	7.58333	0	2.18462	0	1	1
jg15540/jg15540/clean/chr1:36627482-36632916:+	7.33333	0	2.29479	0	1	1
jg15541/jg15541/clean/chr1:36644288-36647439:+	36.6667	0	1.95279	0	1	1
jg15541/jg15541/clean/chr1:36647537-36653944:+	32.5	0	1.97114	0	1	1
jg15541/jg15541/clean/chr1:36654110-36662490:+	18.0833	0	2.08232	0	1	1
jg15542/jg15542/clean/chr1:36667069-36671863:+	268.167	0	1.80032	0	1	1
jg15543/jg15543/clean/chr1:36685352-36689448:-	1.91667	0	4.40184	0	1	1
jg15543/jg15543/clean/chr1:36689695-36700254:-	2	0	4.52625	0	1	1
jg15543/jg15543/clean/chr1:36700550-36707755:-	0.583333	0	6.14489	0	1	1
jg15543/jg15543/clean/chr1:36707958-36720629:-	0.333333	0	6.17706	0	1	1
jg15544/jg15544/clean/chr1:36844517-36859718:-	0.166667	0	6.20508	0	1	1
jg15544/jg15544/clean/chr1:36859896-36863283:-	0.0833333	0	6.23296	0	1	1
jg15544/jg15544/clean/chr1:36863447-36870564:-	0.166667	0	6.20508	0	1	1
jg15544/jg15544/clean/chr1:36870771-36874498:-	0.0833333	0	6.23296	0	1	1
jg15546/jg15546/clean/chr1:36931901-36937136:+	1.08333	0	4.78807	0	1	1
jg15546/jg15546/clean/chr1:36937213-36942268:+	0.166667	0	6.20508	0	1	1
jg15546/jg15546/clean/chr1:36942335-36947071:+	0.416667	0	6.15456	0	1	1
jg15546/jg15546/clean/chr1:36947338-36951567:+	0.833333	0	6.13952	0	1	1
jg15546/jg15546/clean/chr1:36951738-36957195:+	0.166667	0	6.20507	0	1	1
jg15546/jg15546/clean/chr1:36957284-36965251:+	0.333333	0	6.17706	0	1	1
jg15546/jg15546/clean/chr1:36965300-36968593:+	0.583333	-2.44264	6.12065	-0.399082	0.689833	1
jg15546/jg15546/clean/chr1:36968683-36978739:+	0.75	0	6.13951	0	1	1
jg15546/jg15546/clean/chr1:36978817-36990666:+	0.333333	0	6.17706	0	1	1
jg15546/jg15546/clean/chr1:36990828-37008678:+	0.416667	0	6.15456	0	1	1
jg15546/jg15546/clean/chr1:37008831-37015547:+	0.666667	0	4.97259	0	1	1
jg15546/jg15546/clean/chr1:37015824-37017303:+	0.75	0	5.59273	0	1	1
jg15546/jg15546/clean/chr1:37017454-37021329:+	0.5	0	6.13481	0	1	1
jg15546/jg15546/clean/chr1:37021413-37028173:+	0.833333	0	5.36435	0	1	1
jg15546/jg15546/clean/chr1:37028270-37046169:+	1	0	4.32006	0	1	1
jg15546/jg15546/clean/chr1:37046313-37053237:+	1	0	4.35009	0	1	1
jg15549/jg15549/clean/chr1:37126795-37131019:+	0.333333	0	6.17706	0	1	1
jg15549/jg15549/clean/chr1:37131174-37136193:+	0.833333	0	6.11357	0	1	1
jg15549/jg15549/clean/chr1:37136334-37137845:+	1.41667	0	4.70975	0	1	1
jg15551/jg15551/clean/chr1:37154096-37159492:-	87.5833	0	1.78088	0	1	1
jg15551/jg15551/clean/chr1:37159578-37165149:-	99.9167	0	1.79593	0	1	1
jg15551/jg15551/clean/chr1:37165271-37171347:-	124.75	0	1.80589	0	1	1
jg15551/jg15551/clean/chr1:37171375-37177499:-	119.583	-1.93627	1.67216	-1.15795	0.246886	1
jg15552/jg15552/clean/chr1:37247059-37257695:-	14.3333	0	2.11782	0	1	1
jg15552/jg15552/clean/chr1:37257809-37265293:-	16.9167	0	2.16535	0	1	1
jg15552/jg15552/clean/chr1:37265404-37269597:-	5.58333	0	2.68733	0	1	1
jg15552/jg15552/clean/chr1:37269711-37287315:-	5.33333	0	2.36968	0	1	1
jg15552/jg15552/clean/chr1:37287429-37292051:-	1.75	0	4.48016	0	1	1
jg15552/jg15552/clean/chr1:37292165-37293860:-	7.41667	0	2.28052	0	1	1
jg15552/jg15552/clean/chr1:37293974-37301107:-	6.91667	0	2.44018	0	1	1
jg15552/jg15552/clean/chr1:37301221-37303728:-	17.4167	0	2.04988	0	1	1
jg15552/jg15552/clean/chr1:37303863-37313238:-	28.9167	0	2.03852	0	1	1
jg15552/jg15552/clean/chr1:37313262-37322391:-	1.33333	0	4.86188	0	1	1
jg15552/jg15552/clean/chr1:37322505-37327887:-	1.75	0	4.29927	0	1	1
jg15552/jg15552/clean/chr1:37328022-37329835:-	2	0	4.47457	0	1	1
jg15552/jg15552/clean/chr1:37329949-37331723:-	3.16667	0	3.16826	0	1	1
jg15552/jg15552/clean/chr1:37331858-37350655:-	0.916667	0	5.32674	0	1	1
jg15553/jg15553/clean/chr1:37360071-37364060:-	43.6667	0	1.87104	0	1	1
jg15553/jg15553/clean/chr1:37364311-37367636:-	33.6667	0	1.94341	0	1	1
jg15553/jg15553/clean/chr1:37367766-37375340:-	34.3333	0	1.86567	0	1	1
jg15553/jg15553/clean/chr1:37375511-37381853:-	32	0	1.84478	0	1	1
jg15553/jg15553/clean/chr1:37381944-37389782:-	27.5	0	1.90063	0	1	1
jg15553/jg15553/clean/chr1:37389896-37393749:-	26.75	-0.358025	1.85179	-0.19334	0.846693	1
jg15553/jg15553/clean/chr1:37393816-37394918:-	33.1667	0	1.8477	0	1	1
jg15553/jg15553/clean/chr1:37394997-37403218:-	25.4167	0	1.88429	0	1	1
jg15558/jg15558/clean/chr1:37509230-37528385:+	1.08333	0	5.03623	0	1	1
jg15558/jg15558/clean/chr1:37528561-37532426:+	0.583333	0	5.92266	0	1	1
jg15558/jg15558/anti-near/chr1:37532597-37546418:+	0.25	0.895889	6.20507	0.14438	0.8852	1
jg15561/jg15561/clean/chr1:37554972-37571025:-	0.0833333	-0.961754	6.23296	-0.154301	0.877372	1
jg15579/jg15579/clean/chr1:37789934-37794348:-	0.833333	0	6.11357	0	1	1
jg15579/jg15579/clean/chr1:37794468-37801501:-	0.666667	0	6.09795	0	1	1
jg15580/jg15580/clean/chr1:37856189-37885672:+	2.75	0	4.18799	0	1	1
jg15580/jg15580/anti-near/chr1:37885934-37906670:+	1.08333	0	6.0623	0	1	1
jg15581/jg15581/anti-near/chr1:37912093-37920165:-	1.75	0	4.48674	0	1	1
jg15581/jg15581/clean/chr1:37920322-37924260:-	0.916667	0	5.32674	0	1	1
jg15581/jg15581/clean/chr1:37924425-37925533:-	2.33333	0	3.62816	0	1	1
jg15581/jg15581/clean/chr1:37925625-37933741:-	2.08333	0	4.31856	0	1	1
jg15581/jg15581/clean/chr1:37933963-37938975:-	0.833333	0	6.07801	0	1	1
jg15581/jg15581/clean/chr1:37939109-37943569:-	1.08333	0	6.10095	0	1	1
jg15581/jg15581/clean/chr1:37943828-37949619:-	0.583333	0	6.10647	0	1	1
jg15581/jg15581/clean/chr1:37949825-37957446:-	0.833333	0	5.46442	0	1	1
jg15581/jg15581/clean/chr1:37967422-37972292:-	2	0	3.77485	0	1	1
jg15581/jg15581/clean/chr1:37972432-37975250:-	1.33333	0	4.82699	0	1	1
jg15581/jg15581/clean/chr1:37975409-37983574:-	1	0	6.06536	0	1	1
jg15581/jg15581/clean/chr1:37989415-38003856:-	0.75	0	6.14187	0	1	1
jg15581/jg15581/clean/chr1:38004012-38011197:-	1.5	0	5.46641	0	1	1
jg15583/jg15583/clean/chr1:38104453-38112843:+	0.416667	0	6.15456	0	1	1
jg15583/jg15583/clean/chr1:38112956-38124390:+	0.75	0	6.08371	0	1	1
jg15583/jg15583/clean/chr1:38124512-38136838:+	1.16667	0	5.96146	0	1	1
jg15583/jg15583/clean/chr1:38136923-38143511:+	0.833333	0	6.07801	0	1	1
jg15583/jg15583/clean/chr1:38156019-38162929:+	0.833333	0	5.42971	0	1	1
jg15583/jg15583/clean/chr1:38163057-38170947:+	0.583333	0	6.1449	0	1	1
jg15583/jg15583/clean/chr1:38171063-38173431:+	0.583333	0	6.14893	0	1	1
jg15583/jg15583/clean/chr1:38173553-38190398:+	0.583333	0	6.14893	0	1	1
jg15583/jg15583/clean/chr1:38202291-38206520:+	0.5	0	6.15456	0	1	1
jg10027/jg10027/clean/chr10:24117-32338:+	0.75	0	6.13952	0	1	1
jg10027/jg10027/clean/chr10:32457-34636:+	0.333333	0	6.17706	0	1	1
jg10027/jg10027/clean/chr10:34845-37078:+	0.333333	0	6.17706	0	1	1
jg10027/jg10027/clean/chr10:37252-38804:+	0.583333	0	6.10647	0	1	1
jg10027/jg10027/clean/chr10:38998-41583:+	0.583333	0	6.14893	0	1	1
jg10027/jg10027/clean/chr10:41785-45353:+	0.666667	0.360084	5.86492	0.0613961	0.951044	1
jg10027/jg10027/clean/chr10:45551-53427:+	0.833333	0	5.22966	0	1	1
jg10027/jg10027/clean/chr10:53575-58591:+	0.916667	0	5.15326	0	1	1
jg10028/jg10028/clean/chr10:59346-62892:+	1.16667	0	6.07931	0	1	1
jg10028/jg10028/clean/chr10:63063-68798:+	1.33333	0	4.88132	0	1	1
jg10028/jg10028/clean/chr10:68997-84293:+	0.666667	0	5.6896	0	1	1
jg10028/jg10028/clean/chr10:84402-88883:+	0.5	0	6.15456	0	1	1
jg10029/jg10029/clean/chr10:99836-102586:-	1	0	5.22106	0	1	1
jg10029/jg10029/clean/chr10:102692-105532:-	0.5	0	6.15456	0	1	1
jg10029/jg10029/clean/chr10:105731-110887:-	0.75	0	6.14187	0	1	1
jg10029/jg10029/clean/chr10:111061-119664:-	0.166667	0	6.23296	0	1	1
jg10029/jg10029/clean/chr10:119827-124054:-	0.166667	0	6.20508	0	1	1
jg10029/jg10029/clean/chr10:124202-130531:-	0.0833333	0	6.23296	0	1	1
jg10029/jg10029/clean/chr10:130729-132432:-	0.166667	0	6.20507	0	1	1
jg10030/jg10030/clean/chr10:155179-171244:+	1.66667	0	6.12915	0	1	1
jg10030/jg10030/clean/chr10:171321-179357:+	0.416667	0	6.15456	0	1	1
jg10030/jg10030/clean/chr10:179552-208847:+	0.583333	0	6.14489	0	1	1
jg10030/jg10030/clean/chr10:239308-243743:+	0.833333	0	6.13763	0	1	1
jg10030/jg10030/clean/chr10:243905-249678:+	1.75	0	6.12874	0	1	1
jg10030/jg10030/clean/chr10:249881-255095:+	0.75	0	6.13951	0	1	1
jg10030/jg10030/clean/chr10:255282-288050:+	0.666667	0	6.14187	0	1	1
jg10030/jg10030/clean/chr10:288248-304828:+	1.33333	0	6.13127	0	1	1
jg10030/jg10030/clean/chr10:304973-307733:+	0.75	0	6.13951	0	1	1
jg10030/jg10030/clean/chr10:307890-311231:+	1	0	6.1348	0	1	1
jg10030/jg10030/clean/chr10:311405-319263:+	1.5	0	6.13009	0	1	1
jg10030/jg10030/clean/chr10:319462-324362:+	1.08333	0	6.13372	0	1	1
jg10030/jg10030/clean/chr10:324468-343841:+	1.75	0	5.52351	0	1	1
jg10031/jg10031/clean/chr10:521723-524180:+	0.0833333	0	6.23296	0	1	1
jg10031/jg10031/clean/chr10:526437-529618:+	0.25	0	6.17706	0	1	1
jg10031/jg10031/clean/chr10:529783-535354:+	0.166667	0	6.20507	0	1	1
jg10031/jg10031/clean/chr10:545879-550773:+	0.0833333	0	6.23296	0	1	1
jg10031/jg10031/clean/chr10:558407-560898:+	0.0833333	0	6.23296	0	1	1
jg10031/jg10031/clean/chr10:561127-563788:+	0.0833333	0	6.23296	0	1	1
jg10031/jg10031/clean/chr10:564078-567115:+	0.0833333	0	6.23296	0	1	1
jg10031/jg10031/clean/chr10:571388-575865:+	0.0833333	0	6.23296	0	1	1
jg10031/jg10031/clean/chr10:576270-583802:+	0.166667	0	6.20508	0	1	1
jg10031/jg10031/clean/chr10:584218-590246:+	0.0833333	0	6.23296	0	1	1
jg10031/jg10031/clean/chr10:590382-593552:+	0.0833333	0	6.23296	0	1	1
jg10031/jg10031/clean/chr10:593735-598597:+	0.25	0	6.17706	0	1	1
jg10031/jg10031/clean/chr10:598942-608053:+	0.166667	0	6.23296	0	1	1
jg10031/jg10031/clean/chr10:608250-611631:+	0.25	0	6.17706	0	1	1
jg10031/jg10031/clean/chr10:611769-617140:+	0.166667	0	6.20508	0	1	1
jg10031/jg10031/clean/chr10:617312-625246:+	0.25	0	6.17706	0	1	1
jg10031/jg10031/clean/chr10:637128-638242:+	0.166667	0	6.20508	0	1	1
jg10032/jg10032/clean/chr10:664752-674944:+	0.0833333	0	6.23296	0	1	1
jg10033/jg10033/anti-near/chr10:716483-722450:-	0.583333	0	6.10647	0	1	1
jg10033/jg10033/clean/chr10:722597-745422:-	0.25	0	6.20507	0	1	1
jg10033/jg10033/clean/chr10:745559-763248:-	0.5	0	6.15456	0	1	1
jg10033/jg10033/clean/chr10:763417-778960:-	0.75	0	6.13951	0	1	1
jg10033/jg10033/clean/chr10:779076-814734:-	0.25	0	6.17706	0	1	1
jg10033/jg10033/clean/chr10:814915-816945:-	0.0833333	0	6.23296	0	1	1
jg10033/jg10033/clean/chr10:817131-819930:-	0.166667	0	6.23296	0	1	1
jg10033/jg10033/clean/chr10:820040-830579:-	0.0833333	0	6.23296	0	1	1
jg10033/jg10033/clean/chr10:830624-864693:-	0.166667	0	6.23296	0	1	1
jg10033/jg10033/clean/chr10:864892-877560:-	0.5	0	6.15456	0	1	1
jg10036/jg10036/clean/chr10:1029420-1030484:-	0.416667	0	6.16301	0	1	1
jg10036/jg10036/clean/chr10:1030670-1050302:-	0.333333	0	6.17706	0	1	1
jg10036/jg10036/clean/chr10:1050419-1072906:-	0.416667	0	6.15456	0	1	1
jg10036/jg10036/clean/chr10:1085084-1090133:-	0.0833333	0	6.23296	0	1	1
jg10042/jg10042/clean/chr10:1319947-1338076:-	1.16667	0	6.10647	0	1	1
jg10042/jg10042/clean/chr10:1338196-1348254:-	1.25	0	5.70556	0	1	1
jg10042/jg10042/clean/chr10:1348396-1379280:-	1	0	6.13609	0	1	1
jg10042/jg10042/clean/chr10:1379486-1394107:-	1	0	6.08276	0	1	1
jg10042/jg10042/clean/chr10:1433669-1477830:-	1.83333	0	3.64956	0	1	1
jg10042/jg10042/clean/chr10:1477929-1536806:-	0.583333	0	6.14893	0	1	1
jg10043/jg10043/clean/chr10:1584322-1585287:-	19.8333	0	1.92044	0	1	1
jg10043/jg10043/clean/chr10:1585429-1591607:-	19.9167	0	1.89348	0	1	1
jg10043/jg10043/clean/chr10:1591802-1620479:-	17.3333	0	2.09089	0	1	1
jg10044/jg10044/clean/chr10:1627501-1634814:+	0.833333	0	5.3879	0	1	1
jg10044/jg10044/clean/chr10:1635034-1641705:+	0.416667	0	6.16301	0	1	1
jg10044/jg10044/clean/chr10:1642048-1643903:+	0.583333	0	6.14893	0	1	1
jg10044/jg10044/clean/chr10:1644023-1649432:+	0.166667	0	6.20508	0	1	1
jg10044/jg10044/clean/chr10:1658781-1662139:+	0.166667	0	6.20508	0	1	1
jg10044/jg10044/clean/chr10:1662267-1666821:+	0.666667	0	6.14187	0	1	1
jg10045/jg10045/clean/chr10:1677814-1682065:-	2.33333	0	5.66641	0	1	1
jg10045/jg10045/clean/chr10:1682294-1684289:-	2.58333	0	5.46618	0	1	1
jg10045/jg10045/clean/chr10:1684429-1691779:-	1.58333	0	6.1296	0	1	1
jg10045/jg10045/clean/chr10:1691889-1693747:-	1.58333	0	5.52075	0	1	1
jg10045/jg10045/clean/chr10:1693954-1694096:-	0.916667	0	6.13609	0	1	1
jg10045/jg10045/clean/chr10:1694198-1697083:-	1.25	0	6.13198	0	1	1
jg10045/jg10045/clean/chr10:1710469-1715023:-	1.5	0	6.1301	0	1	1
jg10045/jg10045/clean/chr10:1715183-1719807:-	0.333333	0	6.16301	0	1	1
jg10045/jg10045/clean/chr10:1720028-1726548:-	0.75	0	6.13952	0	1	1
jg10045/jg10045/clean/chr10:1726690-1729795:-	0.75	0	6.13952	0	1	1
jg10045/jg10045/clean/chr10:1730479-1734045:-	0.833333	0	6.13763	0	1	1
jg10045/jg10045/clean/chr10:1734165-1739392:-	0.5	0	6.14893	0	1	1
jg10045/jg10045/clean/chr10:1739800-1740711:-	0.333333	0	6.16301	0	1	1
jg10045/jg10045/clean/chr10:1740896-1746365:-	0.333333	0	6.16301	0	1	1
jg10046/jg10046/anti-near/chr10:1771089-1772866:+	0.583333	0	6.12632	0	1	1
jg10046/jg10046/clean/chr10:1775411-1778910:+	2.33333	0	3.63954	0	1	1
jg10046/jg10046/clean/chr10:1779142-1782357:+	1.41667	0	3.95181	0	1	1
jg10046/jg10046/clean/chr10:1782526-1789863:+	1.83333	0	3.75688	0	1	1
jg10046/jg10046/clean/chr10:1790127-1793568:+	1.91667	0	4.38013	0	1	1
jg10046/jg10046/clean/chr10:1793724-1795548:+	1.5	0	4.12045	0	1	1
jg10046/jg10046/clean/chr10:1795589-1801100:+	1	0	4.56442	0	1	1
jg10046/jg10046/clean/chr10:1801283-1803633:+	1.41667	0	4.04128	0	1	1
jg10046/jg10046/clean/chr10:1803733-1807591:+	1.41667	0	3.86611	0	1	1
[truncated: 59,541 more rows]

## Sheet: 4dpf_f.vs.m
gene	baseMean	log2FoldChange	lfcSE	stat	pvalue	padj
jg14884/jg14884/clean/chr1:455568-462101:+	0.75	0	5.45321	0	1	1
jg14884/jg14884/clean/chr1:462264-476463:+	0.833333	0	5.87366	0	1	1
jg14884/jg14884/clean/chr1:476590-481229:+	0.833333	0	5.95979	0	1	1
jg14884/jg14884/clean/chr1:481469-493295:+	0.666667	0	6.14187	0	1	1
jg14884/jg14884/clean/chr1:493471-532815:+	0.666667	0	6.14187	0	1	1
jg14884/jg14884/clean/chr1:533021-539824:+	0.833333	0	5.992	0	1	1
jg14884/jg14884/clean/chr1:539911-555315:+	0.833333	0	5.992	0	1	1
jg14885/jg14885/clean/chr1:567350-569718:-	3.16667	-0.727333	2.74781	-0.264695	0.791244	1
jg14885/jg14885/clean/chr1:569970-576216:-	2.41667	0	3.49947	0	1	1
jg14885/jg14885/clean/chr1:576429-579836:-	3.41667	0	2.9547	0	1	1
jg14885/jg14885/clean/chr1:579991-586471:-	3.5	0	2.94782	0	1	1
jg14885/jg14885/clean/chr1:586672-589634:-	3	0	2.94595	0	1	1
jg14885/jg14885/clean/chr1:589751-592350:-	2.16667	0	3.12714	0	1	1
jg14885/jg14885/clean/chr1:612284-615369:-	0.166667	0	6.20507	0	1	1
jg14885/jg14885/clean/chr1:615462-639356:-	0.5	0	6.07966	0	1	1
jg14887/jg14887/clean/chr1:684641-686499:-	6.08333	0	2.38852	0	1	1
jg14887/jg14887/clean/chr1:686943-690121:-	3.25	0	3.15205	0	1	1
jg14888/jg14888/clean/chr1:697153-698968:-	13.25	0	2.1199	0	1	1
jg14890/jg14890/clean/chr1:701265-701942:-	7.5	0	2.23649	0	1	1
jg14894/jg14894/clean/chr1:764109-777831:+	1.33333	0	5.52202	0	1	1
jg14894/jg14894/clean/chr1:777973-788255:+	1.5	0	4.42978	0	1	1
jg14894/jg14894/clean/chr1:788352-798627:+	1.33333	0	4.49056	0	1	1
jg14894/jg14894/clean/chr1:798800-813656:+	0.916667	0	4.46015	0	1	1
jg14894/jg14894/clean/chr1:813807-825685:+	1.58333	0	4.37385	0	1	1
jg14894/jg14894/clean/chr1:826292-857888:+	0.916667	0	5.0618	0	1	1
jg14894/jg14894/clean/chr1:858045-869863:+	0.833333	0	5.21026	0	1	1
jg14894/jg14894/clean/chr1:870060-877395:+	1.16667	0	3.99727	0	1	1
jg14894/jg14894/clean/chr1:877700-881685:+	2.08333	-0.318308	3.26649	-0.0974464	0.922372	1
jg14894/jg14894/clean/chr1:882303-902621:+	1.83333	0	3.65012	0	1	1
jg14894/jg14894/clean/chr1:902771-908994:+	2.41667	0	4.79446	0	1	1
jg14901/jg14901/clean/chr1:1034061-1035261:-	0.25	0	6.17706	0	1	1
jg14901/jg14901/clean/chr1:1035482-1038413:-	0.0833333	0	6.23296	0	1	1
jg14903/jg14903/clean/chr1:1149190-1151756:+	2.83333	0	3.88577	0	1	1
jg14903/jg14903/clean/chr1:1151865-1154591:+	1.58333	0	4.40267	0	1	1
jg14904/jg14904/clean/chr1:1166827-1173162:-	12.6667	0	2.41035	0	1	1
jg14904/jg14904/clean/chr1:1173247-1185219:-	21.4167	0	2.23336	0	1	1
jg14905/jg14905/clean/chr1:1214164-1217748:+	1.58333	0	5.1473	0	1	1
jg14905/jg14905/clean/chr1:1217833-1220632:+	0.916667	0	5.90404	0	1	1
jg14907/jg14907/clean/chr1:1240168-1246556:+	0.5	0	6.13481	0	1	1
jg14909/jg14909/clean/chr1:1277920-1280636:-	0.0833333	0.961802	6.23296	0.154309	0.877366	1
jg14909/jg14909/clean/chr1:1289874-1291336:-	3.33333	0	2.55184	0	1	1
jg14909/jg14909/clean/chr1:1291460-1295405:-	3.5	0	2.94493	0	1	1
jg14909/jg14909/clean/chr1:1295763-1300219:-	2.33333	0	3.31464	0	1	1
jg14909/jg14909/clean/chr1:1300373-1306050:-	3.33333	0	2.57098	0	1	1
jg14909/jg14909/clean/chr1:1317617-1321276:-	2.91667	0	2.98714	0	1	1
jg14909/jg14909/clean/chr1:1321429-1330441:-	2.5	0	3.44429	0	1	1
jg14909/jg14909/clean/chr1:1330666-1337993:-	1.83333	0	4.34901	0	1	1
jg14909/jg14909/clean/chr1:1338312-1342320:-	2.41667	0	3.7909	0	1	1
jg14909/jg14909/clean/chr1:1342515-1346465:-	3.5	0	2.52234	0	1	1
jg14909/jg14909/clean/chr1:1346582-1350726:-	3	0	3.23183	0	1	1
jg14909/jg14909/clean/chr1:1350876-1355980:-	1.58333	0	3.23448	0	1	1
jg14909/jg14909/clean/chr1:1356185-1360662:-	2.75	0	4.83211	0	1	1
jg14911/jg14911/clean/chr1:1438680-1446718:+	55.25	0	1.80397	0	1	1
jg14911/jg14911/clean/chr1:1446821-1451825:+	42.5833	0	1.87429	0	1	1
jg14911/jg14911/clean/chr1:1451881-1456302:+	41.3333	0	1.91787	0	1	1
jg14911/jg14911/clean/chr1:1456447-1459492:+	34.5833	0	1.88818	0	1	1
jg14911/jg14911/clean/chr1:1459711-1464256:+	32.25	0	1.85589	0	1	1
jg14911/jg14911/clean/chr1:1464455-1468837:+	35.0833	0	1.90379	0	1	1
jg14911/jg14911/anti-near/chr1:1468986-1476278:+	30.0833	0	1.91616	0	1	1
jg14912/jg14912/anti-near/chr1:1479414-1489954:-	1.33333	0	4.03244	0	1	1
jg14912/jg14912/clean/chr1:1490175-1493101:-	1.83333	0	3.03489	0	1	1
jg14912/jg14912/clean/chr1:1493216-1494747:-	2.16667	0	3.48966	0	1	1
jg14912/jg14912/clean/chr1:1494872-1497001:-	1.58333	0	3.80621	0	1	1
jg14913/jg14913/clean/chr1:1541473-1544095:-	0.25	0	6.17706	0	1	1
jg14913/jg14913/clean/chr1:1544164-1549355:-	0.583333	0	6.10647	0	1	1
jg14913/jg14913/clean/chr1:1549526-1553453:-	0.583333	0	6.10647	0	1	1
jg14914/jg14914/clean/chr1:1608141-1614899:-	4.16667	0	2.98283	0	1	1
jg14914/jg14914/clean/chr1:1615064-1621529:-	3.83333	0	2.62422	0	1	1
jg14914/jg14914/clean/chr1:1636888-1641030:-	4.75	0	2.97584	0	1	1
jg14917/jg14917/clean/chr1:1689376-1695333:-	0.0833333	0	6.23296	0	1	1
jg14919/jg14919/clean/chr1:1790237-1793266:+	0.166667	0	6.20507	0	1	1
jg14919/jg14919/clean/chr1:1794263-1799831:+	0.166667	0	6.23296	0	1	1
jg14920/jg14920/clean/chr1:1834956-1847986:-	18.8333	0	1.9519	0	1	1
jg14920/jg14920/clean/chr1:1848081-1850366:-	22.4167	0	1.95986	0	1	1
jg14921/jg14921/clean/chr1:1890415-1892090:-	2014.58	0	1.80355	0	1	1
jg14921/jg14921/clean/chr1:1892227-1894956:-	2206.25	0	1.80803	0	1	1
jg14921/jg14921/clean/chr1:1895053-1899434:-	2284.08	0	1.80492	0	1	1
jg14921/jg14921/anti-near/chr1:1899554-1904318:-	2435.75	0	1.81996	0	1	1
jg14922/jg14922/clean/chr1:1911222-1911880:+	15.0833	0	2.01871	0	1	1
jg14922/jg14922/clean/chr1:1912103-1913364:+	16	0	2.24248	0	1	1
jg14922/jg14922/clean/chr1:1913594-1916288:+	10.0833	0	2.09374	0	1	1
jg14923/jg14923/clean/chr1:1921897-1924109:-	6.91667	0	2.5099	0	1	1
jg14923/jg14923/clean/chr1:1924230-1928729:-	10.4167	0	2.19061	0	1	1
jg14923/jg14923/clean/chr1:1928901-1932853:-	10.6667	0	2.14404	0	1	1
jg14923/jg14923/clean/chr1:1949270-1958029:-	7.08333	0	2.42867	0	1	1
jg14923/jg14923/clean/chr1:1958148-1961371:-	8.58333	0	2.71858	0	1	1
jg14923/jg14923/clean/chr1:1961485-1970160:-	7.25	0	2.86242	0	1	1
jg14923/jg14923/clean/chr1:1970369-1971278:-	5.66667	-2.2983	2.18917	-1.04985	0.293787	1
jg14925/jg14925/clean/chr1:2001235-2007045:-	6.41667	0	2.5053	0	1	1
jg14925/jg14925/clean/chr1:2007912-2010321:-	4.83333	-1.85773	2.4189	-0.768007	0.442483	1
jg14925/jg14925/clean/chr1:2010516-2019419:-	4.83333	0	2.51967	0	1	1
jg14925/jg14925/clean/chr1:2019626-2022320:-	4.75	0	2.98396	0	1	1
jg14925/jg14925/clean/chr1:2023142-2033448:-	6.33333	0	2.24652	0	1	1
jg14925/jg14925/clean/chr1:2033582-2050712:-	9.33333	0	2.20833	0	1	1
jg14926/jg14926/clean/chr1:2055407-2060983:-	24.3333	0	2.01551	0	1	1
jg14926/jg14926/clean/chr1:2061107-2067569:-	32	0	1.94323	0	1	1
jg14926/jg14926/clean/chr1:2067751-2080879:-	21.25	0	1.92695	0	1	1
jg14926/jg14926/clean/chr1:2081158-2085206:-	32.8333	0	1.99716	0	1	1
jg14926/jg14926/clean/chr1:2085360-2090205:-	44.5	0	1.83066	0	1	1
jg14926/jg14926/clean/chr1:2090339-2096061:-	52.0833	0	1.79117	0	1	1
jg14927/jg14927/clean/chr1:2102913-2106006:-	162.417	0	1.78096	0	1	1
jg14927/jg14927/clean/chr1:2106257-2108369:-	97.5	0	1.81834	0	1	1
jg14927/jg14927/clean/chr1:2108559-2117850:-	144.583	0	1.77489	0	1	1
jg14927/jg14927/clean/chr1:2117952-2130900:-	137.917	0.283306	1.14526	0.247373	0.804619	1
jg14927/jg14927/clean/chr1:2130982-2147244:-	123.583	0	1.78522	0	1	1
jg14927/jg14927/clean/chr1:2147307-2152758:-	135.75	0	1.80315	0	1	1
jg14927/jg14927/clean/chr1:2152823-2158057:-	154.667	0	1.79158	0	1	1
jg14927/jg14927/clean/chr1:2158175-2172076:-	175.167	0	1.80074	0	1	1
jg14928/jg14928/clean/chr1:2392546-2403002:+	0.166667	0	6.20508	0	1	1
jg14928/jg14928/clean/chr1:2403184-2414310:+	0.166667	0	6.20508	0	1	1
jg14932/jg14932/clean/chr1:2530200-2536536:-	1.66667	0	4.03862	0	1	1
jg14933/jg14933/clean/chr1:2559272-2561723:-	0.25	0	6.17706	0	1	1
jg14933/jg14933/clean/chr1:2561762-2561824:-	0.5	2.21785	6.15455	0.360359	0.718579	1
jg14933/jg14933/clean/chr1:2561885-2566214:-	0.833333	0	6.07801	0	1	1
jg14939/jg14939/clean/chr1:2754766-2761050:+	0.416667	0	6.15456	0	1	1
jg14941/jg14941/clean/chr1:2801522-2805688:+	1.16667	0	4.61593	0	1	1
jg14941/jg14941/clean/chr1:2821511-2832612:+	5.5	0	3.51818	0	1	1
jg14941/jg14941/clean/chr1:2832777-2839699:+	3.83333	0	3.0973	0	1	1
jg14942/jg14942/clean/chr1:2959110-2986138:+	0.583333	0	6.14893	0	1	1
jg14944/jg14944/clean/chr1:3018659-3025319:-	0.583333	0	6.1449	0	1	1
jg14944/jg14944/clean/chr1:3040680-3046263:-	0.416667	0	6.15456	0	1	1
jg14944/jg14944/clean/chr1:3100401-3124381:-	0.333333	0	6.16301	0	1	1
jg14946/jg14946/clean/chr1:3181154-3185205:-	97.1667	0	1.83457	0	1	1
jg14946/jg14946/clean/chr1:3185480-3189056:-	78.6667	0	1.89229	0	1	1
jg14946/jg14946/clean/chr1:3189187-3191541:-	51.1667	-0.957089	1.85343	-0.516389	0.605583	1
jg14946/jg14946/clean/chr1:3219003-3221834:-	54.5833	0	1.82012	0	1	1
jg14946/jg14946/clean/chr1:3221969-3225474:-	59.8333	0	1.86613	0	1	1
jg14946/jg14946/clean/chr1:3225581-3233605:-	75.5833	0	1.82901	0	1	1
jg14947/jg14947/clean/chr1:3430653-3443110:+	55.5833	0	1.83863	0	1	1
jg14947/jg14947/clean/chr1:3443210-3450844:+	33.0833	0	1.85716	0	1	1
jg14948/jg14948/clean/chr1:3462090-3464815:-	1.75	0	3.68469	0	1	1
jg14948/jg14948/clean/chr1:3465035-3472688:-	2.16667	0	3.47194	0	1	1
jg14948/jg14948/clean/chr1:3472908-3476117:-	2	0	3.55048	0	1	1
jg14948/jg14948/clean/chr1:3476356-3480215:-	1.83333	0	5.11398	0	1	1
jg14948/jg14948/clean/chr1:3480429-3482998:-	1.25	0	5.57947	0	1	1
jg14948/jg14948/clean/chr1:3483219-3492304:-	1.58333	0	3.95502	0	1	1
jg14949/jg14949/clean/chr1:3519223-3553371:+	0.166667	0	6.20508	0	1	1
jg14950/jg14950/anti-near/chr1:3650096-3662645:-	0.166667	2.37248e-05	6.23296	3.80634e-06	0.999997	1
jg14950/jg14950/clean/chr1:3662848-3689313:-	6.66667	0	2.43664	0	1	1
jg14950/jg14950/clean/chr1:3689484-3691789:-	8.08333	0	2.99845	0	1	1
jg14951/jg14951/clean/chr1:3727911-3729186:+	0.916667	1.54673	4.45094	0.347507	0.72821	1
jg14951/jg14951/clean/chr1:3729207-3730027:+	25643.4	-1.72087	0.926948	-1.85649	0.0633831	1
jg14951/jg14951/clean/chr1:3730140-3731817:+	17015.1	-2.04318	1.23225	-1.65809	0.0972987	1
jg14951/jg14951/clean/chr1:3732042-3735242:+	11714.2	-0.925495	1.07259	-0.862861	0.388214	1
jg14953/jg14953/clean/chr1:3813487-3818145:-	28	-1.05657	1.88606	-0.560202	0.575341	1
jg14953/jg14953/clean/chr1:3818331-3820397:-	41.1667	-1.64622	1.7	-0.968368	0.33286	1
jg14953/jg14953/clean/chr1:3820504-3822896:-	47.9167	0	1.79201	0	1	1
jg14954/jg14954/clean/chr1:3851033-3857852:-	44.3333	0	1.81046	0	1	1
jg14954/jg14954/clean/chr1:3858008-3862924:-	60.6667	0	1.82339	0	1	1
jg14954/jg14954/clean/chr1:3863139-3874371:-	60.9167	0	1.80738	0	1	1
jg14955/jg14955/clean/chr1:3885753-3888504:+	55.6667	0	1.91796	0	1	1
jg14955/jg14955/clean/chr1:3903667-3912649:+	16.5833	0	2.03603	0	1	1
jg14955/jg14955/clean/chr1:3912835-3920114:+	6.5	0	2.80825	0	1	1
jg14955/jg14955/clean/chr1:3920341-3926040:+	2.41667	0	2.87152	0	1	1
jg14955/jg14955/clean/chr1:3926986-3931216:+	2	-1.59922	3.75468	-0.425927	0.670161	1
jg14955/jg14955/clean/chr1:3931428-3936083:+	2.41667	0	3.40058	0	1	1
jg14956/jg14956/clean/chr1:3955102-3963196:+	2.16667	0	4.19935	0	1	1
jg14956/jg14956/clean/chr1:3963485-3967827:+	2	0	3.17705	0	1	1
jg14956/jg14956/clean/chr1:3968033-3977007:+	1.16667	-2.1317	3.70673	-0.57509	0.565231	1
jg14957/jg14957/clean/chr1:3986082-3989862:-	22.5833	0	1.92983	0	1	1
jg14957/jg14957/clean/chr1:3993825-4002330:-	22.5833	0	2.01905	0	1	1
jg14957/jg14957/clean/chr1:4002503-4005830:-	17.6667	0	2.11146	0	1	1
jg14957/jg14957/clean/chr1:4005988-4016525:-	17	0	2.10686	0	1	1
jg14957/jg14957/clean/chr1:4016809-4018614:-	16.0833	-1.44722	2.09892	-0.689508	0.490503	1
jg14957/jg14957/clean/chr1:4018752-4022630:-	26	0	2.0248	0	1	1
jg14958/jg14958/clean/chr1:4024855-4033905:+	10.3333	0	2.27056	0	1	1
jg14958/jg14958/clean/chr1:4033985-4041275:+	8.41667	0	2.18288	0	1	1
jg14958/jg14958/clean/chr1:4041414-4047833:+	8	0	2.36008	0	1	1
jg14958/jg14958/clean/chr1:4047959-4048129:+	3.25	3.6271	2.70788	1.33946	0.180421	1
jg14958/jg14958/clean/chr1:4048284-4051749:+	6.25	0	2.31588	0	1	1
jg14958/jg14958/clean/chr1:4051978-4056236:+	9.58333	0	2.07579	0	1	1
jg14958/jg14958/clean/chr1:4064296-4067306:+	8.08333	-0.947929	2.03659	-0.465449	0.64161	1
jg14960/jg14960/clean/chr1:4113461-4124422:-	0.416667	0	6.15456	0	1	1
jg14960/jg14960/clean/chr1:4124548-4129920:-	0.75	0	6.08371	0	1	1
jg14960/jg14960/clean/chr1:4130472-4146400:-	0.583333	0	6.10647	0	1	1
jg14962/jg14962/clean/chr1:4181578-4200126:+	80.9167	0	1.80574	0	1	1
jg14962/jg14962/clean/chr1:4200331-4204456:+	60.3333	0	1.81217	0	1	1
jg14962/jg14962/clean/chr1:4204649-4207663:+	52.4167	0	1.87154	0	1	1
jg14963/jg14963/clean/chr1:4218225-4242556:+	0.833333	0	6.08819	0	1	1
jg14963/jg14963/clean/chr1:4252200-4254677:+	0.833333	0	6.13763	0	1	1
jg14963/jg14963/clean/chr1:4255312-4258112:+	0.166667	0	6.20508	0	1	1
jg14964/jg14964/clean/chr1:4285230-4292907:-	106.75	0	1.8228	0	1	1
jg14964/jg14964/clean/chr1:4293101-4297406:-	151.5	0	1.80948	0	1	1
jg14964/jg14964/clean/chr1:4297672-4304360:-	139.583	0	1.80553	0	1	1
jg14964/jg14964/clean/chr1:4304573-4309078:-	147.583	0	1.80267	0	1	1
jg14964/jg14964/clean/chr1:4309173-4317404:-	188.833	0	1.83085	0	1	1
jg14964/jg14964/clean/chr1:4317578-4328414:-	246.417	0	1.81142	0	1	1
jg14965/jg14965/clean/chr1:4332178-4334550:-	0.5	0	6.14893	0	1	1
jg14965/jg14965/clean/chr1:4335221-4339318:-	0.833333	0	5.14822	0	1	1
jg14965/jg14965/clean/chr1:4339562-4348964:-	0.916667	0	5.00953	0	1	1
jg14965/jg14965/clean/chr1:4349150-4354040:-	0.25	0	6.17706	0	1	1
jg14965/jg14965/clean/chr1:4354159-4379302:-	0.5	0	6.14893	0	1	1
jg14965/jg14965/clean/chr1:4379564-4408769:-	0.25	0	6.17706	0	1	1
jg14970/jg14970/clean/chr1:4700368-4704730:+	2.75	0	2.84991	0	1	1
jg14970/jg14970/clean/chr1:4722541-4728340:+	2.25	0	3.33796	0	1	1
jg14970/jg14970/clean/chr1:4728537-4732551:+	1.58333	0	3.34177	0	1	1
jg14970/jg14970/clean/chr1:4732711-4741470:+	2.33333	0	3.08956	0	1	1
jg14970/jg14970/clean/chr1:4741848-4743853:+	2.41667	0	3.04899	0	1	1
jg14970/jg14970/clean/chr1:4744202-4754701:+	2.25	0	3.38986	0	1	1
jg14970/jg14970/clean/chr1:4754884-4759085:+	3.91667	0.321925	2.36388	0.136185	0.891675	1
jg14970/jg14970/clean/chr1:4759268-4761213:+	2.5	0	3.45665	0	1	1
jg14970/jg14970/clean/chr1:4761390-4764431:+	1.75	0	3.71042	0	1	1
jg14970/jg14970/clean/chr1:4764634-4769056:+	0.25	0	6.20507	0	1	1
jg14970/jg14970/clean/chr1:4769224-4771644:+	0.75	0	6.11661	0	1	1
jg14970/jg14970/clean/chr1:4775526-4777945:+	0.333333	0	6.17706	0	1	1
jg14970/jg14970/clean/chr1:4778069-4779461:+	0.583333	0	6.10647	0	1	1
jg14970/jg14970/clean/chr1:4780541-4784410:+	0.333333	0	6.17706	0	1	1
jg14970/jg14970/clean/chr1:4784665-4788315:+	0.666667	0	6.09795	0	1	1
jg14970/jg14970/clean/chr1:4788554-4790460:+	1	0	5.07377	0	1	1
jg14970/jg14970/clean/chr1:4790680-4793434:+	1.5	0	4.51261	0	1	1
jg14970/jg14970/clean/chr1:4793652-4797455:+	1.41667	2.85769	4.0958	0.697713	0.485357	1
jg14970/jg14970/clean/chr1:4797720-4800685:+	0.583333	0	6.14893	0	1	1
jg14970/jg14970/clean/chr1:4801018-4802711:+	1	2.44265	5.22132	0.467822	0.639912	1
jg14970/jg14970/clean/chr1:4802927-4807084:+	0.833333	0	6.07515	0	1	1
jg14970/jg14970/clean/chr1:4807443-4808689:+	1.16667	0	5.73618	0	1	1
jg14970/jg14970/clean/chr1:4808951-4813293:+	0.916667	0	5.99432	0	1	1
jg14970/jg14970/clean/chr1:4813601-4816083:+	1.33333	0	4.61313	0	1	1
jg14970/jg14970/clean/chr1:4816331-4818562:+	1.83333	-2.44268	3.81227	-0.64074	0.521691	1
jg14970/jg14970/clean/chr1:4818945-4820570:+	2.66667	0	3.3519	0	1	1
jg14970/jg14970/clean/chr1:4826202-4829122:+	2.5	0	3.31409	0	1	1
jg14970/jg14970/clean/chr1:4829423-4831576:+	6	0	2.18985	0	1	1
jg14970/jg14970/clean/chr1:4831814-4834544:+	5.58333	0	2.89276	0	1	1
jg14970/jg14970/clean/chr1:4835034-4837455:+	11.0833	0	2.0236	0	1	1
jg14970/jg14970/clean/chr1:4837646-4838741:+	11.4167	0	1.96115	0	1	1
jg14970/jg14970/clean/chr1:4838915-4842910:+	11.8333	0	2.13935	0	1	1
jg14970/jg14970/clean/chr1:4843395-4848517:+	15.3333	0	2.01033	0	1	1
jg14970/jg14970/clean/chr1:4858389-4860517:+	31.25	0	1.87406	0	1	1
jg14970/jg14970/clean/chr1:4860735-4862862:+	34.0833	0	1.79903	0	1	1
jg14971/jg14971/clean/chr1:4879265-4892366:+	1	0	6.06536	0	1	1
jg14971/jg14971/clean/chr1:4892521-4892609:+	0.166667	0	6.20507	0	1	1
jg14971/jg14971/clean/chr1:4892735-4896968:+	0.166667	0	6.20507	0	1	1
jg14971/jg14971/clean/chr1:4897243-4901250:+	0.166667	0	6.23296	0	1	1
jg14972/jg14972/clean/chr1:4922630-4931299:+	909.5	1.41697	1.77829	0.796818	0.425557	1
jg14972/jg14972/clean/chr1:4931462-4947313:+	853	-0.415368	1.20127	-0.345773	0.729513	1
jg14972/jg14972/clean/chr1:4947549-4961403:+	562.333	0	1.85802	0	1	1
jg14972/jg14972/clean/chr1:4961514-4965455:+	551.75	0	1.8359	0	1	1
jg14977/jg14977/clean/chr1:5014066-5017912:-	5.5	3.14312	2.01577	1.55927	0.118933	1
jg14977/jg14977/clean/chr1:5017993-5021710:-	5.08333	0	2.33554	0	1	1
jg14977/jg14977/clean/chr1:5021947-5026763:-	6.08333	0	2.31907	0	1	1
jg14977/jg14977/clean/chr1:5026858-5030287:-	5.5	0	2.35051	0	1	1
jg14977/jg14977/clean/chr1:5030417-5035764:-	5.75	0	2.55766	0	1	1
jg14978/jg14978/clean/chr1:5048058-5065780:+	3.91667	0	3.24626	0	1	1
jg14978/jg14978/clean/chr1:5065897-5071816:+	3.41667	-1.54675	3.25816	-0.474732	0.634978	1
jg14978/jg14978/clean/chr1:5071967-5075063:+	2.08333	0	3.64354	0	1	1
jg14978/jg14978/clean/chr1:5075185-5082034:+	2.25	0	3.34952	0	1	1
jg14978/jg14978/clean/chr1:5082119-5087668:+	2.16667	0	3.61307	0	1	1
jg14978/jg14978/clean/chr1:5087941-5089579:+	3.16667	0	2.79927	0	1	1
jg14978/jg14978/clean/chr1:5089758-5091085:+	2.91667	0	3.203	0	1	1
jg14978/jg14978/clean/chr1:5091258-5094229:+	2.91667	0	3.25115	0	1	1
jg14979/jg14979/clean/chr1:5116285-5119033:-	0.0833333	0.961802	6.23296	0.154309	0.877366	1
jg14980/jg14980/clean/chr1:5170743-5175285:-	0.416667	0.961784	6.17706	0.155702	0.876268	1
jg14981/jg14981/clean/chr1:5206033-5220915:-	3.08333	0	4.5996	0	1	1
jg14981/jg14981/clean/chr1:5221031-5227755:-	5.08333	0	3.63967	0	1	1
jg14981/jg14981/clean/chr1:5227893-5235435:-	3	0	4.12102	0	1	1
jg14981/jg14981/clean/chr1:5235547-5288159:-	1.5	0	6.04463	0	1	1
jg14981/jg14981/clean/chr1:5288344-5319358:-	0.583333	0	6.14489	0	1	1
jg14981/jg14981/clean/chr1:5319594-5342608:-	0.25	0	6.20507	0	1	1
jg14982/jg14982/clean/chr1:5414480-5429402:-	0.833333	0	6.09836	0	1	1
jg14982/jg14982/clean/chr1:5429410-5429475:-	0.916667	2.16992	5.08685	0.426574	0.66969	1
jg14982/jg14982/clean/chr1:5429660-5441717:-	0.75	0	6.08371	0	1	1
jg14982/jg14982/clean/chr1:5441837-5448483:-	0.583333	0	6.12632	0	1	1
jg14983/jg14983/clean/chr1:5482197-5484852:-	0.75	0	6.09226	0	1	1
jg14983/jg14983/clean/chr1:5485062-5489119:-	0.833333	0	6.07515	0	1	1
jg14983/jg14983/clean/chr1:5489235-5490957:-	1.25	0	6.13198	0	1	1
jg14983/jg14983/clean/chr1:5491149-5506671:-	0.916667	0	6.08514	0	1	1
jg14983/jg14983/clean/chr1:5506810-5507692:-	0.25	0	6.17706	0	1	1
jg14983/jg14983/clean/chr1:5507812-5515660:-	0.916667	0	6.07025	0	1	1
jg14983/jg14983/clean/chr1:5515757-5525678:-	0.0833333	0	6.23296	0	1	1
jg14983/jg14983/clean/chr1:5525774-5531142:-	0.0833333	0	6.23296	0	1	1
jg14983/jg14983/clean/chr1:5531215-5537956:-	0.0833333	0	6.23296	0	1	1
jg14983/jg14983/clean/chr1:5538076-5544732:-	0.0833333	0	6.23296	0	1	1
jg14983/jg14983/clean/chr1:5544841-5551098:-	0.0833333	0	6.23296	0	1	1
jg14983/jg14983/clean/chr1:5601785-5623373:-	0.0833333	0	6.23296	0	1	1
jg14983/jg14983/clean/chr1:5655203-5659944:-	0.166667	0	6.20508	0	1	1
jg14983/jg14983/clean/chr1:5660048-5673720:-	0.333333	0	6.16301	0	1	1
jg14983/jg14983/clean/chr1:5673867-5685090:-	0.25	0	6.17706	0	1	1
jg14983/jg14983/clean/chr1:5685160-5699252:-	0.583333	0	6.12632	0	1	1
jg14983/jg14983/clean/chr1:5699332-5707333:-	0.333333	0	6.17706	0	1	1
jg14983/jg14983/clean/chr1:5707372-5708618:-	0.166667	0	6.20508	0	1	1
jg14983/jg14983/clean/chr1:5708767-5712772:-	0.583333	0	6.10647	0	1	1
jg14983/jg14983/clean/chr1:5712823-5717526:-	0.583333	0	6.10647	0	1	1
jg14984/jg14984/clean/chr1:5770834-5775760:+	1.5	0	5.37079	0	1	1
jg14984/jg14984/clean/chr1:5775826-5782844:+	1.5	0	5.42196	0	1	1
jg14986/jg14986/clean/chr1:5815360-5822084:+	2.08333	0	3.61068	0	1	1
jg14986/jg14986/clean/chr1:5822431-5832308:+	1.91667	0	3.10986	0	1	1
jg14986/jg14986/clean/chr1:5832567-5838392:+	1.08333	0	4.19445	0	1	1
jg14987/jg14987/clean/chr1:6012488-6017719:-	1.83333	0	3.21286	0	1	1
jg14987/jg14987/clean/chr1:6017840-6019694:-	3.08333	0	2.84377	0	1	1
jg14987/jg14987/anti-near/chr1:6019910-6028700:-	3.41667	0	2.60422	0	1	1
jg14991/jg14991/clean/chr1:6067004-6070088:+	6.75	0	2.43646	0	1	1
jg14991/jg14991/clean/chr1:6070262-6088732:+	6.33333	0	2.82268	0	1	1
jg14992/jg14992/clean/chr1:6109622-6117296:+	0.5	0	6.12066	0	1	1
jg14992/jg14992/clean/chr1:6117470-6125689:+	0.333333	0	6.16301	0	1	1
jg14992/jg14992/clean/chr1:6125863-6128553:+	1.08333	0	5.87202	0	1	1
jg14995/jg14995/clean/chr1:6281041-6286770:+	7.08333	0	2.28922	0	1	1
jg14995/jg14995/clean/chr1:6286944-6292301:+	3.83333	0	3.04802	0	1	1
jg14996/jg14996/clean/chr1:6319958-6329987:-	0.833333	0	6.07515	0	1	1
jg14996/jg14996/clean/chr1:6330208-6332792:-	0.5	0	6.13481	0	1	1
jg14996/jg14996/clean/chr1:6333921-6338039:-	0.333333	0	6.17706	0	1	1
jg14996/jg14996/clean/chr1:6338183-6370581:-	0.5	0	6.13481	0	1	1
jg14996/jg14996/clean/chr1:6370807-6379235:-	1.33333	0	4.78236	0	1	1
jg14999/jg14999/clean/chr1:6422566-6427310:-	14.75	0	1.9587	0	1	1
jg14999/jg14999/clean/chr1:6427319-6427396:-	11.0833	-0.239183	2.07821	-0.115091	0.908373	1
jg14999/jg14999/clean/chr1:6427572-6430830:-	12.0833	0	2.15026	0	1	1
jg14999/jg14999/clean/chr1:6431050-6438168:-	13.4167	0	2.32545	0	1	1
jg14999/jg14999/clean/chr1:6438419-6442350:-	14	0	2.01224	0	1	1
jg14999/jg14999/clean/chr1:6442794-6445244:-	7.66667	0	2.1654	0	1	1
jg14999/jg14999/clean/chr1:6445485-6447708:-	8.41667	0	2.27367	0	1	1
jg14999/jg14999/clean/chr1:6447827-6450632:-	7.91667	0	2.15311	0	1	1
jg14999/jg14999/clean/chr1:6450761-6452157:-	6	0	2.22127	0	1	1
jg14998/jg14998/clean/chr1:6459778-6499203:-	3.66667	0	3.03725	0	1	1
jg14998/jg14998/clean/chr1:6499265-6499383:-	4	0.73697	2.97461	0.247753	0.804326	1
jg14998/jg14998/clean/chr1:6499565-6516744:-	6.16667	0	2.82147	0	1	1
jg15000/jg15000/clean/chr1:6532129-6534138:-	2.66667	-0.796399	2.62748	-0.303104	0.76181	1
jg15000/jg15000/clean/chr1:6534283-6535224:-	4.25	0	2.48243	0	1	1
jg15000/jg15000/clean/chr1:6546844-6557106:-	2.25	0	3.34448	0	1	1
jg15000/jg15000/clean/chr1:6557275-6561175:-	1.41667	0	3.81746	0	1	1
jg15001/jg15001/clean/chr1:6575052-6584643:+	9.66667	0	2.09597	0	1	1
jg15001/jg15001/clean/chr1:6584798-6589663:+	9.58333	0	2.17189	0	1	1
jg15001/jg15001/clean/chr1:6589808-6595155:+	8.25	0	2.24314	0	1	1
jg15001/jg15001/clean/chr1:6595276-6600805:+	9.33333	0	2.08439	0	1	1
jg15001/jg15001/clean/chr1:6600945-6610737:+	9	0	2.11803	0	1	1
jg15001/jg15001/clean/chr1:6610840-6616629:+	8.83333	0	2.12072	0	1	1
jg15002/jg15002/clean/chr1:6623810-6638951:-	2.66667	0	3.46497	0	1	1
jg15002/jg15002/clean/chr1:6639407-6649438:-	2.41667	0	3.1944	0	1	1
jg15002/jg15002/clean/chr1:6649566-6659216:-	2.16667	0	4.0933	0	1	1
jg15002/jg15002/clean/chr1:6659427-6670535:-	3	0	3.22232	0	1	1
jg15002/jg15002/clean/chr1:6670677-6681521:-	3.16667	0	3.35513	0	1	1
jg15002/jg15002/clean/chr1:6681710-6686592:-	2.33333	0	3.01996	0	1	1
jg15002/jg15002/clean/chr1:6686859-6695916:-	2.66667	0	3.40711	0	1	1
jg15002/jg15002/clean/chr1:6696179-6704992:-	2.08333	0	3.56356	0	1	1
jg15003/jg15003/clean/chr1:6713237-6717832:-	1.16667	0	6.13279	0	1	1
jg15003/jg15003/clean/chr1:6718013-6720230:-	1.33333	0	5.27462	0	1	1
jg15003/jg15003/clean/chr1:6720371-6731835:-	2.08333	0	4.10213	0	1	1
jg15003/jg15003/clean/chr1:6732143-6742067:-	2.41667	0	3.42516	0	1	1
jg15003/jg15003/clean/chr1:6742147-6753892:-	6.91667	0	2.55265	0	1	1
jg15007/jg15007/clean/chr1:6824572-6830952:+	1.5	0	4.44144	0	1	1
jg15007/jg15007/clean/chr1:6831224-6841174:+	1.16667	0	4.73566	0	1	1
jg15007/jg15007/clean/chr1:6841337-6848776:+	1.58333	0	4.42381	0	1	1
jg15007/jg15007/clean/chr1:6848962-6856996:+	1.75	0	4.35554	0	1	1
jg15010/jg15010/clean/chr1:7058617-7068362:+	69.0833	0	1.86327	0	1	1
jg15010/jg15010/clean/chr1:7068473-7075967:+	59.8333	0	1.86399	0	1	1
jg15010/jg15010/clean/chr1:7076089-7079142:+	63.5833	0	1.87821	0	1	1
jg15010/jg15010/clean/chr1:7083718-7086089:+	50.3333	0	1.84246	0	1	1
jg15010/jg15010/clean/chr1:7086296-7091176:+	59.3333	0	1.84914	0	1	1
jg15010/jg15010/clean/chr1:7091325-7098095:+	58.3333	0	1.85666	0	1	1
jg15010/jg15010/clean/chr1:7098213-7104178:+	59.8333	0	1.84196	0	1	1
jg15011/jg15011/clean/chr1:7115129-7166516:+	13.5833	0	2.3489	0	1	1
jg15011/jg15011/clean/chr1:7166665-7185444:+	12.6667	0	2.1534	0	1	1
jg15011/jg15011/clean/chr1:7185607-7192970:+	12.5833	0	2.09473	0	1	1
jg15019/jg15019/clean/chr1:7720750-7727535:+	0.0833333	0	6.23296	0	1	1
jg15019/jg15019/clean/chr1:7727841-7730350:+	0.0833333	0	6.23296	0	1	1
jg15019/jg15019/clean/chr1:7730581-7734355:+	0.0833333	0	6.23296	0	1	1
jg15019/jg15019/clean/chr1:7734491-7738958:+	0.166667	0	6.20507	0	1	1
jg15019/jg15019/clean/chr1:7739178-7741140:+	0.666667	0	6.14489	0	1	1
jg15019/jg15019/clean/chr1:7741299-7746629:+	0.75	0	6.09226	0	1	1
jg15020/jg15020/clean/chr1:7757660-7761356:-	0.416667	0	6.15456	0	1	1
jg15020/jg15020/clean/chr1:7766528-7773488:-	1.08333	0	5.52963	0	1	1
jg15020/jg15020/clean/chr1:7773548-7782524:-	1.75	0	5.042	0	1	1
jg15020/jg15020/clean/chr1:7782798-7790529:-	1.25	0	5.2123	0	1	1
jg15020/jg15020/clean/chr1:7790644-7794153:-	1.33333	0	5.06828	0	1	1
jg15020/jg15020/clean/chr1:7794311-7798919:-	1.83333	0	4.8857	0	1	1
jg15020/jg15020/clean/chr1:7799064-7803588:-	0.25	0	6.17706	0	1	1
jg15020/jg15020/clean/chr1:7803801-7810031:-	0.416667	0	6.15456	0	1	1
jg15021/jg15021/clean/chr1:7832537-7834427:-	142.167	0.644055	1.78307	0.361205	0.717946	1
jg15021/jg15021/clean/chr1:7834508-7844703:-	143.833	0	1.77172	0	1	1
jg15021/jg15021/clean/chr1:7844877-7847554:-	170.417	0	1.78795	0	1	1
jg15021/jg15021/clean/chr1:7847708-7853363:-	193.083	0	1.76914	0	1	1
jg15022/jg15022/clean/chr1:7953668-7958626:+	13	2.075	2.04262	1.01585	0.3097	1
jg15022/jg15022/clean/chr1:7958769-7975200:+	8.75	0	2.21627	0	1	1
jg15028/jg15028/clean/chr1:8156153-8159860:+	11.9167	-2.99819	4.50553	-0.665446	0.505765	1
jg15028/jg15028/clean/chr1:8159950-8165613:+	12.1667	0	5.75644	0	1	1
jg15028/jg15028/clean/chr1:8165787-8176364:+	7.41667	0	2.8313	0	1	1
jg15028/jg15028/clean/chr1:8176462-8182856:+	9.33333	0	5.537	0	1	1
jg15028/jg15028/clean/chr1:8183018-8187460:+	8.41667	0	5.62217	0	1	1
jg15028/jg15028/clean/chr1:8187601-8193249:+	8.33333	0	2.94973	0	1	1
jg15028/jg15028/clean/chr1:8193493-8196217:+	10.3333	-0.797413	2.88965	-0.275955	0.782583	1
jg15031/jg15031/clean/chr1:8433764-8437006:-	1.58333	0	4.60286	0	1	1
jg15031/jg15031/clean/chr1:8437135-8480795:-	1.91667	0	3.02839	0	1	1
jg15031/jg15031/clean/chr1:8480997-8489381:-	0.75	0	6.08371	0	1	1
jg15031/jg15031/clean/chr1:8489575-8498259:-	0.583333	0	6.10647	0	1	1
jg15031/jg15031/clean/chr1:8498376-8500355:-	0.833333	0	5.24871	0	1	1
jg15031/jg15031/clean/chr1:8500493-8507323:-	0.5	0	6.15456	0	1	1
jg15031/jg15031/clean/chr1:8507497-8510318:-	0.75	0	5.37544	0	1	1
jg15031/jg15031/clean/chr1:8510543-8512305:-	0.583333	0	6.12632	0	1	1
jg15031/jg15031/clean/chr1:8519090-8520150:-	0.416667	0	6.15456	0	1	1
jg15031/jg15031/clean/chr1:8520355-8522023:-	0.166667	0	6.23296	0	1	1
jg15031/jg15031/clean/chr1:8522204-8530378:-	0.75	0	6.14187	0	1	1
jg15031/jg15031/clean/chr1:8530612-8534200:-	0.333333	0	6.16301	0	1	1
jg15031/jg15031/clean/chr1:8534445-8535700:-	0.333333	0	6.16301	0	1	1
jg15032/jg15032/clean/chr1:8542508-8542824:+	0.0833333	0	6.23296	0	1	1
jg15032/jg15032/clean/chr1:8542964-8545678:+	0.5	0	6.13481	0	1	1
jg15032/jg15032/clean/chr1:8550956-8565054:+	0.416667	0	6.14892	0	1	1
jg15032/jg15032/clean/chr1:8565258-8568510:+	0.333333	0	6.17706	0	1	1
jg15032/jg15032/clean/chr1:8568629-8571165:+	0.333333	0	6.17706	0	1	1
jg15032/jg15032/clean/chr1:8579181-8581450:+	0.0833333	0	6.23296	0	1	1
jg15032/jg15032/clean/chr1:8581629-8590053:+	0.333333	0	6.17706	0	1	1
jg15032/jg15032/clean/chr1:8590204-8594038:+	0.916667	0	5.14301	0	1	1
jg15032/jg15032/clean/chr1:8594275-8602652:+	1.41667	0	3.91581	0	1	1
jg15032/jg15032/clean/chr1:8602856-8603404:+	1.5	0	5.23381	0	1	1
jg15032/jg15032/clean/chr1:8603603-8608942:+	1.75	0	5.25486	0	1	1
jg15032/jg15032/clean/chr1:8609043-8612640:+	1	0	5.9897	0	1	1
jg15034/jg15034/clean/chr1:8621948-8667310:-	29	0	1.92752	0	1	1
jg15034/jg15034/clean/chr1:8667532-8697661:-	33.1667	0	1.85793	0	1	1
jg15035/jg15035/clean/chr1:8743486-8747018:-	30.1667	0	2.02415	0	1	1
jg15035/jg15035/clean/chr1:8747233-8774577:-	29.5833	0	2.01182	0	1	1
jg15035/jg15035/clean/chr1:8774759-8780274:-	23.5833	0	1.94378	0	1	1
jg15035/jg15035/clean/chr1:8780684-8788859:-	23.5	0	1.88744	0	1	1
jg15035/jg15035/clean/chr1:8789018-8790908:-	25.25	0	1.93008	0	1	1
jg15035/jg15035/clean/chr1:8791061-8793621:-	30.5	0	1.92929	0	1	1
jg15035/jg15035/clean/chr1:8793735-8797420:-	37.75	0	1.87884	0	1	1
jg15036/jg15036/clean/chr1:8827294-8839266:-	5.58333	0	2.46183	0	1	1
jg15036/jg15036/clean/chr1:8839367-8847510:-	3.58333	0	2.84925	0	1	1
jg15036/jg15036/clean/chr1:8853906-8869120:-	3.75	0	2.51875	0	1	1
jg15036/jg15036/clean/chr1:8869358-8884860:-	3.91667	0	2.48086	0	1	1
jg15036/jg15036/clean/chr1:8884964-8892720:-	4.33333	0	2.9262	0	1	1
jg15036/jg15036/clean/chr1:8892855-8902570:-	4.25	0	2.58463	0	1	1
jg15036/jg15036/clean/chr1:8902709-8911486:-	4.66667	0	2.72758	0	1	1
jg15036/jg15036/clean/chr1:8911599-8924826:-	2.75	0	3.22627	0	1	1
jg15036/jg15036/clean/chr1:8924981-8936016:-	3.41667	0	2.77799	0	1	1
jg15036/jg15036/clean/chr1:8936151-8949694:-	4	0	2.77748	0	1	1
jg15036/jg15036/clean/chr1:8949915-8966695:-	2.83333	0	2.8951	0	1	1
jg15037/jg15037/clean/chr1:8995097-9006558:-	2.58333	0	2.75908	0	1	1
jg15037/jg15037/clean/chr1:9006673-9008818:-	1.75	0	3.17985	0	1	1
jg15037/jg15037/clean/chr1:9008913-9014825:-	2.41667	0	2.8032	0	1	1
jg15037/jg15037/clean/chr1:9014901-9018614:-	2.33333	0	3.07417	0	1	1
jg15037/jg15037/clean/chr1:9018671-9024418:-	2.08333	0	3.57427	0	1	1
jg15037/jg15037/clean/chr1:9024637-9031305:-	3.58333	-2.73219	2.24733	-1.21575	0.224081	1
jg15037/jg15037/clean/chr1:9031362-9034800:-	3.58333	-1.23743	2.5149	-0.492039	0.622692	1
jg15037/jg15037/clean/chr1:9034887-9038587:-	5.16667	1.58628	2.2899	0.69273	0.488479	1
jg15037/jg15037/clean/chr1:9045092-9047450:-	3.91667	0	2.69231	0	1	1
jg15037/jg15037/clean/chr1:9047573-9054472:-	3.58333	0	2.72486	0	1	1
jg15037/jg15037/clean/chr1:9054567-9067290:-	6.08333	0	2.81102	0	1	1
jg15037/jg15037/clean/chr1:9067374-9079000:-	2.91667	0	2.84312	0	1	1
jg15037/jg15037/clean/chr1:9106873-9107657:-	3	-1.34316	2.97607	-0.45132	0.651759	1
jg15037/jg15037/clean/chr1:9107717-9109709:-	5	0	2.89302	0	1	1
jg15037/jg15037/clean/chr1:9109804-9121456:-	9.91667	0	2.29022	0	1	1
jg15038/jg15038/anti-near/chr1:9137236-9154550:+	10.8333	0	2.35175	0	1	1
jg15039/jg15039/anti-near/chr1:9159325-9163468:-	167.75	0	1.79838	0	1	1
jg15039/jg15039/clean/chr1:9163617-9171805:-	147.333	0	1.78015	0	1	1
jg15039/jg15039/clean/chr1:9172008-9174116:-	140.333	0	1.78664	0	1	1
jg15039/jg15039/clean/chr1:9174311-9177788:-	151.667	-0.98559	1.8023	-0.546851	0.584481	1
jg15039/jg15039/clean/chr1:9178001-9181404:-	169.833	0	1.81474	0	1	1
jg15039/jg15039/clean/chr1:9181670-9189233:-	175.417	0	1.77784	0	1	1
jg15040/jg15040/clean/chr1:9195482-9204302:+	0.666667	0	6.1449	0	1	1
jg15040/jg15040/clean/chr1:9204467-9206886:+	0.416667	0	6.14892	0	1	1
jg15040/jg15040/clean/chr1:9212197-9214995:+	0.333333	0	6.16301	0	1	1
jg15040/jg15040/clean/chr1:9226718-9233749:+	0.25	0	6.20507	0	1	1
jg15040/jg15040/clean/chr1:9236565-9241201:+	0.583333	0	6.1449	0	1	1
jg15040/jg15040/clean/chr1:9241465-9251042:+	0.0833333	0	6.23296	0	1	1
jg15040/jg15040/clean/chr1:9251204-9255280:+	0.416667	0	6.15456	0	1	1
jg15040/jg15040/clean/chr1:9255425-9261344:+	1.5	0	3.72645	0	1	1
jg15040/jg15040/clean/chr1:9261530-9265486:+	1.91667	0	3.64756	0	1	1
jg15040/jg15040/clean/chr1:9265656-9271355:+	1.16667	0	4.66554	0	1	1
jg15040/jg15040/clean/chr1:9271483-9276017:+	1.58333	0	5.16041	0	1	1
jg15040/jg15040/clean/chr1:9276220-9279879:+	0.833333	0	6.11357	0	1	1
jg15040/jg15040/clean/chr1:9280116-9284837:+	1.16667	0	4.78422	0	1	1
jg15040/jg15040/clean/chr1:9293430-9297477:+	2.58333	0	3.47004	0	1	1
jg15040/jg15040/clean/chr1:9297651-9297940:+	4.41667	0	2.74484	0	1	1
jg15040/jg15040/clean/chr1:9298236-9303077:+	3.16667	-0.727332	2.65109	-0.274352	0.783814	1
jg15040/jg15040/clean/chr1:9303161-9304369:+	4.16667	0	2.98637	0	1	1
jg15041/jg15041/clean/chr1:9311862-9318350:+	206.25	0	1.84663	0	1	1
jg15041/jg15041/clean/chr1:9318436-9323215:+	253.667	0	1.81435	0	1	1
jg15041/jg15041/clean/chr1:9323344-9328719:+	192.5	0	1.8207	0	1	1
jg15041/jg15041/clean/chr1:9328817-9332322:+	215.5	0	1.82984	0	1	1
jg15041/jg15041/clean/chr1:9332615-9337244:+	203.167	0	1.82279	0	1	1
jg15041/jg15041/clean/chr1:9337327-9346727:+	185.833	0	1.81294	0	1	1
jg15041/jg15041/clean/chr1:9346868-9353008:+	186.333	0	1.80257	0	1	1
jg15041/jg15041/clean/chr1:9353211-9354783:+	151.083	0	1.77832	0	1	1
jg15041/jg15041/clean/chr1:9354976-9360811:+	194.5	0	1.79127	0	1	1
jg15041/jg15041/clean/chr1:9360975-9366973:+	197.417	0	1.8062	0	1	1
jg15042/jg15042/clean/chr1:9402748-9408564:+	9.16667	0	2.35336	0	1	1
jg15042/jg15042/clean/chr1:9408705-9413583:+	5.5	0	2.88661	0	1	1
jg15042/jg15042/clean/chr1:9413684-9416639:+	7.41667	0	2.60274	0	1	1
jg15043/jg15043/clean/chr1:9458874-9460801:+	10.0833	0	2.10675	0	1	1
jg15043/jg15043/clean/chr1:9460980-9464583:+	11.0833	0	2.01851	0	1	1
jg15043/jg15043/clean/chr1:9464705-9470644:+	11.1667	0	2.22159	0	1	1
jg15043/jg15043/clean/chr1:9470855-9478207:+	8.58333	0	2.21887	0	1	1
jg15043/jg15043/clean/chr1:9478334-9481896:+	9.16667	0	2.05734	0	1	1
jg15043/jg15043/clean/chr1:9482013-9482094:+	8.25	0.145855	2.08089	0.0700926	0.94412	1
jg15043/jg15043/clean/chr1:9482109-9490627:+	4.25	0	2.50372	0	1	1
jg15048/jg15048/clean/chr1:9652047-9664661:+	8	0	2.16349	0	1	1
jg15048/jg15048/clean/chr1:9665708-9669180:+	6.83333	0	2.22209	0	1	1
jg15048/jg15048/clean/chr1:9669363-9672038:+	7.58333	0	2.21046	0	1	1
jg15048/jg15048/clean/chr1:9672182-9678259:+	7.58333	0	2.18768	0	1	1
jg15051/jg15051/clean/chr1:9722930-9726845:-	0.25	0	6.17706	0	1	1
jg15051/jg15051/clean/chr1:9727019-9732464:-	0.583333	0	6.10647	0	1	1
jg15051/jg15051/clean/chr1:9732533-9734447:-	0.166667	0	6.20508	0	1	1
jg15051/jg15051/clean/chr1:9734513-9737690:-	0.0833333	0	6.23296	0	1	1
jg15051/jg15051/clean/chr1:9737789-9747421:-	0.166667	0	6.20508	0	1	1
jg15051/jg15051/clean/chr1:9747692-9751577:-	0.25	0	6.17706	0	1	1
jg15051/jg15051/clean/chr1:9751771-9757261:-	0.583333	0	6.1449	0	1	1
jg15051/jg15051/clean/chr1:9757406-9764868:-	0.333333	0	6.16301	0	1	1
jg15051/jg15051/clean/chr1:9793157-9797060:-	0.583333	0	6.1449	0	1	1
jg15051/jg15051/clean/chr1:9797194-9808984:-	0.583333	0	6.1449	0	1	1
jg15051/jg15051/clean/chr1:9809183-9837690:-	1.41667	0	4.9791	0	1	1
jg15053/jg15053/clean/chr1:9889320-9891777:-	2.66667	1.24189	3.61887	0.34317	0.73147	1
jg15053/jg15053/clean/chr1:9891921-9896953:-	1.75	0	4.28524	0	1	1
jg15053/jg15053/clean/chr1:9897124-9899100:-	2.41667	0	3.45433	0	1	1
jg15053/jg15053/clean/chr1:9899368-9902114:-	2	0	3.74424	0	1	1
jg15053/jg15053/clean/chr1:9902292-9907408:-	3.25	0	3.85947	0	1	1
jg15053/jg15053/clean/chr1:9916240-9920947:-	2.75	1.50926	3.61548	0.417445	0.676353	1
jg15053/jg15053/clean/chr1:9921212-9925317:-	0.833333	0	5.18128	0	1	1
jg15053/jg15053/clean/chr1:9952438-9972299:-	0.916667	0	6.1112	0	1	1
jg15055/jg15055/clean/chr1:10006310-10010430:-	1.75	0	3.68317	0	1	1
jg15055/jg15055/clean/chr1:10010664-10015610:-	1.25	0	4.7226	0	1	1
jg15055/jg15055/clean/chr1:10021246-10023146:-	0.583333	0	5.794	0	1	1
jg15055/jg15055/clean/chr1:10023323-10034685:-	0.833333	0	5.21094	0	1	1
jg15055/jg15055/clean/chr1:10034907-10038654:-	1.08333	0	4.89724	0	1	1
jg15055/jg15055/clean/chr1:10038984-10044230:-	0.666667	0	6.14187	0	1	1
jg15055/jg15055/clean/chr1:10044461-10056691:-	0.833333	0	6.12922	0	1	1
jg15055/jg15055/clean/chr1:10056791-10065156:-	1.75	0	3.72081	0	1	1
jg15055/jg15055/clean/chr1:10065281-10081108:-	1.25	0	5.59309	0	1	1
jg15055/jg15055/clean/chr1:10081214-10104399:-	1.58333	0	4.39938	0	1	1
jg15055/jg15055/clean/chr1:10104544-10118753:-	1.58333	0	3.83736	0	1	1
jg15055/jg15055/clean/chr1:10119042-10191633:-	1.58333	0	3.86212	0	1	1
jg15056/jg15056/clean/chr1:10272276-10302111:+	1.83333	0	3.1722	0	1	1
jg15057/jg15057/clean/chr1:10313935-10322688:+	1.41667	0	4.51559	0	1	1
jg15057/jg15057/clean/chr1:10322790-10324546:+	1.91667	0	4.28008	0	1	1
jg15057/jg15057/clean/chr1:10324729-10333524:+	1.08333	0	4.92838	0	1	1
jg15057/jg15057/clean/chr1:10333709-10338100:+	0.75	0	5.45321	0	1	1
jg15058/jg15058/clean/chr1:10374890-10377313:+	5.33333	0	5.78276	0	1	1
jg15058/jg15058/clean/chr1:10377498-10379673:+	1.75	0	5.26546	0	1	1
jg15059/jg15059/clean/chr1:10407746-10431416:+	93.8333	0	1.85063	0	1	1
jg15059/jg15059/clean/chr1:10431518-10433806:+	221	2.17695	1.81985	1.19623	0.231608	1
jg15059/jg15059/clean/chr1:10443622-10445475:+	134.25	-2.317	1.81229	-1.27849	0.201075	1
jg15059/jg15059/clean/chr1:10445649-10465865:+	99.8333	0	2.05288	0	1	1
jg15062/jg15062/clean/chr1:10506718-10542865:+	14.8333	0	2.16185	0	1	1
jg15062/jg15062/clean/chr1:10543083-10546061:+	10.9167	0	2.25647	0	1	1
jg15062/jg15062/clean/chr1:10546169-10551729:+	9.41667	0	2.2433	0	1	1
jg15062/jg15062/clean/chr1:10552113-10554987:+	10.5	2.79632	2.1205	1.31871	0.187268	1
jg15062/jg15062/clean/chr1:10555176-10557490:+	10.5833	0	2.05209	0	1	1
jg15062/jg15062/clean/chr1:10557740-10559862:+	11	2.63031	2.01517	1.30526	0.191805	1
jg15065/jg15065/clean/chr1:10736047-10741926:-	1.08333	0	4.82628	0	1	1
jg15065/jg15065/clean/chr1:10742137-10745361:-	0.833333	0	5.94674	0	1	1
jg15065/jg15065/clean/chr1:10745557-10751092:-	1.08333	0	4.17124	0	1	1
jg15065/jg15065/clean/chr1:10751786-10759556:-	0.5	0	6.15456	0	1	1
jg15065/jg15065/clean/chr1:10759712-10778047:-	0.75	0	6.13951	0	1	1
jg15065/jg15065/clean/chr1:10778256-10783128:-	0.333333	0	6.16301	0	1	1
jg15065/jg15065/clean/chr1:10802238-10804537:-	0.25	0	6.17706	0	1	1
jg15065/jg15065/clean/chr1:10804749-10807729:-	0.25	0	6.17706	0	1	1
jg15065/jg15065/clean/chr1:10807896-10811204:-	0.333333	-0.0658168	6.20507	-0.0106069	0.991537	1
jg15065/jg15065/clean/chr1:10811459-10827228:-	0.416667	0	6.15456	0	1	1
jg15069/jg15069/clean/chr1:10847932-10852042:-	0.25	0	6.20507	0	1	1
jg15069/jg15069/clean/chr1:10852213-10857716:-	0.166667	0	6.23296	0	1	1
jg15069/jg15069/clean/chr1:10857926-10859366:-	0.416667	0	6.16301	0	1	1
jg15069/jg15069/clean/chr1:10859569-10878836:-	0.416667	0	6.15456	0	1	1
jg15069/jg15069/clean/chr1:10879017-10885958:-	0.25	0	6.20507	0	1	1
jg15069/jg15069/clean/chr1:10886077-10891637:-	0.416667	0	6.16301	0	1	1
jg15069/jg15069/clean/chr1:10891767-10896776:-	0.333333	-1.85767	6.20507	-0.299378	0.764651	1
jg15069/jg15069/clean/chr1:10896897-10899768:-	0.916667	0	5.96418	0	1	1
jg15073/jg15073/clean/chr1:11066917-11071666:-	1.5	0	5.27221	0	1	1
jg15073/jg15073/clean/chr1:11071870-11076188:-	1.41667	0	4.47895	0	1	1
jg15073/jg15073/clean/chr1:11076450-11082185:-	0.416667	0	6.14892	0	1	1
jg15074/jg15074/clean/chr1:11105932-11108718:-	10.25	-1.29437	2.04419	-0.633195	0.526606	1
jg15074/jg15074/clean/chr1:11108797-11112539:-	12.25	0	2.04021	0	1	1
jg15074/jg15074/clean/chr1:11112812-11114518:-	24.5	0	1.9071	0	1	1
jg15074/jg15074/clean/chr1:11130353-11134276:-	27	0	1.86972	0	1	1
jg15074/jg15074/clean/chr1:11134411-11136794:-	25.1667	0	1.93589	0	1	1
jg15074/jg15074/clean/chr1:11136939-11140905:-	25.6667	0	1.85141	0	1	1
jg15074/jg15074/clean/chr1:11141231-11145875:-	21.8333	0	1.89708	0	1	1
jg15074/jg15074/clean/chr1:11145999-11149702:-	21	0	1.94786	0	1	1
jg15074/jg15074/clean/chr1:11149881-11153462:-	22.3333	0	1.88162	0	1	1
jg15074/jg15074/clean/chr1:11153623-11154967:-	26.75	0	1.89494	0	1	1
jg15074/jg15074/clean/chr1:11156595-11159239:-	44.8333	0	1.8758	0	1	1
jg15075/jg15075/clean/chr1:11272253-11288753:-	0.0833333	0	6.23296	0	1	1
jg15077/jg15077/clean/chr1:11373591-11385045:-	6.08333	0	2.30246	0	1	1
jg15077/jg15077/clean/chr1:11385240-11391367:-	6.66667	0	2.43184	0	1	1
jg15077/jg15077/clean/chr1:11391613-11402111:-	6.5	0	2.15607	0	1	1
jg15077/jg15077/clean/chr1:11402437-11406486:-	5.58333	0	2.24376	0	1	1
jg15077/jg15077/clean/chr1:11406686-11408210:-	4.41667	0	2.36044	0	1	1
jg15077/jg15077/clean/chr1:11408352-11411083:-	5.08333	0	2.40405	0	1	1
jg15077/jg15077/clean/chr1:11411204-11414945:-	2.33333	0	2.74849	0	1	1
jg15077/jg15077/clean/chr1:11415144-11416138:-	2.83333	-1.31024	2.41582	-0.542358	0.587572	1
jg15077/jg15077/clean/chr1:11416318-11419190:-	2.16667	0	3.08982	0	1	1
jg15077/jg15077/clean/chr1:11424943-11426989:-	2.41667	0	2.8396	0	1	1
jg15077/jg15077/clean/chr1:11427273-11428580:-	1.66667	0	3.34561	0	1	1
jg15077/jg15077/clean/chr1:11428838-11433158:-	1.25	0	4.8523	0	1	1
jg15077/jg15077/clean/chr1:11433457-11440996:-	1.83333	0	4.23278	0	1	1
jg15077/jg15077/clean/chr1:11441140-11447530:-	1.33333	0	4.03781	0	1	1
jg15077/jg15077/clean/chr1:11447776-11450441:-	1.25	0	4.70272	0	1	1
jg15077/jg15077/clean/chr1:11450566-11453364:-	1.41667	0	4.63584	0	1	1
jg15078/jg15078/clean/chr1:11512831-11516606:-	0.416667	0	6.16301	0	1	1
jg15078/jg15078/clean/chr1:11516710-11538617:-	0.583333	0	6.1449	0	1	1
jg15079/jg15079/clean/chr1:11541940-11544886:-	0.333333	0	6.16301	0	1	1
jg15080/jg15080/clean/chr1:11628681-11631726:-	8.16667	2.6733	2.07936	1.28563	0.198571	1
jg15080/jg15080/clean/chr1:11631805-11634620:-	10.3333	0.512485	2.36048	0.21711	0.828122	1
jg15080/jg15080/clean/chr1:11634811-11643450:-	9.33333	0	2.4318	0	1	1
jg15080/jg15080/clean/chr1:11643603-11648412:-	10.9167	0	2.45452	0	1	1
jg15080/jg15080/clean/chr1:11648600-11650274:-	13.0833	0	2.39129	0	1	1
jg15082/jg15082/clean/chr1:11683124-11698596:+	0.833333	0	5.2264	0	1	1
jg15082/jg15082/clean/chr1:11698719-11706295:+	0.5	0	6.13481	0	1	1
jg15082/jg15082/clean/chr1:11711832-11714546:+	0.166667	0	6.20507	0	1	1
jg15082/jg15082/clean/chr1:11721750-11725488:+	0.333333	0	6.16301	0	1	1
jg15082/jg15082/clean/chr1:11725611-11732875:+	0.416667	0	6.14892	0	1	1
jg15082/jg15082/clean/chr1:11733130-11736439:+	0.166667	0	6.20508	0	1	1
jg15082/jg15082/clean/chr1:11736602-11739243:+	0.583333	0	6.10647	0	1	1
jg15082/jg15082/clean/chr1:11739957-11743554:+	0.333333	0	6.17706	0	1	1
jg15082/jg15082/clean/chr1:11749674-11751083:+	0.416667	0	6.14893	0	1	1
jg15082/jg15082/clean/chr1:11751306-11752637:+	0.166667	4.2408e-05	6.23296	6.80384e-06	0.999995	1
jg15082/jg15082/clean/chr1:11753279-11757247:+	0.166667	0	6.20507	0	1	1
jg15082/jg15082/clean/chr1:11757493-11760045:+	0.583333	0	6.14489	0	1	1
jg15082/jg15082/clean/chr1:11760246-11763189:+	0.75	1.69871	6.09795	0.278571	0.780574	1
jg15082/jg15082/clean/chr1:11763394-11767122:+	0.0833333	0	6.23296	0	1	1
jg15082/jg15082/clean/chr1:11767538-11777387:+	0.25	0	6.17706	0	1	1
jg15082/jg15082/clean/chr1:11777516-11785763:+	0.416667	0	6.16301	0	1	1
jg15082/jg15082/clean/chr1:11785991-11789241:+	0.75	0	5.41012	0	1	1
jg15082/jg15082/clean/chr1:11789387-11791718:+	0.166667	0	6.20507	0	1	1
jg15082/jg15082/clean/chr1:11796089-11801578:+	0.416667	0	6.14893	0	1	1
jg15082/jg15082/clean/chr1:11801752-11805129:+	0.166667	0	6.23296	0	1	1
jg15084/jg15084/clean/chr1:11911359-11925037:+	0.75	0	6.13952	0	1	1
jg15084/jg15084/clean/chr1:11925201-11930620:+	0.25	0	6.17706	0	1	1
jg15084/jg15084/clean/chr1:11930823-11940373:+	0.0833333	0	6.23296	0	1	1
jg15084/jg15084/clean/chr1:11940839-11942826:+	0.166667	0	6.20508	0	1	1
jg15084/jg15084/clean/chr1:11943000-11945584:+	0.333333	0.06589	6.20507	0.0106187	0.991528	1
jg15084/jg15084/clean/chr1:11945674-11947508:+	0.416667	0	6.14892	0	1	1
jg15084/jg15084/clean/chr1:11947650-11950030:+	0.166667	0	6.23296	0	1	1
jg15085/jg15085/clean/chr1:11967314-11970492:-	26.4167	0	1.90389	0	1	1
jg15085/jg15085/clean/chr1:11970625-11978097:-	33.5	0	1.91492	0	1	1
jg15085/jg15085/clean/chr1:11978344-11982414:-	26.75	0	1.89538	0	1	1
jg15085/jg15085/clean/chr1:11982497-11986659:-	24.6667	0	1.90192	0	1	1
jg15085/jg15085/clean/chr1:11986976-11989717:-	21.75	0	1.91649	0	1	1
jg15085/jg15085/clean/chr1:11989928-11993830:-	21.75	0	1.88353	0	1	1
jg15085/jg15085/clean/chr1:11993916-12006402:-	30.1667	0	1.84324	0	1	1
jg15086/jg15086/clean/chr1:12062781-12065077:+	7.08333	0	5.54473	0	1	1
jg15086/jg15086/clean/chr1:12065167-12071343:+	5.25	0	5.76444	0	1	1
jg15086/jg15086/clean/chr1:12071490-12081428:+	4.33333	0	3.67194	0	1	1
jg15086/jg15086/clean/chr1:12081595-12084359:+	4.75	0	3.57508	0	1	1
jg15086/jg15086/clean/chr1:12084501-12087231:+	4.25	0	3.62418	0	1	1
jg15086/jg15086/clean/chr1:12087249-12098915:+	3	0	3.99267	0	1	1
jg15086/jg15086/clean/chr1:12099064-12106204:+	7.75	0	2.76145	0	1	1
jg15086/jg15086/clean/chr1:12106328-12108661:+	5.66667	0	3.18258	0	1	1
jg15086/jg15086/clean/chr1:12108777-12111382:+	6.66667	0	2.88179	0	1	1
jg15086/jg15086/clean/chr1:12111581-12115105:+	7.08333	0	2.85412	0	1	1
jg15086/jg15086/clean/chr1:12119007-12119668:+	9.58333	0	2.75454	0	1	1
jg15086/jg15086/clean/chr1:12119803-12122715:+	10.9167	2.66068	2.14005	1.24328	0.213763	1
jg15087/jg15087/clean/chr1:12173166-12193838:+	0.5	0	6.14892	0	1	1
jg15087/jg15087/clean/chr1:12193972-12203071:+	0.916667	0	6.13609	0	1	1
jg15088/jg15088/clean/chr1:12276054-12292873:+	0.333333	0	6.16301	0	1	1
jg15088/jg15088/clean/chr1:12293103-12296497:+	0.0833333	-0.961754	6.23296	-0.154301	0.877372	1
jg15089/jg15089/clean/chr1:12311590-12331073:+	2	0	4.14323	0	1	1
jg15089/jg15089/clean/chr1:12331316-12336040:+	1.16667	0	4.79926	0	1	1
jg15090/jg15090/clean/chr1:12369078-12370966:+	0.5	0	6.14893	0	1	1
jg15090/jg15090/clean/chr1:12371055-12373686:+	0.583333	0	6.10647	0	1	1
jg15090/jg15090/clean/chr1:12375300-12376403:+	0.333333	0	6.17706	0	1	1
jg15090/jg15090/clean/chr1:12376477-12378455:+	0.0833333	0	6.23296	0	1	1
jg15090/jg15090/clean/chr1:12378556-12384530:+	0.0833333	0	6.23296	0	1	1
jg15091/jg15091/clean/chr1:12412324-12413340:-	1	0	5.91833	0	1	1
jg15091/jg15091/clean/chr1:12413527-12416974:-	1.25	0	5.57556	0	1	1
jg15091/jg15091/clean/chr1:12418371-12423618:-	0.416667	0	6.14892	0	1	1
jg15091/jg15091/clean/chr1:12423681-12430063:-	1.16667	0	6.05657	0	1	1
jg15091/jg15091/clean/chr1:12430251-12431310:-	1.16667	0	6.05991	0	1	1
jg15091/jg15091/clean/chr1:12431422-12436051:-	0.25	0	6.20507	0	1	1
jg15091/jg15091/clean/chr1:12436112-12438408:-	0.666667	0	6.09226	0	1	1
jg15091/jg15091/clean/chr1:12438493-12447562:-	0.5	0	6.15456	0	1	1
jg15091/jg15091/clean/chr1:12447701-12449712:-	0.5	0	6.13481	0	1	1
jg15091/jg15091/clean/chr1:12449916-12454679:-	1.33333	0	5.52677	0	1	1
jg15094/jg15094/clean/chr1:12484976-12489124:-	0.0833333	0	6.23296	0	1	1
jg15094/jg15094/clean/chr1:12495183-12500136:-	0.166667	0	6.20507	0	1	1
jg15094/jg15094/clean/chr1:12500284-12504467:-	0.0833333	0	6.23296	0	1	1
jg15094/jg15094/clean/chr1:12504646-12508360:-	0.25	0	6.17706	0	1	1
jg15094/jg15094/clean/chr1:12508497-12511334:-	0.0833333	0	6.23296	0	1	1
jg15094/jg15094/clean/chr1:12511548-12523172:-	0.333333	0	6.16301	0	1	1
jg15094/jg15094/clean/chr1:12523358-12530134:-	0.333333	0	6.16301	0	1	1
jg15094/jg15094/clean/chr1:12553873-12556153:-	0.166667	0	6.20508	0	1	1
jg15094/jg15094/clean/chr1:12556426-12558894:-	0.166667	0	6.20508	0	1	1
jg15094/jg15094/clean/chr1:12559230-12561836:-	0.166667	0	6.20508	0	1	1
jg15094/jg15094/clean/chr1:12562152-12562828:-	0.0833333	0	6.23296	0	1	1
jg15100/jg15100/clean/chr1:12721456-12723545:+	2.33333	0	3.29008	0	1	1
jg15100/jg15100/clean/chr1:12723698-12726651:+	1.83333	0	3.65128	0	1	1
jg15100/jg15100/clean/chr1:12726921-12737024:+	2.16667	0	4.19935	0	1	1
jg15100/jg15100/clean/chr1:12737187-12738544:+	2.16667	0	3.33749	0	1	1
jg15100/jg15100/clean/chr1:12738940-12741528:+	2.08333	0	3.63052	0	1	1
jg15100/jg15100/clean/chr1:12741759-12746607:+	1.08333	0	4.06427	0	1	1
jg15100/jg15100/clean/chr1:12746783-12747892:+	2.25	0	2.95971	0	1	1
jg15101/jg15101/clean/chr1:12761135-12766851:-	0.166667	0	6.20508	0	1	1
jg15101/jg15101/clean/chr1:12767102-12770018:-	0.666667	0	6.14187	0	1	1
jg15101/jg15101/clean/chr1:12770202-12775383:-	0.5	0	6.14893	0	1	1
jg15103/jg15103/clean/chr1:12827959-12848628:+	38.75	0	1.89721	0	1	1
jg15103/jg15103/clean/chr1:12848730-12851385:+	26.25	0	1.91185	0	1	1
jg15103/jg15103/clean/chr1:12871045-12874078:+	19.75	0	1.98493	0	1	1
jg15103/jg15103/clean/chr1:12874212-12877392:+	25.5	0	1.97505	0	1	1
jg15103/jg15103/clean/chr1:12877508-12880198:+	17.5833	0	1.98191	0	1	1
jg15103/jg15103/clean/chr1:12880365-12882830:+	19.9167	0	1.91201	0	1	1
jg15125/jg15125/clean/chr1:13412226-13413595:+	3.08333	0	3.83954	0	1	1
jg15125/jg15125/clean/chr1:13413803-13438776:+	2.75	0	3.04101	0	1	1
jg15124/jg15124/clean/chr1:13476116-13483113:-	1.33333	0	4.58542	0	1	1
jg15124/jg15124/clean/chr1:13483242-13487097:-	1.66667	0	5.11975	0	1	1
jg15124/jg15124/clean/chr1:13487326-13498989:-	3.33333	0	3.11332	0	1	1
jg15124/jg15124/clean/chr1:13499203-13508441:-	4	0	3.15675	0	1	1
jg15126/jg15126/clean/chr1:13517571-13525181:+	0.166667	0	6.20507	0	1	1
jg15126/jg15126/clean/chr1:13525383-13541017:+	0.25	0	6.17706	0	1	1
jg15126/jg15126/clean/chr1:13541276-13555123:+	0.5	0	6.14892	0	1	1
jg15126/jg15126/clean/chr1:13555316-13557823:+	0.333333	0	6.16301	0	1	1
jg15126/jg15126/clean/chr1:13558257-13570620:+	0.166667	0	6.20507	0	1	1
jg15126/jg15126/clean/chr1:13570802-13588963:+	0.25	0	6.17706	0	1	1
jg15126/jg15126/anti-near/chr1:13589142-13592403:+	0.25	0	6.17706	0	1	1
jg15127/jg15127/anti-near/chr1:13596062-13605772:-	16.3333	0	2.02449	0	1	1
jg15127/jg15127/clean/chr1:13605907-13611274:-	16.5833	0	1.98178	0	1	1
jg15127/jg15127/clean/chr1:13611403-13615558:-	12.6667	0	2.07093	0	1	1
jg15127/jg15127/clean/chr1:13615693-13620193:-	15.1667	0	2.04121	0	1	1
jg15127/jg15127/clean/chr1:13620328-13622581:-	12.6667	0	1.94897	0	1	1
jg15127/jg15127/clean/chr1:13622842-13625083:-	12.5	0	2.1309	0	1	1
jg15127/jg15127/clean/chr1:13625338-13626925:-	17	0	2.04979	0	1	1
jg15127/jg15127/clean/chr1:13627090-13629752:-	15.9167	0	2.03648	0	1	1
jg15127/jg15127/clean/chr1:13629887-13633711:-	15.9167	0	1.96477	0	1	1
jg15127/jg15127/clean/chr1:13633846-13635785:-	13.0833	0	2.00536	0	1	1
jg15127/jg15127/clean/chr1:13635908-13638414:-	11.1667	0	2.11847	0	1	1
jg15127/jg15127/clean/chr1:13638546-13640105:-	15.0833	0	2.09808	0	1	1
jg15127/jg15127/clean/chr1:13640198-13655936:-	19.9167	0	2.04179	0	1	1
jg15127/jg15127/clean/chr1:13655991-13663260:-	15.0833	0	2.06008	0	1	1
jg15128/jg15128/clean/chr1:13668745-13682442:-	52.5833	0	1.82471	0	1	1
jg15128/jg15128/clean/chr1:13682536-13688536:-	62.75	0	1.83997	0	1	1
jg15128/jg15128/clean/chr1:13688657-13691568:-	64.5833	0	1.82131	0	1	1
jg15128/jg15128/clean/chr1:13691670-13695811:-	61.4167	-2.45055	1.63204	-1.50153	0.133219	1
jg15128/jg15128/clean/chr1:13696002-13699861:-	55.5833	0	1.89733	0	1	1
jg15128/jg15128/clean/chr1:13700032-13701764:-	63.5833	0	1.79779	0	1	1
jg15128/jg15128/clean/chr1:13701984-13710372:-	68.8333	0	1.85854	0	1	1
jg15128/jg15128/clean/chr1:13710534-13711351:-	80.5	0	1.85665	0	1	1
jg15132/jg15132/anti-near/chr1:13743457-13743730:+	0.166667	-1.85767	6.20507	-0.29938	0.76465	1
jg15132/jg15132/anti-near/chr1:13743794-13746410:+	0.25	0	6.17706	0	1	1
jg15132/jg15132/clean/chr1:13746595-13749405:+	0.25	0	6.17706	0	1	1
jg15134/jg15134/clean/chr1:13810154-13811401:+	394.917	-0.841096	1.38525	-0.607179	0.543732	1
jg15134/jg15134/clean/chr1:13811504-13817034:+	369.667	-0.493756	1.80197	-0.274008	0.784078	1
jg15134/jg15134/clean/chr1:13817219-13825027:+	510.083	0	1.76359	0	1	1
jg15134/jg15134/clean/chr1:13825192-13829642:+	590.583	1.73192	1.41053	1.22785	0.219504	1
jg15134/jg15134/clean/chr1:13829800-13830603:+	754.417	-1.89569	1.66259	-1.1402	0.254202	1
jg15134/jg15134/anti-near/chr1:13830678-13834954:+	766.167	0.586079	1.54805	0.378593	0.70499	1
jg15135/jg15135/anti-near/chr1:13839866-13841823:-	35.1667	0	1.90579	0	1	1
jg15135/jg15135/clean/chr1:13850292-13853027:-	31.6667	0	1.87994	0	1	1
jg15135/jg15135/clean/chr1:13853192-13857839:-	31.1667	0	1.83461	0	1	1
jg15135/jg15135/clean/chr1:13858024-13859388:-	25	0	1.99785	0	1	1
jg15135/jg15135/clean/chr1:13859491-13861999:-	23.5	0	1.90005	0	1	1
jg15135/jg15135/clean/chr1:13862113-13864185:-	28.0833	0	1.9127	0	1	1
jg15135/jg15135/clean/chr1:13864376-13865217:-	31.8333	-1.01534	1.52211	-0.667063	0.504732	1
jg15135/jg15135/clean/chr1:13865383-13871781:-	35.5	0	1.85905	0	1	1
jg15135/jg15135/clean/chr1:13871988-13882614:-	53.0833	0	1.81695	0	1	1
jg15136/jg15136/clean/chr1:13885614-13895252:+	34.4167	0	1.83899	0	1	1
jg15136/jg15136/clean/chr1:13895369-13906905:+	23.3333	0	1.86295	0	1	1
jg15136/jg15136/clean/chr1:13906974-13911719:+	19.3333	0	1.92527	0	1	1
jg15136/jg15136/clean/chr1:13911840-13919641:+	22.4167	0	1.87703	0	1	1
jg15136/jg15136/clean/chr1:13919823-13922458:+	14.25	0	1.9502	0	1	1
jg15136/jg15136/clean/chr1:13922573-13925422:+	15.9167	0	2.12112	0	1	1
jg15139/jg15139/clean/chr1:13953253-13957540:+	12.1667	0	2.1236	0	1	1
jg15139/jg15139/clean/chr1:13957674-13959691:+	7.16667	0	2.25117	0	1	1
jg15139/jg15139/clean/chr1:13959927-13965086:+	6.75	0	2.18767	0	1	1
jg15139/jg15139/clean/chr1:13965785-13970589:+	7.33333	0	2.1851	0	1	1
jg15139/jg15139/clean/chr1:13970785-13974284:+	5.91667	0	2.26706	0	1	1
jg15141/jg15141/clean/chr1:13988067-13993563:-	0.583333	0	6.14489	0	1	1
jg15141/jg15141/clean/chr1:13993755-13999109:-	0.416667	0	6.15456	0	1	1
jg15141/jg15141/clean/chr1:13999258-14001753:-	0.333333	0	6.16301	0	1	1
jg15141/jg15141/clean/chr1:14002025-14005512:-	0.416667	0	6.15456	0	1	1
jg15141/jg15141/clean/chr1:14005622-14015372:-	0.583333	0	6.14489	0	1	1
jg15141/jg15141/clean/chr1:14015525-14016964:-	1.16667	-6.14591	3.69122	-1.66501	0.0959111	1
jg15141/jg15141/clean/chr1:14017097-14018532:-	0.666667	0	6.14489	0	1	1
jg15142/jg15142/clean/chr1:14029664-14039767:+	14.1667	0	2.0122	0	1	1
jg15142/jg15142/clean/chr1:14039976-14041973:+	13.1667	-0.221425	2.02161	-0.109529	0.912783	1
jg15142/jg15142/clean/chr1:14042511-14046587:+	8.33333	-2.30418	2.18332	-1.05536	0.291261	1
jg15142/jg15142/clean/chr1:14046715-14052598:+	6.91667	0	2.33241	0	1	1
jg15143/jg15143/clean/chr1:14060690-14061895:-	0.666667	0	6.12066	0	1	1
jg15143/jg15143/clean/chr1:14071419-14078198:-	0.25	0	6.20507	0	1	1
jg15143/jg15143/clean/chr1:14078367-14090584:-	0.416667	0	6.14893	0	1	1
jg15143/jg15143/clean/chr1:14097926-14114519:-	0.25	0	6.17706	0	1	1
jg15143/jg15143/clean/chr1:14148524-14150180:-	0.0833333	0	6.23296	0	1	1
jg15143/jg15143/clean/chr1:14150317-14152468:-	0.166667	0	6.23296	0	1	1
jg15143/jg15143/clean/chr1:14152578-14154308:-	0.333333	0	6.17706	0	1	1
jg15143/jg15143/clean/chr1:14154584-14154705:-	0.0833333	0	6.23296	0	1	1
jg15143/jg15143/clean/chr1:14154927-14179758:-	0.0833333	0	6.23296	0	1	1
jg15143/jg15143/clean/chr1:14179968-14194518:-	0.5	0	6.14892	0	1	1
jg15152/jg15152/clean/chr1:14628779-14631151:+	0.416667	0	6.15456	0	1	1
jg15152/jg15152/clean/chr1:14631483-14634298:+	0.333333	0	6.16301	0	1	1
jg15152/jg15152/clean/chr1:14634438-14643030:+	0.0833333	0	6.23296	0	1	1
jg15152/jg15152/clean/chr1:14643391-14652249:+	0.833333	0	6.13951	0	1	1
jg15152/jg15152/clean/chr1:14652547-14655159:+	0.75	0	6.08371	0	1	1
jg15152/jg15152/clean/chr1:14655321-14656275:+	0.333333	0	6.17706	0	1	1
jg15152/jg15152/clean/chr1:14674441-14679445:+	0.333333	0	6.17706	0	1	1
jg15152/jg15152/clean/chr1:14679562-14681175:+	0.25	0	6.17706	0	1	1
jg15152/jg15152/clean/chr1:14681376-14683594:+	0.833333	0.0381832	5.39926	0.00707193	0.994357	1
jg15152/jg15152/clean/chr1:14683725-14685559:+	0.833333	0	5.23462	0	1	1
jg15152/jg15152/clean/chr1:14685688-14690454:+	0.833333	0	5.30702	0	1	1
jg15153/jg15153/clean/chr1:14702460-14706604:+	52.6667	-1.27858	1.84468	-0.693119	0.488235	1
jg15153/jg15153/clean/chr1:14706781-14709868:+	53.25	0	1.82713	0	1	1
jg15153/jg15153/clean/chr1:14709964-14711950:+	50.3333	0	1.82562	0	1	1
jg15156/jg15156/clean/chr1:14720129-14724184:+	1.25	0	5.56353	0	1	1
jg15156/jg15156/clean/chr1:14724324-14733600:+	1.41667	0	4.32931	0	1	1
jg15156/jg15156/clean/chr1:14733827-14747325:+	1.33333	0	3.96147	0	1	1
jg15157/jg15157/clean/chr1:14777847-14786418:+	6.33333	0	2.42629	0	1	1
jg15157/jg15157/clean/chr1:14786619-14787654:+	3.33333	0	2.75704	0	1	1
jg15157/jg15157/clean/chr1:14787877-14792568:+	3.16667	0	2.5788	0	1	1
jg15157/jg15157/clean/chr1:14792890-14808726:+	4.16667	0	2.49894	0	1	1
jg15157/jg15157/clean/chr1:14808985-14817358:+	7	0	2.21704	0	1	1
jg15157/jg15157/clean/chr1:14817493-14822285:+	4.83333	0	2.627	0	1	1
jg15157/jg15157/clean/chr1:14822502-14832341:+	3.41667	0	2.62934	0	1	1
jg15157/jg15157/clean/chr1:14832513-14852536:+	3.16667	0	2.56853	0	1	1
jg15157/jg15157/clean/chr1:14852625-14863386:+	3.75	0	2.47722	0	1	1
jg15158/jg15158/clean/chr1:14893587-14899586:-	0.333333	0	6.16301	0	1	1
jg15158/jg15158/clean/chr1:14899761-14911095:-	0.0833333	0	6.23296	0	1	1
jg15158/jg15158/clean/chr1:14911220-14920000:-	0.0833333	0	6.23296	0	1	1
jg15163/jg15163/clean/chr1:15029182-15039909:+	0.666667	0	6.1449	0	1	1
jg15163/jg15163/clean/chr1:15040056-15045652:+	0.0833333	0	6.23296	0	1	1
jg15163/jg15163/clean/chr1:15045797-15049220:+	0.25	0	6.20507	0	1	1
jg15164/jg15164/clean/chr1:15086339-15087214:-	3.25	0	3.09507	0	1	1
jg15166/jg15166/clean/chr1:15194522-15218504:+	25.8333	0	1.85547	0	1	1
jg15166/jg15166/clean/chr1:15218696-15224271:+	13.3333	0	1.93437	0	1	1
jg15166/jg15166/anti-near/chr1:15224493-15230176:+	14.1667	0	1.9582	0	1	1
jg15167/jg15167/anti-near/chr1:15231142-15235781:-	3.25	0	4.56812	0	1	1
jg15167/jg15167/clean/chr1:15248899-15284193:-	4.08333	0	4.34659	0	1	1
jg15170/jg15170/clean/chr1:15361690-15369542:+	66.25	0	1.89249	0	1	1
jg15171/jg15171/clean/chr1:15400050-15406004:+	0.666667	0	6.14187	0	1	1
jg15172/jg15172/clean/chr1:15466344-15475387:+	0.583333	0	6.14489	0	1	1
jg15172/jg15172/clean/chr1:15475480-15479412:+	0.916667	0	6.03129	0	1	1
jg15172/jg15172/clean/chr1:15479530-15500285:+	0.75	0	6.08371	0	1	1
jg15172/jg15172/clean/chr1:15500388-15509091:+	1.25	0	5.60951	0	1	1
jg15172/jg15172/clean/chr1:15509172-15516911:+	0.416667	0	6.15456	0	1	1
jg15172/jg15172/clean/chr1:15517013-15539809:+	0.75	0	6.13951	0	1	1
jg15172/jg15172/clean/chr1:15540012-15543250:+	1.25	0	4.67887	0	1	1
jg15172/jg15172/clean/chr1:15543353-15585913:+	1.33333	0	4.54735	0	1	1
jg15172/jg15172/clean/chr1:15586036-15587657:+	1.58333	-0.192646	3.81187	-0.0505385	0.959693	1
jg15173/jg15173/clean/chr1:15655303-15664978:+	5.33333	0	2.26703	0	1	1
jg15173/jg15173/clean/chr1:15665173-15676124:+	4.66667	0	2.70769	0	1	1
jg15173/jg15173/clean/chr1:15676353-15677693:+	6.75	-1.62231	2.32506	-0.697748	0.485335	1
jg15173/jg15173/clean/chr1:15678114-15680868:+	5.66667	0	2.24017	0	1	1
jg15173/jg15173/clean/chr1:15681033-15687056:+	5.08333	0	2.2765	0	1	1
jg15173/jg15173/clean/chr1:15687132-15692139:+	7	0	2.18057	0	1	1
jg15173/jg15173/clean/chr1:15692313-15693880:+	7.08333	0	2.27308	0	1	1
jg15173/jg15173/clean/chr1:15693970-15699533:+	7.75	0	2.43238	0	1	1
jg15173/jg15173/clean/chr1:15699788-15700944:+	11.5	0	2.27596	0	1	1
jg15173/jg15173/clean/chr1:15701085-15703710:+	10.5833	0	2.21057	0	1	1
jg15173/jg15173/clean/chr1:15703924-15704562:+	9.75	-2.83219	1.87993	-1.50654	0.131928	1
jg15173/jg15173/clean/chr1:15704679-15706449:+	7.83333	-0.590253	2.18252	-0.270446	0.786817	1
jg15173/jg15173/clean/chr1:15706605-15711289:+	10.1667	0	2.18557	0	1	1
jg15174/jg15174/clean/chr1:15723980-15726892:-	0.166667	0	6.23296	0	1	1
jg15174/jg15174/clean/chr1:15727026-15731695:-	0.5	0	6.14893	0	1	1
jg15174/jg15174/clean/chr1:15731813-15750903:-	0.333333	0	6.17706	0	1	1
jg15174/jg15174/clean/chr1:15751077-15756073:-	0.25	0	6.20507	0	1	1
jg15174/jg15174/clean/chr1:15766750-15772111:-	0.333333	0	6.16301	0	1	1
jg15174/jg15174/clean/chr1:15772260-15777933:-	0.666667	0	6.14187	0	1	1
jg15175/jg15175/clean/chr1:15805340-15808507:-	0.5	0	6.13481	0	1	1
jg15175/jg15175/clean/chr1:15808677-15821845:-	0.833333	0	6.07515	0	1	1
jg15175/jg15175/clean/chr1:15821969-15828983:-	2.16667	0	5.86585	0	1	1
jg15176/jg15176/clean/chr1:16048616-16056341:+	4.16667	0	2.4885	0	1	1
jg15176/jg15176/clean/chr1:16056474-16064685:+	5.08333	0	2.73239	0	1	1
jg15176/jg15176/anti-near/chr1:16064818-16076941:+	3.25	0	3.32741	0	1	1
jg15178/jg15178/clean/chr1:16095503-16100740:+	9.75	0	2.69464	0	1	1
jg15178/jg15178/clean/chr1:16115852-16118294:+	1.75	0	4.19296	0	1	1
jg15182/jg15182/clean/chr1:16259444-16262827:-	30.9167	0	1.87974	0	1	1
jg15182/jg15182/clean/chr1:16262893-16264063:-	31.0833	0	1.91504	0	1	1
jg15182/jg15182/clean/chr1:16268011-16273328:-	22.1667	0	2.12485	0	1	1
jg15185/jg15185/clean/chr1:16368314-16378275:-	1.33333	0	3.81812	0	1	1
jg15185/jg15185/clean/chr1:16378384-16388558:-	0.916667	0	5.10569	0	1	1
jg15185/jg15185/clean/chr1:16388723-16403203:-	0.916667	0	4.38707	0	1	1
jg15185/jg15185/clean/chr1:16403274-16413457:-	0.833333	0	5.31119	0	1	1
jg15185/jg15185/clean/chr1:16413607-16429653:-	0.833333	0	4.49224	0	1	1
jg15185/jg15185/clean/chr1:16429857-16454669:-	0.833333	0	6.08819	0	1	1
jg15185/jg15185/clean/chr1:16454812-16458550:-	1.16667	0	5.54567	0	1	1
jg15185/jg15185/clean/chr1:16458671-16493941:-	1.16667	0	4.77156	0	1	1
jg15185/jg15185/clean/chr1:16494062-16496755:-	0.5	0	6.15456	0	1	1
jg15185/jg15185/clean/chr1:16496906-16499924:-	0.5	0	6.07966	0	1	1
jg15185/jg15185/clean/chr1:16500084-16514405:-	2.08333	0	4.18476	0	1	1
jg15187/jg15187/clean/chr1:16682907-16693158:+	7.91667	0	2.10139	0	1	1
jg15188/jg15188/clean/chr1:16785431-16787770:+	0.333333	0	6.16301	0	1	1
jg15188/jg15188/clean/chr1:16796824-16807342:+	0.333333	0	6.16301	0	1	1
jg15188/jg15188/clean/chr1:16809849-16817018:+	0.5	0	6.14892	0	1	1
jg15188/jg15188/clean/chr1:16837557-16845870:+	1	0	5.99045	0	1	1
jg15189/jg15189/clean/chr1:16988685-16999273:+	1	0	6.13481	0	1	1
jg15189/jg15189/clean/chr1:16999654-17020441:+	0.5	0	6.13481	0	1	1
jg15189/jg15189/clean/chr1:17020601-17023248:+	0.583333	0	6.1449	0	1	1
jg15189/jg15189/clean/chr1:17023473-17031773:+	0.75	0	6.09226	0	1	1
jg15189/jg15189/clean/chr1:17035657-17041122:+	0.583333	0	6.1449	0	1	1
jg15189/jg15189/clean/chr1:17041304-17068440:+	0.833333	0	6.07801	0	1	1
jg15189/jg15189/clean/chr1:17068594-17082648:+	0.25	0	6.20507	0	1	1
jg15189/jg15189/clean/chr1:17082803-17092581:+	0.333333	0	6.17706	0	1	1
jg15189/jg15189/clean/chr1:17093109-17099216:+	1.33333	0	6.05644	0	1	1
jg15189/jg15189/clean/chr1:17099381-17105972:+	0.75	0	6.11661	0	1	1
jg15189/jg15189/clean/chr1:17106470-17107937:+	1.25	0	3.93824	0	1	1
jg15189/jg15189/clean/chr1:17108996-17111211:+	3.41667	0	2.67101	0	1	1
jg15189/jg15189/clean/chr1:17115638-17118066:+	5	0	2.51316	0	1	1
jg15190/jg15190/clean/chr1:17171979-17174194:+	0.166667	0	6.20508	0	1	1
jg15190/jg15190/clean/chr1:17174324-17193250:+	0.666667	0	6.14187	0	1	1
jg15190/jg15190/clean/chr1:17193501-17196788:+	0.25	0	6.17706	0	1	1
jg15191/jg15191/clean/chr1:17253058-17255449:-	0.166667	0	6.20508	0	1	1
jg15191/jg15191/clean/chr1:17255700-17262698:-	0.25	0	6.17706	0	1	1
jg15192/jg15192/clean/chr1:17390141-17399162:-	0.916667	0	5.08654	0	1	1
jg15192/jg15192/clean/chr1:17399343-17406551:-	1.58333	0	3.77067	0	1	1
jg15192/jg15192/clean/chr1:17420656-17425471:-	1.66667	0	3.47504	0	1	1
jg15192/jg15192/clean/chr1:17425604-17433561:-	3.16667	0	2.78021	0	1	1
jg15192/jg15192/clean/chr1:17433601-17437475:-	3.5	0	2.79757	0	1	1
jg15192/jg15192/clean/chr1:17437630-17445547:-	7.08333	0	2.25451	0	1	1
jg15194/jg15194/clean/chr1:17496713-17500092:-	49.75	0	1.79691	0	1	1
jg15194/jg15194/clean/chr1:17500207-17507692:-	64.8333	0	1.79538	0	1	1
jg15194/jg15194/clean/chr1:17507768-17510242:-	69	0	1.83343	0	1	1
jg15195/jg15195/clean/chr1:17534962-17540709:+	17.4167	0	1.9293	0	1	1
jg15195/jg15195/clean/chr1:17540846-17545474:+	18.5833	0	1.94912	0	1	1
jg15196/jg15196/clean/chr1:17561949-17562011:-	97.4167	-0.399926	1.90501	-0.209934	0.833719	1
jg15196/jg15196/clean/chr1:17562193-17564516:-	90.5	0	1.88546	0	1	1
jg15197/jg15197/clean/chr1:17589659-17592563:-	1.75	0	3.71042	0	1	1
jg15197/jg15197/clean/chr1:17592697-17595193:-	2.41667	0	3.38112	0	1	1
jg15197/jg15197/clean/chr1:17595348-17597287:-	2.33333	0	3.39924	0	1	1
jg15197/jg15197/clean/chr1:17597423-17600863:-	3.25	0	3.07757	0	1	1
jg15197/jg15197/clean/chr1:17601090-17603669:-	3.16667	0	3.21783	0	1	1
jg15197/jg15197/clean/chr1:17603902-17606815:-	4	0	3.0189	0	1	1
jg15197/jg15197/clean/chr1:17606965-17617664:-	4.33333	0	2.62742	0	1	1
jg15198/jg15198/clean/chr1:17619960-17629135:+	34.6667	0	1.88001	0	1	1
jg15198/jg15198/clean/chr1:17629200-17632427:+	17.1667	0	1.96193	0	1	1
jg15198/jg15198/clean/chr1:17632573-17634928:+	20.4167	0	2.02815	0	1	1
jg15198/jg15198/clean/chr1:17635029-17637906:+	14.4167	0	2.12884	0	1	1
jg15198/jg15198/clean/chr1:17637984-17639279:+	14.9167	0	2.04888	0	1	1
jg15198/jg15198/clean/chr1:17639599-17642014:+	15.9167	0	2.0046	0	1	1
jg15198/jg15198/clean/chr1:17642168-17652046:+	14.3333	0	2.01766	0	1	1
jg15198/jg15198/clean/chr1:17652182-17653980:+	10.3333	0	2.09107	0	1	1
jg15198/jg15198/clean/chr1:17654144-17656479:+	12.25	0	2.09797	0	1	1
jg15198/jg15198/clean/chr1:17656653-17657574:+	15.3333	-2.58628	1.86234	-1.38872	0.164917	1
jg15198/jg15198/clean/chr1:17657784-17664393:+	18	0	1.94631	0	1	1
jg15201/jg15201/clean/chr1:17781865-17786022:-	4.25	-1.79187	2.76023	-0.649173	0.516226	1
jg15201/jg15201/clean/chr1:17786163-17787960:-	5.5	0	2.80767	0	1	1
jg15201/jg15201/clean/chr1:17788148-17788657:-	4.08333	0	2.89811	0	1	1
jg15201/jg15201/clean/chr1:17788812-17791777:-	4	0	2.95294	0	1	1
jg15202/jg15202/clean/chr1:17882037-17883276:+	58.0833	0	1.87248	0	1	1
jg15202/jg15202/clean/chr1:17883384-17887632:+	43.4167	0	1.83177	0	1	1
jg15202/jg15202/clean/chr1:17887860-17894820:+	29.4167	0	1.92181	0	1	1
jg15202/jg15202/clean/chr1:17894994-17896223:+	29.6667	0	1.86926	0	1	1
jg15202/jg15202/clean/chr1:17900218-17902495:+	22	0	1.93885	0	1	1
jg15202/jg15202/clean/chr1:17902652-17904439:+	19.0833	0	2.03763	0	1	1
jg15202/jg15202/clean/chr1:17910648-17918273:+	31.5	0	2.02944	0	1	1
jg15207/jg15207/clean/chr1:18193753-18221664:-	0.666667	0	4.73926	0	1	1
jg15207/jg15207/clean/chr1:18221878-18269902:-	2.5	0	2.88647	0	1	1
jg15207/jg15207/clean/chr1:18270111-18292689:-	17	0	1.93574	0	1	1
jg15207/jg15207/clean/chr1:18292875-18304395:-	18.4167	0	1.89621	0	1	1
jg15207/jg15207/clean/chr1:18304590-18309638:-	23	0	1.86673	0	1	1
jg15207/jg15207/clean/chr1:18309796-18320881:-	34.8333	0	1.83247	0	1	1
jg15208/jg15208/clean/chr1:18325961-18331700:-	123.75	-1.0941	1.76596	-0.619552	0.535553	1
jg15208/jg15208/clean/chr1:18331927-18341347:-	150.667	0	1.7407	0	1	1
jg15209/jg15209/clean/chr1:18345091-18349926:-	4.83333	0	2.92241	0	1	1
jg15209/jg15209/clean/chr1:18363836-18375727:-	6.08333	0	2.99723	0	1	1
jg15209/jg15209/clean/chr1:18375861-18380233:-	6.66667	0	2.8617	0	1	1
jg15209/jg15209/clean/chr1:18384337-18385766:-	3.66667	-2.87931	3.34872	-0.859826	0.389885	1
jg15209/jg15209/clean/chr1:18386152-18392161:-	2.16667	0	3.52797	0	1	1
jg15209/jg15209/clean/chr1:18392455-18395345:-	2.91667	0	3.36425	0	1	1
jg15209/jg15209/clean/chr1:18395492-18398278:-	2.75	0	3.2656	0	1	1
jg15209/jg15209/clean/chr1:18404559-18409454:-	3.5	0	3.04029	0	1	1
jg15209/jg15209/clean/chr1:18409727-18414209:-	2.75	0	3.16072	0	1	1
jg15209/jg15209/clean/chr1:18437950-18439432:-	2.66667	0	3.24246	0	1	1
jg15211/jg15211/clean/chr1:18463212-18472810:-	3.5	0	3.05628	0	1	1
jg15211/jg15211/clean/chr1:18473029-18486415:-	2.66667	0	3.37961	0	1	1
jg15211/jg15211/clean/chr1:18486586-18491387:-	3.08333	0	2.64951	0	1	1
jg15211/jg15211/clean/chr1:18491597-18495803:-	3.25	0	2.6479	0	1	1
jg15211/jg15211/clean/chr1:18495971-18500552:-	3.58333	0	2.78619	0	1	1
jg15211/jg15211/clean/chr1:18500688-18502340:-	2.33333	0	3.03334	0	1	1
jg15211/jg15211/clean/chr1:18502488-18505636:-	2.25	0.770266	2.78553	0.276524	0.782145	1
jg15211/jg15211/clean/chr1:18520107-18524220:-	3.75	0	2.57938	0	1	1
jg15211/jg15211/clean/chr1:18524471-18529047:-	2.91667	0.213876	2.94028	0.0727401	0.942013	1
jg15213/jg15213/clean/chr1:18559635-18605217:+	4.58333	0	3.05209	0	1	1
jg15213/jg15213/clean/chr1:18637885-18640235:+	1.58333	0	3.72964	0	1	1
jg15213/jg15213/clean/chr1:18654736-18659295:+	2.16667	0	4.06591	0	1	1
jg15213/jg15213/clean/chr1:18659601-18661185:+	3.41667	0	3.65141	0	1	1
jg15213/jg15213/clean/chr1:18661439-18666020:+	5.66667	0	3.03853	0	1	1
jg15213/jg15213/clean/chr1:18666184-18669591:+	5.91667	0	2.78039	0	1	1
jg15213/jg15213/clean/chr1:18669726-18672332:+	3.16667	0	3.62549	0	1	1
jg15213/jg15213/clean/chr1:18672520-18680077:+	0.833333	1.28366	5.35767	0.239592	0.810647	1
jg15213/jg15213/clean/chr1:18680143-18691439:+	0.166667	0	6.20508	0	1	1
jg15213/jg15213/clean/chr1:18691531-18693461:+	1.5	0	6.10292	0	1	1
jg15213/jg15213/clean/chr1:18693597-18695535:+	0.666667	0	6.1449	0	1	1
jg15213/jg15213/clean/chr1:18695671-18698805:+	0.666667	0	6.09795	0	1	1
jg15213/jg15213/clean/chr1:18699049-18702797:+	0.25	0	6.17706	0	1	1
jg15213/jg15213/clean/chr1:18702914-18717186:+	1.58333	0	5.27262	0	1	1
jg15214/jg15214/clean/chr1:18773707-18776474:+	8.75	0	2.19356	0	1	1
jg15214/jg15214/clean/chr1:18776692-18777940:+	5.41667	1.81192	2.18212	0.830349	0.406341	1
jg15214/jg15214/clean/chr1:18778096-18781136:+	3.83333	0	2.53007	0	1	1
jg15214/jg15214/clean/chr1:18781467-18784635:+	2.66667	0	2.80812	0	1	1
jg15214/jg15214/clean/chr1:18793633-18794826:+	5.5	-0.82853	2.22966	-0.371595	0.710194	1
jg15214/jg15214/clean/chr1:18794953-18797805:+	4.16667	0	2.9746	0	1	1
jg15214/jg15214/clean/chr1:18798130-18801633:+	5.83333	0	2.32674	0	1	1
jg15214/jg15214/clean/chr1:18801866-18804675:+	4.58333	0	3.15381	0	1	1
jg15215/jg15215/clean/chr1:18896345-18904715:-	1.66667	0	3.80105	0	1	1
jg15215/jg15215/clean/chr1:18908198-18915639:-	2.25	0	3.43953	0	1	1
jg15215/jg15215/clean/chr1:18915890-18929285:-	1.25	0	3.90424	0	1	1
jg15215/jg15215/clean/chr1:18929548-18934371:-	2.41667	0	3.16863	0	1	1
jg15215/jg15215/clean/chr1:18934601-18936760:-	3.5	0	2.90774	0	1	1
jg15216/jg15216/clean/chr1:18968637-18968964:-	0.5	0	6.14893	0	1	1
jg15217/jg15217/clean/chr1:18984612-19023918:-	0.583333	0	6.1449	0	1	1
jg15218/jg15218/clean/chr1:19228246-19233401:-	72.5833	0	1.85411	0	1	1
jg15218/jg15218/clean/chr1:19254061-19255459:-	77.8333	0	1.82793	0	1	1
jg15218/jg15218/clean/chr1:19255676-19256254:-	89.25	0	1.84463	0	1	1
jg15218/jg15218/clean/chr1:19256377-19265134:-	89.75	0	1.82615	0	1	1
jg15218/jg15218/clean/chr1:19265232-19266451:-	128.5	-1.52652	1.73165	-0.881544	0.378023	1
jg15218/jg15218/clean/chr1:19266695-19272527:-	209.417	0	1.79981	0	1	1
jg15221/jg15221/clean/chr1:19387695-19388411:+	0.666667	0	5.68977	0	1	1
jg15221/jg15221/clean/chr1:19388572-19391082:+	1.66667	0.523615	3.53784	0.148004	0.88234	1
jg15221/jg15221/clean/chr1:19391262-19394032:+	2.41667	0	3.47411	0	1	1
jg15221/jg15221/clean/chr1:19394202-19396398:+	2.5	-0.251309	3.21637	-0.0781345	0.937721	1
jg15221/jg15221/clean/chr1:19396607-19399708:+	1.25	0	4.65846	0	1	1
jg15221/jg15221/clean/chr1:19399957-19402800:+	1	0	4.98822	0	1	1
jg15221/jg15221/clean/chr1:19403023-19405318:+	1.66667	0	3.26559	0	1	1
jg15222/jg15222/clean/chr1:19419389-19421244:-	3	0	4.69245	0	1	1
jg15222/jg15222/clean/chr1:19421343-19426387:-	1.41667	0	4.49056	0	1	1
jg15222/jg15222/clean/chr1:19426512-19428187:-	2	0	3.71438	0	1	1
jg15222/jg15222/clean/chr1:19428291-19443644:-	2.75	0	3.15814	0	1	1
jg15222/jg15222/clean/chr1:19443779-19449967:-	1.58333	0	4.52654	0	1	1
jg15222/jg15222/clean/chr1:19450106-19466170:-	1.25	0	4.68264	0	1	1
jg15222/jg15222/clean/chr1:19466381-19475189:-	0.916667	0	5.90404	0	1	1
jg15222/jg15222/clean/chr1:19475324-19476307:-	1.5	0	4.50026	0	1	1
jg15222/jg15222/clean/chr1:19476458-19479447:-	1.33333	0	5.29985	0	1	1
jg15223/jg15223/clean/chr1:19479558-19489472:-	1.16667	0	6.13279	0	1	1
jg15223/jg15223/clean/chr1:19499504-19510879:-	22.8333	0	1.94875	0	1	1
jg15223/jg15223/clean/chr1:19511053-19513423:-	22.9167	0	2.02971	0	1	1
jg15223/jg15223/clean/chr1:19513599-19515803:-	18	0	2.07922	0	1	1
jg15223/jg15223/clean/chr1:19516074-19518812:-	13.75	0	2.09857	0	1	1
jg15223/jg15223/clean/chr1:19519052-19522684:-	15.8333	0	1.96684	0	1	1
jg15223/jg15223/clean/chr1:19522850-19524480:-	14.0833	0	2.03745	0	1	1
jg15223/jg15223/clean/chr1:19524664-19528146:-	9.5	0	2.19607	0	1	1
jg15223/jg15223/clean/chr1:19544867-19547002:-	5.25	0	6.12336	0	1	1
jg15223/jg15223/clean/chr1:19547396-19556862:-	13.3333	0	2.00096	0	1	1
jg15223/jg15223/clean/chr1:19557064-19559565:-	9.16667	0	2.24934	0	1	1
jg15223/jg15223/clean/chr1:19559699-19564497:-	13.9167	0	2.05911	0	1	1
jg15223/jg15223/clean/chr1:19564697-19567895:-	12.4167	0	2.03497	0	1	1
jg15223/jg15223/clean/chr1:19568024-19573292:-	14.5833	0	2.15854	0	1	1
jg15224/jg15224/clean/chr1:19586291-19587400:-	17.3333	0	1.89744	0	1	1
jg15224/jg15224/clean/chr1:19587549-19591721:-	18.3333	0	1.92526	0	1	1
jg15224/jg15224/clean/chr1:19591912-19600479:-	20.4167	0	1.87365	0	1	1
jg15224/jg15224/clean/chr1:19600600-19613959:-	21.0833	0	1.88072	0	1	1
jg15224/jg15224/clean/chr1:19614014-19616592:-	27.25	-0.969521	1.77488	-0.546247	0.584896	1
jg15225/jg15225/clean/chr1:19645989-19653939:+	47.75	0	1.86007	0	1	1
jg15225/jg15225/clean/chr1:19669612-19677495:+	26.3333	0	1.89992	0	1	1
jg15225/jg15225/clean/chr1:19677673-19678620:+	25.0833	-0.827047	1.95592	-0.422843	0.67241	1
jg15225/jg15225/clean/chr1:19678821-19683705:+	26.5833	0	1.91079	0	1	1
jg15225/jg15225/clean/chr1:19683902-19688868:+	32.75	0	1.89219	0	1	1
jg15225/jg15225/clean/chr1:19689044-19692642:+	22.4167	-2.74754	1.8493	-1.48572	0.137353	1
jg15225/jg15225/clean/chr1:19692655-19692743:+	26.1667	0.444567	1.91354	0.232327	0.816284	1
jg15225/jg15225/clean/chr1:19692760-19698111:+	14.6667	2.2518	1.72728	1.30367	0.192346	1
jg15226/jg15226/clean/chr1:19728046-19742038:-	0.916667	0	4.30169	0	1	1
jg15231/jg15231/clean/chr1:19922561-19938037:-	2.16667	0	3.68308	0	1	1
jg15231/jg15231/clean/chr1:19938218-19942881:-	2.66667	0	3.31438	0	1	1
jg15231/jg15231/clean/chr1:19943128-19945720:-	2.91667	0	3.62753	0	1	1
jg15231/jg15231/clean/chr1:19945824-19949587:-	3.83333	0	2.87448	0	1	1
jg15231/jg15231/clean/chr1:19949872-19952836:-	3.5	0.80328	2.79585	0.287311	0.773874	1
jg15232/jg15232/anti-near/chr1:19988950-19992484:+	2.5	0	4.13637	0	1	1
jg15233/jg15233/anti-near/chr1:19995536-20002170:-	62.3333	0	1.80693	0	1	1
jg15233/jg15233/clean/chr1:20015696-20024481:-	84	0	1.77973	0	1	1
jg15233/jg15233/clean/chr1:20024573-20026031:-	105.333	0	1.79989	0	1	1
jg15233/jg15233/clean/chr1:20026216-20037010:-	199.667	0	1.77246	0	1	1
jg15233/jg15233/clean/chr1:20037045-20039426:-	0.333333	2.37247e-05	6.17706	3.84078e-06	0.999997	1
jg15233/jg15233/clean/chr1:20039534-20043063:-	62.3333	0	1.84759	0	1	1
jg15234/jg15234/clean/chr1:20085539-20087957:-	0.166667	0	6.20508	0	1	1
jg15234/jg15234/clean/chr1:20088057-20101373:-	0.0833333	0	6.23296	0	1	1
jg15234/jg15234/clean/chr1:20101640-20109400:-	0.416667	0	6.14893	0	1	1
jg15238/jg15238/clean/chr1:20195233-20197124:+	2.33333	0	3.41557	0	1	1
jg15238/jg15238/clean/chr1:20197222-20198412:+	2.58333	0	4.12812	0	1	1
jg15238/jg15238/clean/chr1:20198704-20202181:+	2.75	0	2.92653	0	1	1
jg15238/jg15238/clean/chr1:20217345-20218674:+	1.91667	0	3.5141	0	1	1
jg15238/jg15238/clean/chr1:20218787-20221791:+	2.08333	0	3.46523	0	1	1
jg15242/jg15242/clean/chr1:20336767-20347411:+	2.16667	0	5.31188	0	1	1
jg15243/jg15243/clean/chr1:20347637-20362651:+	2.33333	0	4.5711	0	1	1
jg15243/jg15243/clean/chr1:20362803-20367534:+	2.83333	0	4.54326	0	1	1
jg15244/jg15244/clean/chr1:20425401-20428096:-	1.58333	0	5.24101	0	1	1
jg15244/jg15244/clean/chr1:20428168-20434876:-	1.16667	0	4.85094	0	1	1
jg15245/jg15245/clean/chr1:20437039-20440335:+	0.666667	0	6.14489	0	1	1
jg15245/jg15245/clean/chr1:20440443-20448076:+	0.25	0	6.20507	0	1	1
jg15245/jg15245/clean/chr1:20461498-20463309:+	1.25	0	4.00792	0	1	1
jg15245/jg15245/clean/chr1:20463485-20466450:+	1.5	-1.13172	4.09187	-0.276577	0.782105	1
jg15245/jg15245/clean/chr1:20466572-20469829:+	1.58333	0	3.7951	0	1	1
jg15247/jg15247/clean/chr1:20503085-20508006:+	0.833333	0	5.24233	0	1	1
jg15247/jg15247/clean/chr1:20508127-20510363:+	1.33333	0	4.71108	0	1	1
jg15247/jg15247/clean/chr1:20510553-20515989:+	1.5	0	3.26653	0	1	1
jg15247/jg15247/clean/chr1:20516154-20519034:+	0.416667	0.961784	6.17706	0.155702	0.876268	1
jg15247/jg15247/clean/chr1:20519177-20521004:+	0.333333	0	6.17706	0	1	1
jg15247/jg15247/clean/chr1:20521167-20522640:+	0.166667	0	6.20508	0	1	1
jg15247/jg15247/clean/chr1:20530648-20541850:+	0.5	0	6.14893	0	1	1
jg15247/jg15247/clean/chr1:20542055-20543125:+	0.166667	0	6.20508	0	1	1
jg15247/jg15247/clean/chr1:20543193-20549651:+	0.166667	0	6.20508	0	1	1
jg15248/jg15248/clean/chr1:20558420-20575224:+	21.5833	0	2.01358	0	1	1
jg15248/jg15248/clean/chr1:20575294-20580521:+	21.8333	0	1.94908	0	1	1
jg15248/jg15248/clean/chr1:20580772-20583379:+	15.8333	-2.04215	1.89935	-1.07518	0.282293	1
jg15248/jg15248/clean/chr1:20583516-20585610:+	16.0833	0	1.99499	0	1	1
jg15248/jg15248/clean/chr1:20585766-20589214:+	19.6667	0	2.0281	0	1	1
jg15249/jg15249/clean/chr1:20604142-20606413:+	1.75	0	3.52277	0	1	1
jg15249/jg15249/clean/chr1:20606617-20611541:+	2.16667	0	3.48385	0	1	1
jg15249/jg15249/clean/chr1:20614258-20617526:+	1.5	0	5.31093	0	1	1
jg15250/jg15250/clean/chr1:20717464-20724092:-	4.16667	0	2.95178	0	1	1
jg15250/jg15250/clean/chr1:20724269-20728193:-	1.58333	0	3.78895	0	1	1
jg15251/jg15251/clean/chr1:20797473-20798815:-	6.08333	0	3.35354	0	1	1
jg15252/jg15252/clean/chr1:20807609-20818872:+	146.667	0	4.17002	0	1	1
jg15254/jg15254/clean/chr1:20865229-20868330:-	12.8333	0.838597	2.07745	0.403666	0.686458	1
jg15254/jg15254/clean/chr1:20868437-20872017:-	15.5	0	2.01315	0	1	1
jg15255/jg15255/clean/chr1:20929371-20932724:+	10.3333	-1.12618	2.16889	-0.519243	0.603591	1
jg15256/jg15256/clean/chr1:20939463-20950671:+	1.25	0	4.45243	0	1	1
jg15256/jg15256/clean/chr1:20991612-20993268:+	0.166667	0	6.23296	0	1	1
jg15257/jg15257/clean/chr1:21066362-21070764:+	0.583333	0	6.14893	0	1	1
jg15257/jg15257/clean/chr1:21070967-21081711:+	0.5	0	6.15456	0	1	1
jg15258/jg15258/clean/chr1:21147504-21151244:-	0.0833333	-0.961754	6.23296	-0.154301	0.877372	1
jg15259/jg15259/clean/chr1:21168672-21172816:+	0.0833333	0.961802	6.23296	0.154309	0.877366	1
jg15261/jg15261/clean/chr1:21285523-21289050:+	1.08333	0	4.74721	0	1	1
jg15261/jg15261/anti-near/chr1:21289295-21290835:+	1.91667	0	3.95399	0	1	1
jg15262/jg15262/anti-near/chr1:21294639-21299737:-	0.916667	2.96173	5.14874	0.575233	0.565134	1
jg15262/jg15262/clean/chr1:21299954-21304396:-	0.916667	0	5.10602	0	1	1
jg15262/jg15262/clean/chr1:21304601-21305282:-	1	0	5.90519	0	1	1
jg15262/jg15262/clean/chr1:21305448-21307507:-	0.583333	0	6.14893	0	1	1
jg15262/jg15262/clean/chr1:21307641-21308647:-	0.916667	2.10399	5.224	0.402755	0.687129	1
jg15262/jg15262/clean/chr1:21308793-21316783:-	0.333333	0	6.16301	0	1	1
jg15263/jg15263/clean/chr1:21327483-21329462:-	2.66667	0	2.78302	0	1	1
jg15264/jg15264/clean/chr1:21353875-21354999:+	0.0833333	0	6.23296	0	1	1
jg15264/jg15264/clean/chr1:21355133-21364673:+	0.25	0	6.17706	0	1	1
jg15264/jg15264/clean/chr1:21364902-21368147:+	0.166667	0	6.20508	0	1	1
jg15265/jg15265/clean/chr1:21376062-21382756:-	2.75	0	3.42099	0	1	1
jg15265/jg15265/clean/chr1:21383005-21389282:-	1.58333	0	4.39977	0	1	1
jg15265/jg15265/clean/chr1:21389474-21402197:-	1.08333	0	4.91545	0	1	1
jg15265/jg15265/clean/chr1:21402392-21412519:-	1.75	0	3.68753	0	1	1
jg15266/jg15266/clean/chr1:21511753-21517258:-	1.08333	0	5.76021	0	1	1
jg15266/jg15266/clean/chr1:21517465-21522939:-	0.666667	0	6.09795	0	1	1
jg15266/jg15266/clean/chr1:21532719-21536238:-	0.25	0	6.17706	0	1	1
jg15266/jg15266/clean/chr1:21536364-21540294:-	0.166667	0	6.23296	0	1	1
jg15266/jg15266/clean/chr1:21540494-21549867:-	0.166667	0	6.23296	0	1	1
jg15266/jg15266/clean/chr1:21549981-21554456:-	0.666667	0	6.1449	0	1	1
jg15266/jg15266/clean/chr1:21554575-21556650:-	0.0833333	0	6.23296	0	1	1
jg15266/jg15266/clean/chr1:21564782-21574474:-	0.5	0	6.13481	0	1	1
jg15266/jg15266/clean/chr1:21606412-21638130:-	0.833333	0	4.45913	0	1	1
jg15266/jg15266/clean/chr1:21638241-21676494:-	2.16667	0	3.48309	0	1	1
jg15266/jg15266/clean/chr1:21676730-21689204:-	1.33333	0	4.56612	0	1	1
jg15267/jg15267/clean/chr1:21728999-21737730:-	1.58333	0	4.35448	0	1	1
jg15267/jg15267/clean/chr1:21737993-21767858:-	1.83333	0	3.94915	0	1	1
jg15267/jg15267/clean/chr1:21775991-21806497:-	2.5	0	3.38457	0	1	1
jg15267/jg15267/clean/chr1:21806608-21818444:-	1.5	0	3.74933	0	1	1
jg15267/jg15267/clean/chr1:21835516-21846012:-	0.416667	0	6.15456	0	1	1
jg15267/jg15267/clean/chr1:21846142-21867301:-	4.16667	0	2.85988	0	1	1
jg15269/jg15269/clean/chr1:21938387-21947548:-	2.91667	0	2.83899	0	1	1
jg15269/jg15269/clean/chr1:21947740-21949237:-	5.58333	0	2.32983	0	1	1
jg15269/jg15269/clean/chr1:21949424-21959376:-	5.58333	0	2.3714	0	1	1
jg15269/jg15269/clean/chr1:21959546-21972394:-	6.25	0	2.17612	0	1	1
jg15270/jg15270/clean/chr1:21996653-22002091:-	65.3333	0	1.89705	0	1	1
jg15270/jg15270/clean/chr1:22002213-22003485:-	73.0833	-3.34528	1.68168	-1.98924	0.0466743	1
jg15270/jg15270/clean/chr1:22003639-22007875:-	75.5833	0	1.90776	0	1	1
jg15270/jg15270/clean/chr1:22008008-22011764:-	68.8333	1.25307	1.86829	0.670703	0.50241	1
jg15270/jg15270/clean/chr1:22011936-22014290:-	67.5833	0	1.86465	0	1	1
jg15270/jg15270/clean/chr1:22014387-22019074:-	78.5833	0	1.88496	0	1	1
jg15270/jg15270/clean/chr1:22019254-22024683:-	109.417	0	1.85231	0	1	1
jg15270/jg15270/clean/chr1:22024822-22036251:-	173.083	0	1.82692	0	1	1
jg15274/jg15274/clean/chr1:22065928-22072131:+	188.25	0	1.90964	0	1	1
jg15274/jg15274/clean/chr1:22072251-22077702:+	199.75	0	1.88481	0	1	1
jg15274/jg15274/clean/chr1:22077853-22080175:+	143.25	0	1.88028	0	1	1
jg15274/jg15274/clean/chr1:22080238-22082335:+	168.25	0	1.87086	0	1	1
jg15274/jg15274/clean/chr1:22082549-22087876:+	134.417	0	1.88839	0	1	1
jg15274/jg15274/anti-near/chr1:22087986-22091089:+	109.417	-1.67481	1.78	-0.940905	0.346753	1
jg15275/jg15275/anti-near/chr1:22094128-22098463:-	1.25	0	6.13198	0	1	1
jg15275/jg15275/clean/chr1:22098551-22100418:-	0.666667	0	6.14489	0	1	1
jg15275/jg15275/clean/chr1:22100539-22101979:-	0.25	0	6.17706	0	1	1
jg15275/jg15275/clean/chr1:22102050-22106571:-	0.583333	0	6.14489	0	1	1
jg15275/jg15275/clean/chr1:22106896-22113392:-	0.166667	0	6.20507	0	1	1
jg15275/jg15275/clean/chr1:22113495-22115227:-	0.166667	0	6.20507	0	1	1
jg15275/jg15275/clean/chr1:22115333-22119491:-	0.0833333	0	6.23296	0	1	1
jg15275/jg15275/clean/chr1:22119607-22119699:-	0.25	2.44267	6.17706	0.395443	0.692516	1
jg15275/jg15275/clean/chr1:22119719-22123784:-	0.25	-0.89586	6.20507	-0.144375	0.885204	1
jg15275/jg15275/clean/chr1:22123947-22129340:-	0.166667	0	6.20507	0	1	1
jg15275/jg15275/clean/chr1:22129510-22129981:-	0.583333	0	6.14489	0	1	1
jg15275/jg15275/clean/chr1:22130101-22131038:-	0.5	0	6.14892	0	1	1
jg15275/jg15275/clean/chr1:22131158-22132503:-	0.416667	0	6.15456	0	1	1
jg15275/jg15275/clean/chr1:22132633-22138084:-	0.416667	0	6.15456	0	1	1
jg15275/jg15275/clean/chr1:22138231-22143953:-	0.0833333	0	6.23296	0	1	1
jg15275/jg15275/clean/chr1:22144357-22148574:-	0.0833333	0	6.23296	0	1	1
jg15277/jg15277/clean/chr1:22182399-22200599:-	8.83333	0	2.65409	0	1	1
jg15278/jg15278/clean/chr1:22210792-22213902:-	38.4167	0	1.83756	0	1	1
jg15278/jg15278/clean/chr1:22214007-22218568:-	82	0	1.87621	0	1	1
jg15278/jg15278/clean/chr1:22218702-22229411:-	60.1667	0	1.86469	0	1	1
jg15279/jg15279/anti-near/chr1:22232458-22248808:+	183.167	0	1.79089	0	1	1
jg15279/jg15279/clean/chr1:22248863-22250744:+	177.083	2.26127	1.67108	1.35318	0.175997	1
jg15279/jg15279/clean/chr1:22250818-22253566:+	144	0.268244	1.77385	0.151221	0.879801	1
jg15279/jg15279/clean/chr1:22253672-22256919:+	9.75	0	2.02148	0	1	1
jg15280/jg15280/clean/chr1:22282036-22283160:-	1.08333	0	5.78388	0	1	1
jg15280/jg15280/clean/chr1:22283282-22284766:-	0.833333	0	5.26619	0	1	1
jg15280/jg15280/clean/chr1:22284897-22288311:-	1.25	0	4.70599	0	1	1
jg15280/jg15280/clean/chr1:22288464-22290232:-	1.16667	0	4.84861	0	1	1
jg15280/jg15280/clean/chr1:22291030-22292783:-	0.5	0	6.10221	0	1	1
jg15282/jg15282/anti-near/chr1:22323564-22325840:-	3.41667	0	3.0649	0	1	1
jg15282/jg15282/clean/chr1:22326063-22328875:-	1.16667	0	4.1193	0	1	1
jg15282/jg15282/clean/chr1:22329124-22333220:-	2.16667	0	4.97447	0	1	1
jg15282/jg15282/clean/chr1:22333429-22335632:-	0.75	0	6.11661	0	1	1
jg15282/jg15282/clean/chr1:22335802-22338591:-	0.0833333	0	6.23296	0	1	1
jg15282/jg15282/clean/chr1:22338771-22341548:-	0.25	0	6.20507	0	1	1
jg15282/jg15282/clean/chr1:22341709-22342429:-	1.16667	0	5.67959	0	1	1
jg15285/jg15285/clean/chr1:22398197-22404681:-	0.416667	0	6.15456	0	1	1
jg15285/jg15285/clean/chr1:22417895-22422640:-	1.66667	0	3.73879	0	1	1
jg15285/jg15285/clean/chr1:22422818-22429488:-	2.66667	0	3.26467	0	1	1
jg15285/jg15285/clean/chr1:22429632-22431449:-	2.91667	0	3.03909	0	1	1
jg15285/jg15285/clean/chr1:22431688-22433848:-	2.5	0	3.49922	0	1	1
jg15285/jg15285/clean/chr1:22434301-22437394:-	1.16667	0	3.9965	0	1	1
jg15285/jg15285/clean/chr1:22437535-22447703:-	2.25	0	2.99576	0	1	1
jg15285/jg15285/clean/chr1:22447876-22450992:-	0.916667	0	5.12294	0	1	1
jg15285/jg15285/clean/chr1:22451155-22454983:-	1	0	5.96967	0	1	1
jg15285/jg15285/clean/chr1:22456537-22459797:-	1.41667	0	3.91006	0	1	1
jg15286/jg15286/clean/chr1:22476759-22482348:+	24.3333	0	2.15024	0	1	1
jg15286/jg15286/clean/chr1:22482464-22487963:+	19.4167	0	2.02454	0	1	1
jg15286/jg15286/clean/chr1:22488148-22491479:+	17.4167	0	2.26922	0	1	1
jg15286/jg15286/clean/chr1:22491593-22500645:+	17.8333	0	2.15225	0	1	1
jg15287/jg15287/clean/chr1:22522148-22524901:-	5	0	2.77133	0	1	1
jg15287/jg15287/clean/chr1:22525067-22527986:-	4	0	2.76095	0	1	1
jg15287/jg15287/clean/chr1:22528052-22530312:-	4.58333	0.857728	2.42879	0.35315	0.723976	1
jg15287/jg15287/clean/chr1:22530426-22536298:-	6.75	0	2.37182	0	1	1
jg15287/jg15287/clean/chr1:22536409-22538225:-	5	0	2.71314	0	1	1
jg15287/jg15287/clean/chr1:22564727-22569392:-	2.25	-0.514341	3.15707	-0.162917	0.870584	1
jg15287/jg15287/clean/chr1:22569544-22587085:-	3	0	3.78589	0	1	1
jg15288/jg15288/clean/chr1:22587311-22595324:-	4.08333	0	3.6769	0	1	1
jg15288/jg15288/clean/chr1:22610942-22614442:-	0.583333	0	6.12632	0	1	1
jg15292/jg15292/clean/chr1:22685282-22689626:-	2.75	0	3.44015	0	1	1
jg15292/jg15292/clean/chr1:22689711-22692799:-	3	0	3.49652	0	1	1
jg15292/jg15292/clean/chr1:22692912-22694111:-	2.08333	0	3.64041	0	1	1
jg15292/jg15292/clean/chr1:22694183-22696029:-	0.916667	-0.260577	5.27616	-0.0493877	0.96061	1
jg15296/jg15296/clean/chr1:22930695-22971791:+	8.41667	0	2.18907	0	1	1
jg15297/jg15297/clean/chr1:23137187-23141978:+	0.833333	0	6.08603	0	1	1
jg15297/jg15297/clean/chr1:23142133-23143713:+	0.666667	0	6.14187	0	1	1
jg15297/jg15297/clean/chr1:23143837-23153996:+	1.91667	0	4.73723	0	1	1
jg15297/jg15297/clean/chr1:23154163-23159293:+	3	0	3.11678	0	1	1
jg15297/jg15297/clean/chr1:23159406-23165663:+	1.58333	0	4.13983	0	1	1
jg15297/jg15297/clean/chr1:23176389-23182242:+	1.66667	0	3.57133	0	1	1
jg15297/jg15297/clean/chr1:23182466-23190146:+	1	0	4.23592	0	1	1
jg15297/jg15297/clean/chr1:23190336-23201884:+	0.75	0	6.11661	0	1	1
jg15298/jg15298/clean/chr1:23257253-23282274:-	1.91667	0	3.55844	0	1	1
jg15298/jg15298/clean/chr1:23282465-23285620:-	2.08333	0	3.1026	0	1	1
jg15298/jg15298/clean/chr1:23285629-23287156:-	2.08333	0	3.1026	0	1	1
jg15298/jg15298/clean/chr1:23287333-23294784:-	2.25	0	4.24959	0	1	1
jg15298/jg15298/clean/chr1:23294919-23317114:-	2.5	0	3.95251	0	1	1
jg15298/jg15298/clean/chr1:23317264-23318572:-	3.5	0	3.87516	0	1	1
jg15305/jg15305/clean/chr1:23541825-23553522:-	12.5	0	1.99956	0	1	1
jg15305/jg15305/clean/chr1:23561689-23585488:-	8.41667	0	2.21311	0	1	1
jg15305/jg15305/clean/chr1:23585674-23590318:-	8.58333	0	2.2395	0	1	1
jg15305/jg15305/clean/chr1:23590505-23598962:-	9	0	2.42284	0	1	1
jg15306/jg15306/anti-near/chr1:23609502-23632287:+	2.41667	0	3.4365	0	1	1
jg15307/jg15307/anti-near/chr1:23635889-23638143:-	2.58333	0	3.37235	0	1	1
jg15307/jg15307/anti-near/chr1:23638266-23661325:-	2.58333	0	3.43882	0	1	1
jg15307/jg15307/clean/chr1:23661516-23664615:-	2.25	0	4.12268	0	1	1
jg15308/jg15308/clean/chr1:23693211-23696281:-	5.33333	0	6.02011	0	1	1
jg15308/jg15308/clean/chr1:23696533-23699779:-	6.83333	0	6.01857	0	1	1
jg15308/jg15308/clean/chr1:23699951-23701842:-	6.91667	0	6.01807	0	1	1
jg15308/jg15308/clean/chr1:23701885-23705188:-	6.25	0	6.02341	0	1	1
jg15316/jg15316/clean/chr1:24023484-24025629:+	0.25	0	6.17706	0	1	1
jg15316/jg15316/clean/chr1:24044212-24045899:+	0.25	0	6.17706	0	1	1
jg15316/jg15316/clean/chr1:24046118-24048060:+	0.833333	0	6.13763	0	1	1
jg15317/jg15317/clean/chr1:24060747-24069070:-	10.4167	0	2.02944	0	1	1
jg15317/jg15317/clean/chr1:24075155-24084831:-	9.33333	0	2.01437	0	1	1
jg15317/jg15317/clean/chr1:24085015-24086853:-	5.16667	0	2.72642	0	1	1
jg15317/jg15317/clean/chr1:24087028-24094823:-	5.83333	0	2.48958	0	1	1
jg15317/jg15317/clean/chr1:24094959-24099486:-	5.91667	0	2.29877	0	1	1
jg15317/jg15317/clean/chr1:24099669-24102483:-	7.83333	0	2.70753	0	1	1
jg15317/jg15317/anti-near/chr1:24102554-24105734:-	10.5	0	2.61528	0	1	1
jg15321/jg15321/clean/chr1:24275724-24285456:+	0.416667	0	6.15456	0	1	1
jg15321/jg15321/clean/chr1:24285688-24290380:+	0.416667	0	6.15456	0	1	1
jg15321/jg15321/clean/chr1:24293343-24298240:+	0.0833333	0	6.23296	0	1	1
jg15321/jg15321/clean/chr1:24341599-24348022:+	15.8333	0.824289	2.18229	0.377717	0.705641	1
jg15323/jg15323/clean/chr1:24454998-24458431:+	0.25	0	6.17706	0	1	1
jg15323/jg15323/clean/chr1:24563255-24569151:+	1.66667	0	5.07686	0	1	1
jg15323/jg15323/clean/chr1:24569246-24572731:+	0.916667	0	6.13609	0	1	1
jg15323/jg15323/clean/chr1:24572884-24576228:+	1	0	6.1348	0	1	1
jg15323/jg15323/clean/chr1:24576401-24577204:+	0.833333	0	6.08819	0	1	1
jg15323/jg15323/clean/chr1:24577362-24584350:+	0.583333	0	6.14489	0	1	1
jg15323/jg15323/clean/chr1:24584628-24588227:+	2	0	3.70092	0	1	1
jg15323/jg15323/clean/chr1:24588364-24591681:+	1.83333	0	3.64115	0	1	1
jg15323/jg15323/clean/chr1:24591809-24593036:+	2	0.583278	3.75832	0.155197	0.876666	1
jg15323/jg15323/clean/chr1:24593137-24595662:+	1.41667	-0.175701	4.03575	-0.0435361	0.965274	1
jg15323/jg15323/clean/chr1:24595801-24597047:+	1.75	0	4.30858	0	1	1
jg15323/jg15323/clean/chr1:24597148-24599401:+	2	0	4.18459	0	1	1
jg15323/jg15323/clean/chr1:24599564-24601843:+	2.66667	0	3.94416	0	1	1
jg15323/jg15323/clean/chr1:24602033-24605298:+	2.25	0	3.66294	0	1	1
jg15323/jg15323/clean/chr1:24605478-24606465:+	3.08333	0	3.43186	0	1	1
jg15324/jg15324/clean/chr1:24623040-24633701:-	2.66667	0	3.4034	0	1	1
jg15325/jg15325/clean/chr1:24639228-24640057:+	3.08333	0	3.43186	0	1	1
jg15325/jg15325/clean/chr1:24640286-24667039:+	3.66667	0	3.17107	0	1	1
jg15325/jg15325/clean/chr1:24667151-24671167:+	3.58333	0	3.27456	0	1	1
jg15325/jg15325/clean/chr1:24671364-24676771:+	3.08333	0	2.84192	0	1	1
jg15326/jg15326/clean/chr1:24716730-24725665:-	1.83333	0	5.16461	0	1	1
jg15331/jg15331/clean/chr1:24819241-24824852:+	9.08333	0	2.11394	0	1	1
jg15331/jg15331/clean/chr1:24831735-24835727:+	4.91667	0	2.55836	0	1	1
jg15331/jg15331/clean/chr1:24835859-24838244:+	8.75	-0.899552	2.0251	-0.444201	0.656897	1
jg15331/jg15331/clean/chr1:24838507-24862590:+	7	0	2.24498	0	1	1
jg15331/jg15331/clean/chr1:24862701-24893177:+	7.91667	0	2.1525	0	1	1
jg15332/jg15332/clean/chr1:24933535-24944942:+	7.91667	0	2.25651	0	1	1
jg15334/jg15334/clean/chr1:25035385-25040392:-	1.91667	0	4.21024	0	1	1
jg15334/jg15334/clean/chr1:25040522-25062685:-	0.25	0	6.20507	0	1	1
jg15337/jg15337/clean/chr1:25129850-25173611:+	7.25	0	2.23822	0	1	1
jg15338/jg15338/clean/chr1:25268423-25271878:+	1.16667	0	4.11906	0	1	1
jg15338/jg15338/clean/chr1:25272160-25273382:+	1.5	0	5.14218	0	1	1
jg15338/jg15338/clean/chr1:25273591-25278850:+	0.916667	0	5.10695	0	1	1
jg15339/jg15339/clean/chr1:25289088-25304262:+	16.0833	0	2.01862	0	1	1
jg15339/jg15339/clean/chr1:25311080-25325690:+	10.9167	0	2.1689	0	1	1
jg15339/jg15339/clean/chr1:25325910-25328697:+	14	0	2.20276	0	1	1
jg15339/jg15339/clean/chr1:25328873-25330462:+	13.25	0	2.3058	0	1	1
jg15339/jg15339/clean/chr1:25330653-25340110:+	10.9167	0	2.18509	0	1	1
jg15341/jg15341/clean/chr1:25363773-25366245:+	24.6667	0	1.97041	0	1	1
jg15341/jg15341/clean/chr1:25366428-25370399:+	15.9167	0	1.94914	0	1	1
jg15341/jg15341/clean/chr1:25370759-25380247:+	19.9167	0	1.8713	0	1	1
jg15341/jg15341/clean/chr1:25380543-25385152:+	18.3333	0	2.00529	0	1	1
jg15341/jg15341/clean/chr1:25385954-25389472:+	30.1667	0	1.9283	0	1	1
jg15341/jg15341/clean/chr1:25389585-25395210:+	32.3333	0	1.94346	0	1	1
jg15341/jg15341/clean/chr1:25395341-25398128:+	29.0833	0	1.92455	0	1	1
jg15341/jg15341/clean/chr1:25398192-25398265:+	34.1667	0.014079	1.87351	0.00751477	0.994004	1
jg15341/jg15341/clean/chr1:25398321-25405810:+	24.6667	0	1.86142	0	1	1
jg15343/jg15343/clean/chr1:25448529-25458114:+	37.75	0	1.93888	0	1	1
jg15345/jg15345/clean/chr1:25514276-25517446:-	78.5	1.4936	1.70074	0.878206	0.379832	1
jg15345/jg15345/clean/chr1:25518463-25534592:-	161.5	0	1.81835	0	1	1
jg15345/jg15345/clean/chr1:25534622-25539260:-	0.25	0	6.17706	0	1	1
jg15346/jg15346/clean/chr1:25539975-25542601:-	13.9167	0	2.16188	0	1	1
jg15346/jg15346/clean/chr1:25542727-25546008:-	11.4167	0	2.2369	0	1	1
jg15346/jg15346/clean/chr1:25546141-25549832:-	13.4167	0	2.10102	0	1	1
jg15346/jg15346/clean/chr1:25550037-25553844:-	9.58333	0	2.30355	0	1	1
jg15346/jg15346/clean/chr1:25554180-25558884:-	6.66667	0	2.80817	0	1	1
jg15346/jg15346/clean/chr1:25561452-25562569:-	3.91667	0	3.15752	0	1	1
jg15346/jg15346/clean/chr1:25562889-25564605:-	2.08333	-3.27276	2.58119	-1.26793	0.204824	1
jg15346/jg15346/clean/chr1:25564754-25567505:-	2.91667	0	2.60311	0	1	1
jg15346/jg15346/clean/chr1:25567756-25570976:-	2.08333	0	3.3266	0	1	1
jg15346/jg15346/clean/chr1:25571104-25572241:-	2.16667	-4.17963	3.0942	-1.35079	0.176761	1
jg15346/jg15346/clean/chr1:25572383-25578922:-	2.08333	0	2.94137	0	1	1
jg15346/jg15346/clean/chr1:25579120-25582481:-	2.66667	0	3.05708	0	1	1
jg15346/jg15346/clean/chr1:25582784-25586122:-	1.91667	-3.53579	2.86081	-1.23594	0.216482	1
jg15346/jg15346/clean/chr1:25586506-25607684:-	1.83333	0	3.18945	0	1	1
jg15346/jg15346/anti-over/chr1:25607836-25635720:-	0.75	0	5.31391	0	1	1
jg15347/jg15347/clean/chr1:25662668-25670015:+	39.3333	0	1.91916	0	1	1
jg15347/jg15347/clean/chr1:25670137-25673048:+	42.1667	0	1.84253	0	1	1
jg15347/jg15347/clean/chr1:25673180-25680128:+	46.75	0.630589	1.8166	0.347126	0.728497	1
jg15347/jg15347/clean/chr1:25680243-25682421:+	55.5	0	1.842	0	1	1
jg15347/jg15347/clean/chr1:25682625-25685635:+	50.6667	0	1.88509	0	1	1
jg15349/jg15349/clean/chr1:25920984-25929401:+	2	0	4.20771	0	1	1
jg15349/jg15349/clean/chr1:25929532-25933074:+	2.58333	0	3.24915	0	1	1
jg15349/jg15349/clean/chr1:25933189-25935282:+	1.16667	0	3.98859	0	1	1
jg15349/jg15349/clean/chr1:25935699-25939231:+	4.25	0	2.51141	0	1	1
jg15349/jg15349/clean/chr1:25939404-25951965:+	4.25	0	2.79496	0	1	1
jg15349/jg15349/clean/chr1:25952654-25954779:+	2.91667	0	2.65304	0	1	1
jg15349/jg15349/clean/chr1:25955056-25963070:+	4.5	0	2.37395	0	1	1
jg15349/jg15349/clean/chr1:26006551-26014407:+	2.16667	0	4.07133	0	1	1
jg15350/jg15350/clean/chr1:26048689-26057343:-	2.58333	0	3.33046	0	1	1
jg15350/jg15350/clean/chr1:26097878-26117151:-	4.75	0	2.95467	0	1	1
jg15351/jg15351/clean/chr1:26249668-26255850:+	6	0	2.32257	0	1	1
jg15351/jg15351/clean/chr1:26255967-26273634:+	3.83333	0	2.99226	0	1	1
jg15351/jg15351/clean/chr1:26273886-26285110:+	3.75	0	2.7798	0	1	1
jg15351/jg15351/clean/chr1:26285238-26288871:+	2.33333	0	2.79595	0	1	1
jg15351/jg15351/clean/chr1:26288980-26291633:+	1.75	0	3.16319	0	1	1
jg15351/jg15351/clean/chr1:26291868-26296248:+	2.41667	0	2.87266	0	1	1
jg15351/jg15351/clean/chr1:26296389-26303406:+	2.5	0	2.80743	0	1	1
jg15351/jg15351/clean/chr1:26303608-26305392:+	3.41667	0	2.76734	0	1	1
jg15351/jg15351/clean/chr1:26305552-26309776:+	2.08333	0	2.99179	0	1	1
jg15351/jg15351/clean/chr1:26310012-26315930:+	2.16667	0	2.88843	0	1	1
jg15351/jg15351/clean/chr1:26316076-26319050:+	2.16667	0	2.82727	0	1	1
jg15351/jg15351/clean/chr1:26333954-26343526:+	3.08333	0	2.73251	0	1	1
jg15351/jg15351/clean/chr1:26343779-26349640:+	1.25	0	4.03119	0	1	1
jg15351/jg15351/clean/chr1:26349810-26357182:+	2.25	0	3.12802	0	1	1
jg15351/jg15351/anti-near/chr1:26357428-26367855:+	1.91667	0	5.01612	0	1	1
jg15353/jg15353/anti-near/chr1:26374746-26374872:+	8.33333	0.956934	2.71651	0.352266	0.724639	1
jg15353/jg15353/anti-near/chr1:26374884-26391630:+	13.75	0	2.25299	0	1	1
jg15353/jg15353/clean/chr1:26391761-26394570:+	10.25	0	2.20179	0	1	1
jg15353/jg15353/clean/chr1:26394655-26401171:+	10	0.0339446	2.46615	0.0137642	0.989018	1
jg15353/jg15353/clean/chr1:26401436-26404534:+	6.08333	-1.2028	2.66302	-0.451669	0.651508	1
jg15353/jg15353/clean/chr1:26404747-26408780:+	5.33333	0	2.78615	0	1	1
jg15354/jg15354/clean/chr1:26416413-26417523:-	19.25	0	2.06684	0	1	1
jg15354/jg15354/clean/chr1:26420286-26425485:-	5.16667	2.33375	2.33925	0.997652	0.318448	1
jg15354/jg15354/clean/chr1:26425754-26433067:-	4.33333	0	2.70989	0	1	1
jg15354/jg15354/clean/chr1:26433343-26439560:-	2.66667	0.108587	2.63468	0.0412146	0.967125	1
jg15354/jg15354/clean/chr1:26439695-26456905:-	7.16667	0	2.35047	0	1	1
jg15354/jg15354/clean/chr1:26456998-26470183:-	4.91667	0	2.36164	0	1	1
jg15358/jg15358/clean/chr1:26580032-26584460:+	62.5	0	1.83682	0	1	1
jg15358/jg15358/clean/chr1:26584524-26584588:+	56.9167	-0.131048	1.83997	-0.0712231	0.94322	1
jg15358/jg15358/clean/chr1:26584605-26590132:+	5.75	0	2.54392	0	1	1
jg15358/jg15358/clean/chr1:26590246-26591412:+	5.58333	0	2.52856	0	1	1
jg15358/jg15358/clean/chr1:26592373-26600081:+	2.83333	0	3.16373	0	1	1
jg15358/jg15358/clean/chr1:26600285-26603758:+	2.41667	0	3.36846	0	1	1
jg15358/jg15358/clean/chr1:26603968-26607622:+	2.83333	1.77971	3.55321	0.500875	0.616459	1
jg15358/jg15358/clean/chr1:26607790-26609535:+	2.33333	0	3.24486	0	1	1
jg15358/jg15358/clean/chr1:26611578-26620013:+	8.33333	0	2.16568	0	1	1
jg15358/jg15358/clean/chr1:26620172-26625706:+	6.5	0	2.23815	0	1	1
jg15358/jg15358/clean/chr1:26625854-26626418:+	8.08333	1.8881	2.20769	0.855237	0.39242	1
jg15358/jg15358/clean/chr1:26626582-26629447:+	7.75	0	2.27999	0	1	1
jg15360/jg15360/clean/chr1:26642918-26650597:-	4.16667	0	4.34571	0	1	1
jg15360/jg15360/clean/chr1:26650753-26656760:-	4.5	0	4.36394	0	1	1
jg15360/jg15360/clean/chr1:26657042-26666011:-	4.25	0	4.36808	0	1	1
jg15360/jg15360/clean/chr1:26666197-26675514:-	5.33333	0	6.01761	0	1	1
jg15360/jg15360/clean/chr1:26675771-26701341:-	6.33333	0	6.01536	0	1	1
jg15361/jg15361/clean/chr1:26719229-26731843:-	0.833333	0	6.08819	0	1	1
jg15361/jg15361/clean/chr1:26732137-26733801:-	1	0	4.22885	0	1	1
jg15361/jg15361/clean/chr1:26733933-26756601:-	2.08333	0	3.17358	0	1	1
jg15364/jg15364/clean/chr1:26885497-26887700:-	7.75	0	2.40895	0	1	1
jg15364/jg15364/clean/chr1:26900081-26916663:-	10.1667	0	2.35939	0	1	1
jg15366/jg15366/clean/chr1:26929738-26936135:+	125.917	0	1.8858	0	1	1
jg15366/jg15366/clean/chr1:26936340-26942056:+	75.75	0	1.92525	0	1	1
jg15368/jg15368/clean/chr1:26953230-26964153:+	34.8333	-0.802488	1.84218	-0.435619	0.663113	1
jg15368/jg15368/clean/chr1:26964213-26968527:+	33.6667	0	1.88244	0	1	1
jg15368/jg15368/clean/chr1:26968650-26971491:+	22.75	2.76115	1.72226	1.60321	0.108889	1
jg15368/jg15368/clean/chr1:26971705-26977888:+	19.4167	0	2.00455	0	1	1
jg15369/jg15369/clean/chr1:26988496-27001075:+	2.66667	0	3.88603	0	1	1
jg15369/jg15369/clean/chr1:27001261-27005516:+	1.08333	1.44719	5.01514	0.288565	0.772914	1
jg15369/jg15369/clean/chr1:27005681-27037348:+	0.666667	0	6.09226	0	1	1
jg15369/jg15369/clean/chr1:27037908-27046576:+	1.33333	0	6.07691	0	1	1
jg15369/jg15369/clean/chr1:27046792-27057654:+	1.58333	0	5.31806	0	1	1
jg15369/jg15369/clean/chr1:27057772-27062759:+	0.75	0	6.14187	0	1	1
jg15371/jg15371/clean/chr1:27235018-27269736:+	0.0833333	0	6.23296	0	1	1
jg15372/jg15372/clean/chr1:27297644-27306724:+	16.0833	0	2.03164	0	1	1
jg15372/jg15372/clean/chr1:27307685-27309448:+	13.9167	0	2.01727	0	1	1
jg15372/jg15372/clean/chr1:27309617-27314437:+	15.3333	0	1.92643	0	1	1
jg15373/jg15373/clean/chr1:27332927-27337049:-	470.417	-0.268439	1.82459	-0.147123	0.883035	1
jg15373/jg15373/clean/chr1:27337217-27341593:-	708.667	0	1.91709	0	1	1
jg15373/jg15373/clean/chr1:27341782-27343933:-	983.917	0	1.93704	0	1	1
jg15376/jg15376/clean/chr1:27417255-27419840:-	0.583333	0	6.1449	0	1	1
jg15376/jg15376/clean/chr1:27420023-27421941:-	0.0833333	0	6.23296	0	1	1
jg15376/jg15376/clean/chr1:27432879-27435540:-	0.0833333	0	6.23296	0	1	1
jg15376/jg15376/clean/chr1:27435748-27437708:-	0.25	0	6.17706	0	1	1
jg15377/jg15377/clean/chr1:27469149-27472614:-	6.5	0	2.75927	0	1	1
jg15377/jg15377/clean/chr1:27472726-27475319:-	7	0	2.84146	0	1	1
jg15377/jg15377/clean/chr1:27475691-27477970:-	5.33333	0.732311	2.38262	0.307355	0.758573	1
jg15377/jg15377/clean/chr1:27478200-27483828:-	6.08333	0	2.51871	0	1	1
jg15377/jg15377/clean/chr1:27483943-27492255:-	7.75	0	2.53323	0	1	1
jg15377/jg15377/clean/chr1:27492539-27495382:-	7.16667	0	2.35324	0	1	1
jg15377/jg15377/clean/chr1:27495457-27497500:-	8.66667	0	2.13909	0	1	1
jg15378/jg15378/anti-near/chr1:27515198-27518799:+	2.5	0	3.32511	0	1	1
jg15380/jg15380/clean/chr1:27534234-27536523:-	1.75	0	4.98516	0	1	1
jg15380/jg15380/clean/chr1:27536730-27549854:-	1.08333	0	6.13481	0	1	1
jg15380/jg15380/clean/chr1:27550004-27556235:-	1.25	0	6.07801	0	1	1
jg15380/jg15380/clean/chr1:27556458-27567138:-	0.666667	0	6.09795	0	1	1
jg15380/jg15380/clean/chr1:27567294-27571327:-	0.416667	0	6.15456	0	1	1
jg15380/jg15380/clean/chr1:27571479-27578322:-	0.666667	0	6.14187	0	1	1
jg15380/jg15380/clean/chr1:27578467-27582773:-	0.916667	0	6.13609	0	1	1
jg15380/jg15380/clean/chr1:27582862-27594050:-	1	0	6.13481	0	1	1
jg15380/jg15380/clean/chr1:27594118-27599693:-	0.916667	0	6.13609	0	1	1
jg15380/jg15380/clean/chr1:27599781-27604190:-	0.166667	0	6.20508	0	1	1
jg15380/jg15380/clean/chr1:27604214-27620135:-	0.333333	2.37247e-05	6.17706	3.84078e-06	0.999997	1
jg15381/jg15381/clean/chr1:27621959-27628996:-	1.91667	0	2.92075	0	1	1
jg15381/jg15381/clean/chr1:27629058-27633693:-	5.33333	-2.08246	1.59336	-1.30696	0.191226	1
jg15381/jg15381/clean/chr1:27633836-27641615:-	4.16667	0	2.58859	0	1	1
jg15381/jg15381/clean/chr1:27641766-27659555:-	6.66667	0	2.17541	0	1	1
jg15381/jg15381/clean/chr1:27659756-27670048:-	4.66667	0	2.46031	0	1	1
jg15381/jg15381/clean/chr1:27670362-27673397:-	4.75	-0.333767	2.26119	-0.147607	0.882653	1
jg15381/jg15381/clean/chr1:27674005-27732149:-	8.5	0	2.30011	0	1	1
jg15383/jg15383/clean/chr1:27801839-27806561:-	0.0833333	0	6.23296	0	1	1
jg15383/jg15383/clean/chr1:27806672-27810013:-	0.0833333	0	6.23296	0	1	1
jg15384/jg15384/clean/chr1:27831485-27844713:+	8.75	0	2.11262	0	1	1
jg15384/jg15384/clean/chr1:27844988-27848832:+	8.5	0	2.09946	0	1	1
jg15384/jg15384/clean/chr1:27849064-27851138:+	9.5	0	2.21946	0	1	1
jg15384/jg15384/clean/chr1:27851388-27859548:+	10.5	0	2.26844	0	1	1
jg15384/jg15384/clean/chr1:27859760-27862779:+	8.75	0	2.16938	0	1	1
jg15384/jg15384/clean/chr1:27862968-27866780:+	8.91667	0	2.11618	0	1	1
jg15384/jg15384/clean/chr1:27867011-27894273:+	12.6667	0	2.11164	0	1	1
jg15385/jg15385/clean/chr1:27924412-27934577:+	0.25	0	6.17706	0	1	1
jg15385/jg15385/clean/chr1:27992135-27995346:+	0.0833333	0	6.23296	0	1	1
jg15385/jg15385/clean/chr1:27995520-28004268:+	3.25	0	3.89651	0	1	1
jg15389/jg15389/clean/chr1:28059424-28065173:-	2.25	0	3.49326	0	1	1
jg15389/jg15389/clean/chr1:28065292-28068576:-	2	0	3.63225	0	1	1
jg15389/jg15389/clean/chr1:28083805-28085005:-	2.5	0	3.93631	0	1	1
jg15389/jg15389/clean/chr1:28085125-28089337:-	1.75	0	3.66599	0	1	1
jg15389/jg15389/clean/chr1:28089579-28091536:-	1.58333	0	3.85399	0	1	1
jg15389/jg15389/clean/chr1:28092362-28109203:-	3.33333	0	3.28352	0	1	1
jg15388/jg15388/anti-over/chr1:28116900-28125316:+	20.9167	0	2.00768	0	1	1
jg15388/jg15388/clean/chr1:28125474-28126915:+	15.1667	0	2.13243	0	1	1
jg15388/jg15388/clean/chr1:28127053-28138437:+	14.3333	0	2.07998	0	1	1
jg15388/jg15388/clean/chr1:28138580-28139937:+	16.9167	0	2.02751	0	1	1
jg15388/jg15388/clean/chr1:28140063-28144439:+	15.75	0	1.96674	0	1	1
jg15388/jg15388/clean/chr1:28144626-28151788:+	14.0833	0	2.09877	0	1	1
jg15388/jg15388/clean/chr1:28151897-28154741:+	16.3333	0	1.99541	0	1	1
jg15388/jg15388/clean/chr1:28154896-28158474:+	15.6667	0.9155	1.93952	0.472025	0.636909	1
jg15392/jg15392/anti-near/chr1:28229739-28236203:-	48.3333	0	1.85674	0	1	1
jg15392/jg15392/clean/chr1:28246285-28258294:-	58.75	0	1.81701	0	1	1
jg15392/jg15392/clean/chr1:28258440-28259904:-	50.0833	0	1.85544	0	1	1
jg15392/jg15392/clean/chr1:28260024-28261833:-	62.4167	-0.690981	1.80369	-0.383093	0.701651	1
jg15392/jg15392/clean/chr1:28261899-28266838:-	58.8333	0	1.80412	0	1	1
jg15393/jg15393/clean/chr1:28270264-28293870:+	2.91667	0	3.25798	0	1	1
jg15393/jg15393/clean/chr1:28294001-28308355:+	2.91667	0	3.94546	0	1	1
jg15393/jg15393/clean/chr1:28308477-28328083:+	3.5	0	3.19958	0	1	1
jg15393/jg15393/clean/chr1:28328270-28335335:+	3.75	0	3.11573	0	1	1
jg15393/jg15393/clean/chr1:28335441-28337381:+	3.33333	0	2.81927	0	1	1
jg15393/jg15393/clean/chr1:28337548-28338621:+	1.75	0	3.70411	0	1	1
jg15395/jg15395/clean/chr1:28358308-28359298:+	1.66667	0	3.72225	0	1	1
jg15395/jg15395/clean/chr1:28359548-28376062:+	2.41667	0	3.05647	0	1	1
jg15395/jg15395/clean/chr1:28376213-28380251:+	3.58333	0	2.71171	0	1	1
jg15395/jg15395/clean/chr1:28380371-28388987:+	4	0	2.79278	0	1	1
jg15396/jg15396/clean/chr1:28418809-28421324:+	2	0	4.2934	0	1	1
jg15396/jg15396/clean/chr1:28421505-28427129:+	1.25	0	5.46741	0	1	1
jg15399/jg15399/clean/chr1:28450767-28454038:+	4.16667	0	2.39599	0	1	1
jg15399/jg15399/clean/chr1:28454114-28459506:+	31.5833	1.43937	1.95578	0.735958	0.461756	1
jg15399/jg15399/clean/chr1:28459602-28461825:+	28.1667	0	1.94309	0	1	1
jg15399/jg15399/clean/chr1:28461959-28465037:+	33.6667	0	1.96923	0	1	1
jg15399/jg15399/clean/chr1:28465313-28470225:+	35.5	0	1.8998	0	1	1
jg15399/jg15399/clean/chr1:28470402-28478976:+	36.9167	0	1.96341	0	1	1
jg15399/jg15399/clean/chr1:28479210-28481359:+	36.75	0	1.96617	0	1	1
jg15399/jg15399/clean/chr1:28481515-28487123:+	33.5	0	1.89662	0	1	1
jg15399/jg15399/clean/chr1:28487475-28491499:+	34.25	0	1.89219	0	1	1
jg15399/jg15399/clean/chr1:28491757-28495960:+	36.4167	-1.04232	1.74628	-0.59688	0.550588	1
jg15399/jg15399/clean/chr1:28496121-28497334:+	0.5	-3.44261	6.14892	-0.559872	0.575567	1
jg15400/jg15400/clean/chr1:28575311-28578632:-	33.5833	0	2.01871	0	1	1
jg15400/jg15400/clean/chr1:28578766-28588835:-	41.3333	0	1.98648	0	1	1
jg15400/jg15400/clean/chr1:28588962-28592329:-	36.5	-0.675817	1.32883	-0.50858	0.611047	1
jg15400/jg15400/clean/chr1:28592511-28594719:-	57.5	0	2.1266	0	1	1
jg15401/jg15401/clean/chr1:28612931-28620695:-	11.1667	0	2.35627	0	1	1
jg15401/jg15401/clean/chr1:28620829-28627023:-	11.4167	0	2.26395	0	1	1
jg15401/jg15401/clean/chr1:28627150-28633489:-	12.5833	-0.296221	2.60168	-0.113857	0.909351	1
jg15401/jg15401/clean/chr1:28633671-28642592:-	16.9167	0	2.30626	0	1	1
jg15402/jg15402/clean/chr1:28790512-28803419:-	1.66667	0	4.14273	0	1	1
jg15405/jg15405/clean/chr1:29002640-29007933:-	0.333333	0	6.16301	0	1	1
jg15405/jg15405/clean/chr1:29008071-29011653:-	0.166667	0	6.20508	0	1	1
jg15405/jg15405/clean/chr1:29011753-29015970:-	0.25	0	6.17706	0	1	1
jg15406/jg15406/clean/chr1:29067540-29070075:-	37.3333	0	1.87766	0	1	1
jg15406/jg15406/clean/chr1:29070169-29074697:-	45.1667	0	1.86095	0	1	1
jg15407/jg15407/clean/chr1:29085729-29102264:+	201.583	0	1.77178	0	1	1
jg15407/jg15407/clean/chr1:29102442-29111942:+	173.667	0	1.75646	0	1	1
jg15407/jg15407/clean/chr1:29112137-29117166:+	158.25	0	1.76672	0	1	1
jg15407/jg15407/clean/chr1:29117380-29121666:+	152	0	1.77122	0	1	1
jg15407/jg15407/clean/chr1:29121872-29127922:+	141.417	0	1.77761	0	1	1
jg15407/jg15407/clean/chr1:29128105-29133966:+	164.167	-1.87969	1.55359	-1.20991	0.226315	1
jg15407/jg15407/clean/chr1:29134179-29139473:+	203.833	-0.513315	1.78867	-0.286982	0.774126	1
jg15409/jg15409/clean/chr1:29162802-29164495:-	3	1.18443	2.71153	0.436811	0.662249	1
jg15409/jg15409/clean/chr1:29164708-29170386:-	4.08333	0	2.88264	0	1	1
jg15409/jg15409/clean/chr1:29170578-29174041:-	7.58333	0	2.28102	0	1	1
jg15410/jg15410/clean/chr1:29215930-29217201:-	0.0833333	0	6.23296	0	1	1
jg15410/jg15410/clean/chr1:29217405-29220463:-	0.0833333	0	6.23296	0	1	1
jg15411/jg15411/clean/chr1:29253847-29259955:-	10	0	2.0971	0	1	1
jg15412/jg15412/clean/chr1:29260046-29268926:-	8.5	0	2.19156	0	1	1
jg15412/jg15412/clean/chr1:29268965-29276901:-	0.0833333	-0.961754	6.23296	-0.154301	0.877372	1
jg15412/jg15412/clean/chr1:29277065-29299844:-	1.41667	0	3.94981	0	1	1
jg15418/jg15418/clean/chr1:29467551-29470539:-	1.16667	0	5.24034	0	1	1
jg15419/jg15419/clean/chr1:29486818-29517308:-	6.66667	0	2.72866	0	1	1
jg15419/jg15419/clean/chr1:29517435-29523690:-	6.16667	0	2.84829	0	1	1
jg15419/jg15419/clean/chr1:29523797-29543825:-	7	0	2.84053	0	1	1
jg15419/jg15419/clean/chr1:29544004-29552984:-	5.58333	0	2.86043	0	1	1
jg15419/jg15419/clean/chr1:29553227-29576651:-	4	0	2.92555	0	1	1
jg15419/jg15419/clean/chr1:29576877-29589753:-	6.33333	0	2.38077	0	1	1
jg15421/jg15421/clean/chr1:29771773-29776571:+	0.25	0	6.20507	0	1	1
jg15421/jg15421/clean/chr1:29776649-29791060:+	0.166667	0	6.20507	0	1	1
jg15421/jg15421/clean/chr1:29795316-29814376:+	0.333333	0	6.17706	0	1	1
jg15421/jg15421/clean/chr1:29822055-29844308:+	1.66667	0	5.25392	0	1	1
jg15421/jg15421/clean/chr1:29844511-29862412:+	0.5	0	6.15456	0	1	1
jg15421/jg15421/clean/chr1:29862510-29868234:+	0.583333	0	6.14892	0	1	1
jg15421/jg15421/clean/chr1:29868339-29868416:+	0.5	3.44266	6.14892	0.55988	0.575561	1
jg15421/jg15421/clean/chr1:29868462-29871365:+	0.916667	0	5.96417	0	1	1
jg15421/jg15421/clean/chr1:29871457-29871903:+	1.08333	0	5.79531	0	1	1
jg15421/jg15421/clean/chr1:29872162-29874854:+	0.916667	0	5.92249	0	1	1
jg15421/jg15421/clean/chr1:29874938-29875223:+	0.5	0	6.12066	0	1	1
jg15421/jg15421/clean/chr1:29875307-29878787:+	0.833333	0	6.08819	0	1	1
jg15421/jg15421/clean/chr1:29878915-29879414:+	0.166667	0	6.23296	0	1	1
jg15421/jg15421/clean/chr1:29879574-29880904:+	0.166667	4.2408e-05	6.23296	6.80384e-06	0.999995	1
jg15421/jg15421/clean/chr1:29880972-29885629:+	0.166667	0	6.20507	0	1	1
jg15421/jg15421/clean/chr1:29885778-29890045:+	0.0833333	0	6.23296	0	1	1
jg15421/jg15421/clean/chr1:29890220-29893661:+	0.5	0	6.13481	0	1	1
jg15421/jg15421/clean/chr1:29916601-29932549:+	5.58333	0	2.86287	0	1	1
jg15421/jg15421/clean/chr1:29932704-29935664:+	3.66667	-1.99523	2.66986	-0.747316	0.454873	1
jg15422/jg15422/clean/chr1:29952985-29955276:+	0.833333	0	6.07801	0	1	1
jg15422/jg15422/clean/chr1:29955378-29959935:+	0.666667	0	6.09226	0	1	1
jg15422/jg15422/clean/chr1:29960198-29964889:+	0.5	0	6.13481	0	1	1
jg15422/jg15422/clean/chr1:29965032-29968550:+	0.833333	0	5.25228	0	1	1
jg15422/jg15422/clean/chr1:29968747-29984592:+	0.666667	0	6.14187	0	1	1
jg15422/jg15422/clean/chr1:30000208-30018555:+	0.25	0	6.20507	0	1	1
jg15422/jg15422/clean/chr1:30087280-30092568:+	2.33333	0	3.5426	0	1	1
jg15424/jg15424/clean/chr1:30138431-30163013:+	1.25	0	4.77543	0	1	1
jg15424/jg15424/clean/chr1:30163234-30169623:+	2	0	3.88712	0	1	1
jg15424/jg15424/clean/chr1:30169765-30175726:+	0.916667	0	5.95189	0	1	1
jg15424/jg15424/clean/chr1:30175833-30181042:+	1.08333	0	4.59746	0	1	1
jg15425/jg15425/clean/chr1:30255061-30259523:+	33.4167	0	1.93591	0	1	1
jg15425/jg15425/clean/chr1:30259582-30260748:+	33.3333	0	1.87226	0	1	1
jg15425/jg15425/clean/chr1:30260825-30266742:+	34.8333	0	1.90723	0	1	1
jg15425/jg15425/clean/chr1:30266917-30269274:+	38	0	1.85389	0	1	1
jg15425/jg15425/clean/chr1:30269394-30275121:+	36	0	1.87086	0	1	1
jg15425/jg15425/clean/chr1:30275362-30277437:+	50	0	1.89154	0	1	1
jg15425/jg15425/clean/chr1:30277621-30281333:+	34.0833	0	1.83829	0	1	1
jg15425/jg15425/clean/chr1:30281418-30304028:+	47.5833	0	1.84118	0	1	1
jg15426/jg15426/clean/chr1:30379394-30403843:-	5.16667	0	2.82666	0	1	1
jg15426/jg15426/clean/chr1:30403982-30409266:-	4.91667	0	2.53903	0	1	1
jg15426/jg15426/clean/chr1:30409391-30421994:-	5	0	2.46385	0	1	1
jg15426/jg15426/clean/chr1:30422079-30423608:-	5.83333	0	2.32291	0	1	1
jg15427/jg15427/clean/chr1:30425507-30427118:+	1.33333	0	4.58205	0	1	1
jg15427/jg15427/clean/chr1:30427319-30431617:+	0.0833333	0	6.23296	0	1	1
jg15427/jg15427/clean/chr1:30451137-30453069:+	0.0833333	0	6.23296	0	1	1
jg15427/jg15427/clean/chr1:30453181-30460230:+	0.0833333	0	6.23296	0	1	1
jg15427/jg15427/clean/chr1:30460353-30515058:+	1.66667	0	4.31187	0	1	1
jg15427/jg15427/clean/chr1:30515265-30524130:+	0.666667	0	6.12066	0	1	1
jg15427/jg15427/clean/chr1:30524223-30526584:+	1.16667	2.69872	4.15049	0.650217	0.515552	1
jg15427/jg15427/clean/chr1:30526701-30532506:+	0.666667	0	5.54463	0	1	1
jg15427/jg15427/clean/chr1:30532697-30533653:+	0.416667	0	6.14892	0	1	1
jg15427/jg15427/clean/chr1:30538523-30542062:+	0.0833333	0	6.23296	0	1	1
jg15432/jg15432/clean/chr1:30644054-30646384:-	21.0833	0	1.93553	0	1	1
jg15432/jg15432/clean/chr1:30646579-30649175:-	18.5833	0	2.08421	0	1	1
jg15432/jg15432/clean/chr1:30649304-30651340:-	18.75	0	1.99964	0	1	1
jg15432/jg15432/clean/chr1:30651631-30655391:-	20.3333	-1.62637	1.95267	-0.832897	0.404903	1
jg15432/jg15432/clean/chr1:30655538-30655642:-	14.1667	-4.47243	1.74812	-2.55843	0.0105147	1
jg15432/jg15432/clean/chr1:30655793-30663613:-	22	0	2.02576	0	1	1
jg15432/jg15432/clean/chr1:30663839-30667573:-	21.75	0	2.01407	0	1	1
jg15432/jg15432/clean/chr1:30667691-30673554:-	22.6667	0	2.08561	0	1	1
jg15433/jg15433/clean/chr1:30681341-30695526:+	5.75	0	2.33435	0	1	1
jg15433/jg15433/clean/chr1:30695635-30715215:+	4.66667	0	2.4472	0	1	1
jg15433/jg15433/clean/chr1:30715409-30719336:+	5.58333	0	2.4485	0	1	1
jg15433/jg15433/clean/chr1:30719547-30731139:+	3.91667	0	3.09288	0	1	1
jg15433/jg15433/clean/chr1:30731195-30737375:+	3.41667	0	2.64774	0	1	1
jg15433/jg15433/clean/chr1:30737538-30744528:+	1.91667	0	3.5149	0	1	1
jg15434/jg15434/clean/chr1:30821099-30854285:+	2.25	0	4.86509	0	1	1
jg15434/jg15434/clean/chr1:30870751-30881689:+	0.75	0	6.08371	0	1	1
jg15435/jg15435/clean/chr1:30900433-30902663:-	18	0	1.99093	0	1	1
jg15435/jg15435/clean/chr1:30902909-30908849:-	27.75	0	2.01231	0	1	1
jg15436/jg15436/clean/chr1:30996576-31009057:-	0.166667	0	6.20507	0	1	1
jg15436/jg15436/clean/chr1:31009230-31025615:-	1	0	6.1348	0	1	1
jg15436/jg15436/clean/chr1:31025724-31039122:-	1.25	0	6.13198	0	1	1
jg15437/jg15437/clean/chr1:31067958-31068637:+	0.916667	0	5.95541	0	1	1
jg15439/jg15439/anti-near/chr1:31097184-31098287:-	48.5	0	1.95145	0	1	1
jg15439/jg15439/anti-near/chr1:31098599-31099792:-	28.0833	0	2.05114	0	1	1
jg15439/jg15439/anti-near/chr1:31099939-31104265:-	21.75	0	2.01316	0	1	1
jg15439/jg15439/clean/chr1:31104286-31106722:-	0.666667	0	6.14187	0	1	1
jg15439/jg15439/clean/chr1:31106740-31114009:-	23.8333	0	1.99297	0	1	1
jg15439/jg15439/clean/chr1:31114094-31125845:-	23	0	2.02095	0	1	1
jg15439/jg15439/clean/chr1:31126036-31128665:-	19.1667	0	1.95055	0	1	1
jg15439/jg15439/clean/chr1:31128854-31130544:-	19.9167	3.3917	1.83131	1.85206	0.064017	1
jg15439/jg15439/clean/chr1:31130653-31133961:-	22.5833	-0.236158	1.71803	-0.137459	0.890668	1
jg15440/jg15440/clean/chr1:31134444-31137404:-	23.3333	-1.8151	1.68941	-1.0744	0.282644	1
jg15440/jg15440/clean/chr1:31137615-31143542:-	25.0833	-0.691708	1.98475	-0.348511	0.727456	1
jg15440/jg15440/clean/chr1:31143732-31167909:-	26.3333	0	2.1694	0	1	1
jg15440/jg15440/clean/chr1:31168061-31179892:-	24.6667	0	2.09776	0	1	1
jg15442/jg15442/clean/chr1:31231918-31234718:+	1.25	0	4.75598	0	1	1
jg15442/jg15442/clean/chr1:31234834-31238863:+	2.66667	0	3.285	0	1	1
jg15442/jg15442/clean/chr1:31239097-31243368:+	1.75	0	3.3764	0	1	1
jg15454/jg15454/clean/chr1:31454453-31463309:+	41.3333	0	1.91915	0	1	1
jg15454/jg15454/clean/chr1:31463502-31467593:+	32.4167	0	1.87623	0	1	1
jg15454/jg15454/clean/chr1:31467795-31470399:+	30.5833	0	1.86274	0	1	1
jg15454/jg15454/clean/chr1:31470592-31474584:+	35.5	0	1.90809	0	1	1
jg15454/jg15454/clean/chr1:31474808-31480715:+	28.6667	0	1.93427	0	1	1
jg15455/jg15455/clean/chr1:31490482-31494281:-	17.9167	0	1.86845	0	1	1
jg15455/jg15455/clean/chr1:31494522-31504979:-	21.75	0	1.84401	0	1	1
jg15455/jg15455/clean/chr1:31505193-31514907:-	14.6667	0	1.94601	0	1	1
jg15456/jg15456/clean/chr1:31582436-31594284:+	1.66667	0	3.64897	0	1	1
jg15456/jg15456/clean/chr1:31614891-31618756:+	1.5	0	3.24747	0	1	1
jg15456/jg15456/clean/chr1:31634374-31640134:+	1.83333	0	3.30551	0	1	1
jg15456/jg15456/clean/chr1:31640408-31649972:+	1.75	0	4.27597	0	1	1
jg15458/jg15458/clean/chr1:31717452-31724351:-	3.08333	0	3.27676	0	1	1
jg15458/jg15458/clean/chr1:31724494-31729150:-	2.5	0	3.59197	0	1	1
jg15458/jg15458/clean/chr1:31740832-31746027:-	2.91667	0	3.11448	0	1	1
jg15458/jg15458/clean/chr1:31746192-31750799:-	3.08333	0	3.12024	0	1	1
jg15458/jg15458/clean/chr1:31750958-31756111:-	2.41667	0	3.11006	0	1	1
jg15458/jg15458/clean/chr1:31756270-31761357:-	2.75	0	3.99547	0	1	1
jg15458/jg15458/clean/chr1:31761561-31766435:-	3.75	0	4.50148	0	1	1
jg15458/jg15458/clean/chr1:31766525-31770251:-	3.16667	0	3.19774	0	1	1
jg15459/jg15459/clean/chr1:31790662-31796387:-	3.91667	0	3.10361	0	1	1
jg15459/jg15459/clean/chr1:31796429-31805557:-	4.25	0	2.79818	0	1	1
jg15460/jg15460/clean/chr1:31809689-31820561:+	3.41667	0	3.1069	0	1	1
jg15460/jg15460/clean/chr1:31825339-31839442:+	21.8333	0	1.95018	0	1	1
jg15461/jg15461/clean/chr1:31850682-31856935:+	6.66667	0	2.87158	0	1	1
jg15461/jg15461/clean/chr1:31857040-31863259:+	3.66667	0	3.1662	0	1	1
jg15461/jg15461/clean/chr1:31863431-31867693:+	4.08333	0	3.0577	0	1	1
jg15462/jg15462/clean/chr1:31874711-31877840:-	7.66667	0	2.29767	0	1	1
jg15462/jg15462/clean/chr1:31877980-31884584:-	9	0	2.33239	0	1	1
jg15462/jg15462/clean/chr1:31884755-31889201:-	6.91667	0	2.13334	0	1	1
jg15462/jg15462/clean/chr1:31889520-31891880:-	5.83333	0	2.25893	0	1	1
jg15462/jg15462/clean/chr1:31892093-31896510:-	3.66667	0	2.47522	0	1	1
jg15462/jg15462/clean/chr1:31896679-31900703:-	5.66667	0	2.25493	0	1	1
jg15462/jg15462/clean/chr1:31900823-31909043:-	5.08333	0	2.42633	0	1	1
jg15464/jg15464/clean/chr1:31930832-31936408:-	1.25	0	4.51176	0	1	1
jg15467/jg15467/clean/chr1:32259109-32279031:-	4.41667	0	2.60189	0	1	1
jg15467/jg15467/clean/chr1:32279194-32295303:-	3	0	2.8248	0	1	1
jg15469/jg15469/clean/chr1:32321132-32327031:-	51.5833	0	1.83169	0	1	1
jg15469/jg15469/clean/chr1:32327195-32332918:-	65.5	0	1.82547	0	1	1
jg15469/jg15469/clean/chr1:32333085-32342288:-	114.833	-1.26252	1.83504	-0.68801	0.491447	1
jg15471/jg15471/clean/chr1:32385938-32391289:+	31	0	1.85054	0	1	1
jg15471/jg15471/clean/chr1:32391450-32393098:+	22.1667	0	1.90656	0	1	1
jg15471/jg15471/clean/chr1:32393205-32402193:+	25.0833	0	1.89218	0	1	1
jg15471/jg15471/clean/chr1:32402396-32406597:+	17.0833	0	2.02178	0	1	1
jg15472/jg15472/clean/chr1:32418742-32423385:+	13.8333	0	2.07076	0	1	1
jg15473/jg15473/clean/chr1:32451563-32458048:-	10.4167	0	2.13504	0	1	1
jg15473/jg15473/clean/chr1:32458169-32469581:-	9.75	0	2.41412	0	1	1
jg15474/jg15474/clean/chr1:32484700-32487874:-	3.5	0	2.64445	0	1	1
jg15474/jg15474/clean/chr1:32487966-32491767:-	3.58333	1.66223	2.60079	0.639124	0.522742	1
jg15474/jg15474/clean/chr1:32491942-32495228:-	3.41667	0	2.52854	0	1	1
jg15474/jg15474/clean/chr1:32495426-32504061:-	3.41667	0	2.65246	0	1	1
jg15474/jg15474/clean/chr1:32504145-32508157:-	2.58333	0	2.95724	0	1	1
jg15474/jg15474/clean/chr1:32508252-32511169:-	2.58333	0	2.83736	0	1	1
jg15474/jg15474/clean/chr1:32511292-32512778:-	2	1.86867	2.83024	0.660252	0.509092	1
jg15474/jg15474/clean/chr1:32512894-32517462:-	3.58333	0	2.56011	0	1	1
jg15475/jg15475/clean/chr1:32549178-32557038:+	1.33333	0	4.55857	0	1	1
jg15475/jg15475/clean/chr1:32557110-32557175:+	1.25	-1.99997	4.07027	-0.491362	0.62317	1
jg15475/jg15475/clean/chr1:32557247-32561804:+	0.5	-4.71532	6.1348	-0.768618	0.44212	1
jg15475/jg15475/clean/chr1:32562050-32565918:+	0.583333	0	5.79951	0	1	1
jg15475/jg15475/clean/chr1:32566109-32572831:+	0.333333	0	6.17706	0	1	1
jg15475/jg15475/clean/chr1:32573005-32575928:+	0.5	0	6.13481	0	1	1
jg15475/jg15475/clean/chr1:32576065-32580784:+	0.25	0	6.17706	0	1	1
jg15475/jg15475/clean/chr1:32580980-32586288:+	0.583333	0	6.10647	0	1	1
jg15475/jg15475/clean/chr1:32586691-32590990:+	0.416667	0	6.14893	0	1	1
jg15475/jg15475/clean/chr1:32597647-32598939:+	0.416667	0	6.16301	0	1	1
jg15475/jg15475/clean/chr1:32599126-32607406:+	0.25	0	6.20507	0	1	1
jg15475/jg15475/clean/chr1:32607557-32610846:+	0.666667	0	4.73947	0	1	1
jg15475/jg15475/clean/chr1:32611181-32614706:+	1.08333	0	4.88692	0	1	1
jg15475/jg15475/clean/chr1:32614848-32623153:+	1.08333	0	4.12359	0	1	1
jg15475/jg15475/clean/chr1:32623437-32623925:+	0.666667	-2.28367	5.63663	-0.405147	0.685369	1
jg15475/jg15475/clean/chr1:32624137-32626603:+	0.583333	0	6.12632	0	1	1
jg15475/jg15475/clean/chr1:32626732-32631080:+	0.666667	0	5.6256	0	1	1
jg15475/jg15475/clean/chr1:32631389-32642966:+	0.916667	0	4.3959	0	1	1
jg15475/jg15475/clean/chr1:32643153-32646754:+	0.416667	0	6.16301	0	1	1
jg15475/jg15475/clean/chr1:32646932-32653189:+	0.25	0	6.20507	0	1	1
jg15476/jg15476/clean/chr1:32685975-32696374:+	0.416667	0	6.16301	0	1	1
jg15476/jg15476/clean/chr1:32696542-32724850:+	0.666667	0	6.14187	0	1	1
jg15476/jg15476/clean/chr1:32724943-32742298:+	1.16667	0	5.61501	0	1	1
jg15476/jg15476/clean/chr1:32742730-32748995:+	0.833333	0	6.13763	0	1	1
jg15476/jg15476/clean/chr1:32749260-32753938:+	1.08333	0	4.05949	0	1	1
jg15476/jg15476/clean/chr1:32754153-32758893:+	1.08333	0	5.665	0	1	1
jg15476/jg15476/clean/chr1:32759196-32765386:+	1.75	0	4.19721	0	1	1
jg15476/jg15476/clean/chr1:32765584-32781703:+	2.83333	0	3.70331	0	1	1
jg15476/jg15476/clean/chr1:32781895-32797597:+	3.08333	0	3.63535	0	1	1
jg15476/jg15476/clean/chr1:32797718-32811924:+	2	0	3.71727	0	1	1
jg15477/jg15477/clean/chr1:32871092-32873942:-	593.25	-0.991794	1.78356	-0.556077	0.578158	1
jg15477/jg15477/clean/chr1:32874125-32878391:-	1171.75	0.925263	1.79392	0.515778	0.60601	1
jg15477/jg15477/clean/chr1:32878505-32884026:-	1847.58	0	1.7985	0	1	1
jg15481/jg15481/clean/chr1:32916711-32920262:+	4.75	0	2.90084	0	1	1
jg15481/jg15481/clean/chr1:32920427-32924915:+	3.91667	0	2.73913	0	1	1
jg15481/jg15481/clean/chr1:32926186-32941206:+	3.25	0	3.28915	0	1	1
jg15481/jg15481/clean/chr1:32941406-32946618:+	5.75	0	2.36555	0	1	1
jg15481/jg15481/clean/chr1:32946860-32951270:+	5.5	0	2.47894	0	1	1
jg15481/jg15481/clean/chr1:32951359-32981469:+	4	0	3.0571	0	1	1
jg15482/jg15482/clean/chr1:33028696-33046060:+	427.75	0	1.80912	0	1	1
jg15482/jg15482/clean/chr1:33046232-33051705:+	355	0	1.80211	0	1	1
jg15483/jg15483/clean/chr1:33070199-33073244:-	1477	0	1.78839	0	1	1
jg15483/jg15483/clean/chr1:33073374-33079130:-	2090.08	0	1.796	0	1	1
jg15483/jg15483/clean/chr1:33079218-33080822:-	2460.17	0.838739	1.69156	0.495839	0.620008	1
jg15486/jg15486/clean/chr1:33144667-33178715:+	3.08333	0	3.99072	0	1	1
jg15486/jg15486/clean/chr1:33178729-33178806:+	4.33333	0.678077	3.3907	0.199981	0.841495	1
jg15486/jg15486/clean/chr1:33178851-33230561:+	3	0	4.5173	0	1	1
jg15486/jg15486/clean/chr1:33230680-33268278:+	15.4167	0	2.17039	0	1	1
jg15486/jg15486/clean/chr1:33283936-33287957:+	10.6667	0	2.2631	0	1	1
jg15486/jg15486/clean/chr1:33288096-33319230:+	11.9167	0	2.16509	0	1	1
jg15486/jg15486/clean/chr1:33319358-33325988:+	12.5	0	2.15951	0	1	1
jg15486/jg15486/clean/chr1:33326189-33331367:+	10.6667	0	2.12019	0	1	1
jg15486/jg15486/clean/chr1:33331405-33333102:+	11.5833	-1.92092	2.03944	-0.941887	0.346251	1
jg15486/jg15486/clean/chr1:33333331-33343067:+	10.75	0	2.0303	0	1	1
jg15486/jg15486/clean/chr1:33343291-33348676:+	14.0833	0	2.18866	0	1	1
jg15486/jg15486/clean/chr1:33348911-33351895:+	13.8333	1.01426	2.13596	0.47485	0.634894	1
jg15487/jg15487/clean/chr1:33422886-33427419:-	0.25	0	6.17706	0	1	1
jg15487/jg15487/clean/chr1:33437139-33442390:-	0.25	0	6.17706	0	1	1
jg15491/jg15491/clean/chr1:33702368-33710636:+	1	0	5.9897	0	1	1
jg15491/jg15491/clean/chr1:33710798-33712318:+	0.916667	0	6.08514	0	1	1
jg15491/jg15491/clean/chr1:33712465-33729101:+	1.66667	0	4.46468	0	1	1
jg15491/jg15491/clean/chr1:33729224-33733891:+	2.16667	0	4.97958	0	1	1
jg15491/jg15491/clean/chr1:33734156-33745665:+	2.25	0	4.14331	0	1	1
jg15491/jg15491/clean/chr1:33745811-33748813:+	1.16667	-1.3723	4.99965	-0.274479	0.783716	1
jg15492/jg15492/clean/chr1:33769243-33772020:-	243.917	-1.5378	1.78712	-0.86049	0.389519	1
jg15492/jg15492/clean/chr1:33783432-33787251:-	142.833	0	1.84195	0	1	1
jg15492/jg15492/clean/chr1:33787475-33791572:-	119.5	0	1.84185	0	1	1
jg15493/jg15493/clean/chr1:33822749-33826174:+	0.916667	0	5.96418	0	1	1
jg15494/jg15494/clean/chr1:33889311-33893253:+	0.166667	0	6.20507	0	1	1
jg15496/jg15496/clean/chr1:33938150-33939793:+	100.75	-0.853614	1.16445	-0.733059	0.463522	1
jg15496/jg15496/clean/chr1:33939997-33953995:+	97.5	-1.06798	1.93074	-0.553145	0.580164	1
jg15496/jg15496/clean/chr1:33954188-33956697:+	104.333	0.0840624	1.194	0.0704039	0.943872	1
jg15496/jg15496/clean/chr1:33956855-33962596:+	104.167	0	1.9183	0	1	1
jg15496/jg15496/clean/chr1:33962804-33970223:+	104.333	0	1.85205	0	1	1
jg15496/jg15496/clean/chr1:33970361-33979036:+	119.167	0	1.85234	0	1	1
jg15496/jg15496/clean/chr1:33994601-33998924:+	25.0833	0	1.98329	0	1	1
jg15496/jg15496/clean/chr1:33999148-34003968:+	16	0	1.99318	0	1	1
jg15496/jg15496/clean/chr1:34015361-34018181:+	71	0	1.89089	0	1	1
jg15497/jg15497/clean/chr1:34041255-34055235:-	2.33333	0	4.78445	0	1	1
jg15503/jg15503/clean/chr1:34141836-34147692:-	5.41667	0	2.41858	0	1	1
jg15503/jg15503/clean/chr1:34147817-34152980:-	5.5	0	2.56493	0	1	1
jg15503/jg15503/clean/chr1:34153078-34157739:-	6.83333	0	2.53942	0	1	1
jg15503/jg15503/clean/chr1:34157885-34167902:-	4.5	0	2.52694	0	1	1
jg15503/jg15503/clean/chr1:34168029-34169727:-	6.16667	0	3.05644	0	1	1
jg15503/jg15503/clean/chr1:34169800-34186591:-	6.33333	0	2.67397	0	1	1
jg15503/jg15503/clean/chr1:34186702-34195254:-	6.41667	0	2.80609	0	1	1
jg15503/jg15503/clean/chr1:34195483-34215831:-	4	0	2.46466	0	1	1
jg15503/jg15503/clean/chr1:34216040-34220259:-	3.16667	0	2.6567	0	1	1
jg15503/jg15503/clean/chr1:34220356-34221836:-	1.91667	0	3.08394	0	1	1
jg15503/jg15503/clean/chr1:34221981-34227571:-	2.08333	0	3.45516	0	1	1
jg15503/jg15503/clean/chr1:34227716-34261198:-	5.91667	0	2.40125	0	1	1
jg15503/jg15503/clean/chr1:34261361-34274081:-	6.75	0	2.61272	0	1	1
jg15503/jg15503/clean/chr1:34274200-34283439:-	12.5833	0	2.10127	0	1	1
jg15504/jg15504/clean/chr1:34368632-34386326:-	4.83333	0	2.53376	0	1	1
jg15504/jg15504/clean/chr1:34396965-34420712:-	3.41667	0	3.29145	0	1	1
jg15504/jg15504/clean/chr1:34420810-34427769:-	2	0	3.53677	0	1	1
jg15506/jg15506/clean/chr1:34529149-34546362:+	0.666667	0	6.12066	0	1	1
jg15506/jg15506/clean/chr1:34546576-34550375:+	0.666667	0	6.12066	0	1	1
jg15506/jg15506/clean/chr1:34550554-34556624:+	0.666667	0	6.14187	0	1	1
jg15506/jg15506/clean/chr1:34556850-34563629:+	0.416667	0	6.16301	0	1	1
jg15506/jg15506/clean/chr1:34563835-34565946:+	0.416667	0	6.14893	0	1	1
jg15506/jg15506/clean/chr1:34566414-34572567:+	0.333333	0	6.17706	0	1	1
jg15506/jg15506/clean/chr1:34572757-34583255:+	0.25	0	6.20507	0	1	1
jg15506/jg15506/clean/chr1:34583753-34586182:+	1.16667	2.85768	4.96402	0.575678	0.564833	1
jg15506/jg15506/clean/chr1:34586418-34597001:+	0.166667	0	6.20507	0	1	1
jg15507/jg15507/clean/chr1:34625795-34633252:+	8.08333	0	2.21108	0	1	1
jg15507/jg15507/clean/chr1:34633402-34641311:+	7.16667	0	2.3101	0	1	1
jg15507/jg15507/clean/chr1:34641569-34646835:+	0.166667	0	6.23296	0	1	1
jg15508/jg15508/clean/chr1:34680531-34686835:+	15.4167	0	2.40206	0	1	1
jg15508/jg15508/clean/chr1:34687027-34692048:+	17.25	0	2.2108	0	1	1
jg15509/jg15509/clean/chr1:34700906-34705182:-	9.33333	0	2.06028	0	1	1
jg15509/jg15509/clean/chr1:34705275-34708662:-	7.41667	0	2.24419	0	1	1
jg15509/jg15509/clean/chr1:34708730-34712144:-	12	0	2.30395	0	1	1
jg15509/jg15509/clean/chr1:34712235-34715536:-	10.75	0	2.12667	0	1	1
jg15509/jg15509/clean/chr1:34715674-34717459:-	14.0833	0	2.10738	0	1	1
jg15510/jg15510/clean/chr1:34733427-34746278:+	2.5	0	4.1111	0	1	1
jg15510/jg15510/clean/chr1:34746356-34756218:+	2.33333	0	4.04438	0	1	1
jg15510/jg15510/clean/chr1:34768745-34773132:+	1.41667	0	5.30851	0	1	1
jg15510/jg15510/clean/chr1:34773309-34780331:+	1.25	0	5.56046	0	1	1
jg15510/jg15510/clean/chr1:34780499-34781149:+	1.16667	0	5.66703	0	1	1
jg15510/jg15510/clean/chr1:34781317-34786085:+	1.25	0	4.75598	0	1	1
jg15510/jg15510/clean/chr1:34786131-34791701:+	0.0833333	-0.961754	6.23296	-0.154301	0.877372	1
jg15511/jg15511/clean/chr1:34824139-34832296:+	59.75	0	1.94102	0	1	1
jg15511/jg15511/clean/chr1:34832406-34839877:+	74.5	0	1.96142	0	1	1
jg15511/jg15511/clean/chr1:34839992-34842568:+	78.4167	0	1.98336	0	1	1
jg15511/jg15511/clean/chr1:34842697-34846991:+	48.3333	0	2.07013	0	1	1
jg15513/jg15513/clean/chr1:34858040-34861748:+	18.3333	0	1.89959	0	1	1
jg15513/jg15513/clean/chr1:34861851-34872069:+	20.5833	0	1.9182	0	1	1
jg15513/jg15513/clean/chr1:34872236-34875108:+	17.75	0	1.89529	0	1	1
jg15513/jg15513/clean/chr1:34875261-34880973:+	13.8333	0	1.94634	0	1	1
jg15513/jg15513/clean/chr1:34881134-34887170:+	14.3333	0	1.99123	0	1	1
jg15513/jg15513/clean/chr1:34887389-34892912:+	14.25	0	1.95162	0	1	1
jg15513/jg15513/clean/chr1:34893110-34896820:+	16.3333	0	2.09147	0	1	1
jg15518/jg15518/clean/chr1:35008096-35013269:+	2.83333	0	2.68894	0	1	1
jg15518/jg15518/clean/chr1:35013441-35031299:+	2.41667	0	2.92028	0	1	1
jg15518/jg15518/clean/chr1:35031440-35033755:+	4	0	2.6006	0	1	1
jg15518/jg15518/clean/chr1:35042190-35046107:+	1.66667	0	3.30615	0	1	1
jg15518/jg15518/clean/chr1:35046853-35050536:+	1.91667	0	3.40318	0	1	1
jg15518/jg15518/clean/chr1:35050683-35057940:+	2.75	0	2.79579	0	1	1
jg15518/jg15518/clean/chr1:35058109-35071143:+	2.25	0	2.89572	0	1	1
jg15518/jg15518/clean/chr1:35080678-35089089:+	2.83333	0	2.61937	0	1	1
jg15518/jg15518/clean/chr1:35095169-35100467:+	2.16667	0	2.96907	0	1	1
jg15518/jg15518/clean/chr1:35100677-35112618:+	2.33333	0	3.24213	0	1	1
jg15518/jg15518/clean/chr1:35112726-35130145:+	3.16667	0	2.70166	0	1	1
jg15520/jg15520/clean/chr1:35269745-35274375:-	3.16667	0	3.13268	0	1	1
jg15520/jg15520/clean/chr1:35274450-35281852:-	4.25	0	2.90138	0	1	1
jg15520/jg15520/clean/chr1:35282010-35301775:-	4	0	3.0194	0	1	1
jg15522/jg15522/clean/chr1:35649561-35658266:+	0.25	0	6.17706	0	1	1
jg15522/jg15522/clean/chr1:35658397-35659518:+	0.166667	0	6.20507	0	1	1
jg15523/jg15523/clean/chr1:35699675-35701731:-	2.08333	0	4.11831	0	1	1
jg15523/jg15523/clean/chr1:35701896-35706002:-	0.833333	0	5.31119	0	1	1
jg15523/jg15523/clean/chr1:35706053-35708589:-	0.5	0	6.14893	0	1	1
jg15523/jg15523/clean/chr1:35708697-35711784:-	0.916667	0	6.03129	0	1	1
jg15523/jg15523/clean/chr1:35711892-35719243:-	1.41667	0	4.50666	0	1	1
jg15523/jg15523/clean/chr1:35719448-35721748:-	2.5	0	3.39548	0	1	1
jg15523/jg15523/clean/chr1:35726711-35739572:-	1.41667	0	3.91581	0	1	1
jg15523/jg15523/clean/chr1:35739724-35743426:-	1.5	0	3.86958	0	1	1
jg15523/jg15523/clean/chr1:35743497-35749892:-	2.08333	0	3.51825	0	1	1
jg15523/jg15523/clean/chr1:35749982-35763173:-	1.83333	0	3.56963	0	1	1
jg15523/jg15523/clean/chr1:35763376-35779901:-	2.5	0	3.37288	0	1	1
jg15523/jg15523/clean/chr1:35780119-35787872:-	2.91667	0	3.18438	0	1	1
jg15525/jg15525/clean/chr1:35832076-35870117:-	1.66667	0	4.39852	0	1	1
jg15525/jg15525/clean/chr1:35870381-35874783:-	0.916667	0	5.13111	0	1	1
jg15528/jg15528/clean/chr1:35956287-35957484:+	4.83333	0	2.58679	0	1	1
jg15528/jg15528/clean/chr1:35957628-35963118:+	4.91667	0	2.68778	0	1	1
jg15528/jg15528/clean/chr1:35963378-35974914:+	2	0	3.10464	0	1	1
jg15528/jg15528/clean/chr1:35975141-35979558:+	1.91667	0	3.11127	0	1	1
jg15528/jg15528/clean/chr1:35979707-35985067:+	1.5	0	4.2261	0	1	1
jg15530/jg15530/clean/chr1:36017144-36023195:-	2.5	0	2.81235	0	1	1
jg15530/jg15530/clean/chr1:36023319-36030449:-	3	0	3.37017	0	1	1
jg15530/jg15530/clean/chr1:36030699-36034780:-	2.66667	0	3.29369	0	1	1
jg15530/jg15530/clean/chr1:36034983-36038241:-	2.58333	0.57477	2.74358	0.209496	0.834061	1
jg15530/jg15530/clean/chr1:36038314-36050076:-	3	0	3.22385	0	1	1
jg15530/jg15530/clean/chr1:36050139-36050287:-	2.83333	-2.91217	3.07574	-0.946817	0.343732	1
jg15530/jg15530/clean/chr1:36050515-36063535:-	4.5	0	2.87915	0	1	1
jg15533/jg15533/clean/chr1:36309846-36314925:-	1.16667	0	5.63917	0	1	1
jg15533/jg15533/clean/chr1:36324136-36332238:-	2	0	3.44287	0	1	1
jg15533/jg15533/clean/chr1:36332314-36340175:-	2.08333	0	3.42752	0	1	1
jg15533/jg15533/clean/chr1:36340432-36342297:-	0.916667	0	4.37356	0	1	1
jg15533/jg15533/clean/chr1:36342436-36347322:-	1.58333	0	3.65333	0	1	1
jg15533/jg15533/clean/chr1:36347437-36351208:-	1.75	0	3.64856	0	1	1
jg15533/jg15533/clean/chr1:36351273-36355130:-	2.33333	1.41026	3.08962	0.456452	0.648065	1
jg15533/jg15533/clean/chr1:36355324-36363913:-	1.66667	0	3.64897	0	1	1
jg15534/jg15534/clean/chr1:36384894-36390334:+	99.75	0	1.94575	0	1	1
jg15534/jg15534/clean/chr1:36390460-36397873:+	68.8333	0	1.95974	0	1	1
jg15534/jg15534/clean/chr1:36398017-36405562:+	69.5833	0	1.97823	0	1	1
jg15534/jg15534/clean/chr1:36405568-36412036:+	68.9167	0	1.9844	0	1	1
jg15535/jg15535/clean/chr1:36428291-36429871:+	2.66667	0	3.9267	0	1	1
jg15535/jg15535/clean/chr1:36430015-36433831:+	4	0	3.08641	0	1	1
jg15537/jg15537/clean/chr1:36452946-36455093:+	1.33333	0	6.13198	0	1	1
jg15537/jg15537/clean/chr1:36455237-36458402:+	0.833333	0	6.08819	0	1	1
jg15538/jg15538/clean/chr1:36473525-36483862:-	10.1667	0	2.2291	0	1	1
jg15538/jg15538/clean/chr1:36491221-36493041:-	11	0	2.069	0	1	1
jg15538/jg15538/clean/chr1:36493153-36494874:-	9.25	0	2.22659	0	1	1
jg15538/jg15538/clean/chr1:36495189-36500719:-	12	0	2.32868	0	1	1
jg15538/jg15538/clean/chr1:36500787-36507102:-	19.5833	0	2.09755	0	1	1
jg15538/jg15538/clean/chr1:36507241-36523684:-	21.0833	0	2.30524	0	1	1
jg15538/jg15538/clean/chr1:36523707-36523800:-	0.0833333	-0.961754	6.23296	-0.154301	0.877372	1
jg15539/jg15539/clean/chr1:36531989-36533355:+	34.4167	0.609891	1.88382	0.323752	0.746126	1
jg15539/jg15539/clean/chr1:36533526-36546868:+	23.4167	0	1.92131	0	1	1
jg15539/jg15539/clean/chr1:36547104-36548973:+	24.25	0	1.96782	0	1	1
jg15539/jg15539/clean/chr1:36549140-36559772:+	29.3333	0	1.92502	0	1	1
jg15539/jg15539/clean/chr1:36559922-36561162:+	30.25	-1.71153	1.91816	-0.892275	0.372246	1
jg15539/jg15539/clean/chr1:36561378-36564220:+	35.8333	0	1.89567	0	1	1
jg15539/jg15539/clean/chr1:36564310-36571192:+	29.3333	0	1.89102	0	1	1
jg15539/jg15539/clean/chr1:36571251-36578099:+	30.4167	0	1.91288	0	1	1
jg15539/jg15539/clean/chr1:36578325-36581905:+	28.4167	0	1.90701	0	1	1
jg15540/jg15540/clean/chr1:36586411-36591322:+	3.91667	0	3.02209	0	1	1
jg15540/jg15540/clean/chr1:36591496-36594795:+	6.08333	2.65568	2.56523	1.03526	0.300548	1
jg15540/jg15540/clean/chr1:36594906-36612041:+	7	0	2.67466	0	1	1
jg15540/jg15540/clean/chr1:36612218-36627369:+	5.75	0	2.77469	0	1	1
jg15540/jg15540/clean/chr1:36627482-36632916:+	4.41667	0	2.94108	0	1	1
jg15541/jg15541/clean/chr1:36644288-36647439:+	19.4167	0	2.25432	0	1	1
jg15541/jg15541/clean/chr1:36647537-36653944:+	20.4167	0	2.15592	0	1	1
jg15541/jg15541/clean/chr1:36654110-36662490:+	15.3333	0	2.15005	0	1	1
jg15542/jg15542/clean/chr1:36667069-36671863:+	237.833	0	1.87585	0	1	1
jg15543/jg15543/clean/chr1:36685352-36689448:-	4.16667	0	2.59224	0	1	1
jg15543/jg15543/clean/chr1:36689695-36700254:-	4.25	0	3.03263	0	1	1
jg15543/jg15543/clean/chr1:36700550-36707755:-	2.91667	0	3.13761	0	1	1
jg15543/jg15543/clean/chr1:36707958-36720629:-	2.08333	0	4.10817	0	1	1
jg15544/jg15544/clean/chr1:36859896-36863283:-	0.166667	0	6.20507	0	1	1
jg15544/jg15544/clean/chr1:36870771-36874498:-	0.0833333	0	6.23296	0	1	1
jg15546/jg15546/clean/chr1:36931901-36937136:+	1.91667	0	3.2095	0	1	1
jg15546/jg15546/clean/chr1:36937213-36942268:+	2.58333	0	3.28605	0	1	1
jg15546/jg15546/clean/chr1:36942335-36947071:+	2	0	3.58896	0	1	1
jg15546/jg15546/clean/chr1:36947338-36951567:+	3.08333	0	3.36147	0	1	1
jg15546/jg15546/clean/chr1:36951738-36957195:+	2.33333	0	3.48205	0	1	1
jg15546/jg15546/clean/chr1:36957284-36965251:+	2.33333	0	2.93553	0	1	1
jg15546/jg15546/clean/chr1:36965300-36968593:+	2.16667	0	2.97224	0	1	1
jg15546/jg15546/clean/chr1:36968683-36978739:+	3.41667	0	2.53988	0	1	1
jg15546/jg15546/clean/chr1:36978817-36990666:+	1.66667	0	3.27783	0	1	1
jg15546/jg15546/clean/chr1:36990828-37008678:+	3	0	2.63885	0	1	1
jg15546/jg15546/clean/chr1:37008831-37015547:+	3.16667	0	2.60539	0	1	1
jg15546/jg15546/clean/chr1:37015824-37017303:+	5.33333	0	2.35043	0	1	1
jg15546/jg15546/clean/chr1:37017454-37021329:+	2	0	2.93455	0	1	1
jg15546/jg15546/clean/chr1:37021413-37028173:+	3.33333	0	2.59163	0	1	1
jg15546/jg15546/clean/chr1:37028270-37046169:+	3.83333	0	2.57887	0	1	1
jg15546/jg15546/clean/chr1:37046313-37053237:+	3.5	0	2.50289	0	1	1
jg15549/jg15549/clean/chr1:37126795-37131019:+	0.583333	0	6.10647	0	1	1
jg15549/jg15549/clean/chr1:37131174-37136193:+	0.333333	0	6.17706	0	1	1
jg15549/jg15549/clean/chr1:37136334-37137845:+	0.416667	0	6.14892	0	1	1
jg15551/jg15551/clean/chr1:37154096-37159492:-	60.25	0	1.87252	0	1	1
jg15551/jg15551/clean/chr1:37159578-37165149:-	70.0833	0	1.91319	0	1	1
jg15551/jg15551/clean/chr1:37165271-37171347:-	94.25	0	1.85973	0	1	1
jg15551/jg15551/clean/chr1:37171375-37177499:-	90.0833	0.95645	1.86678	0.512354	0.608403	1
jg15552/jg15552/clean/chr1:37247059-37257695:-	37.9167	0	1.87176	0	1	1
jg15552/jg15552/clean/chr1:37257809-37265293:-	35.5	-0.887099	1.80975	-0.490179	0.624008	1
jg15552/jg15552/clean/chr1:37265404-37269597:-	23.25	0	1.91523	0	1	1
jg15552/jg15552/clean/chr1:37269711-37287315:-	26.9167	0	1.90388	0	1	1
jg15552/jg15552/clean/chr1:37287429-37292051:-	14.5	0	2.16093	0	1	1
jg15552/jg15552/clean/chr1:37292165-37293860:-	29.25	0	1.94135	0	1	1
jg15552/jg15552/clean/chr1:37293974-37301107:-	31.5833	0	1.8933	0	1	1
jg15552/jg15552/clean/chr1:37301221-37303728:-	48.6667	4.54349	1.45605	3.12043	0.00180586	1
jg15552/jg15552/clean/chr1:37303863-37313238:-	63.75	0	1.80035	0	1	1
jg15552/jg15552/clean/chr1:37313262-37322391:-	1.58333	0	3.66764	0	1	1
jg15552/jg15552/clean/chr1:37322505-37327887:-	1.91667	0	3.63559	0	1	1
jg15552/jg15552/clean/chr1:37328022-37329835:-	2.25	0	4.07404	0	1	1
jg15552/jg15552/clean/chr1:37329949-37331723:-	2.33333	0	3.97728	0	1	1
jg15552/jg15552/clean/chr1:37331858-37350655:-	1.33333	0	5.57708	0	1	1
jg15553/jg15553/clean/chr1:37360071-37364060:-	51.25	0	1.81861	0	1	1
jg15553/jg15553/clean/chr1:37364311-37367636:-	48.25	-1.09168	1.81225	-0.602387	0.546917	1
jg15553/jg15553/clean/chr1:37367766-37375340:-	45.5	1.76222	1.68248	1.04739	0.294919	1
jg15553/jg15553/clean/chr1:37375511-37381853:-	41.0833	-0.0646535	1.78557	-0.0362088	0.971116	1
jg15553/jg15553/clean/chr1:37381944-37389782:-	35.5833	0	1.83043	0	1	1
jg15553/jg15553/clean/chr1:37389896-37393749:-	37.1667	-1.1501	1.80135	-0.638466	0.52317	1
jg15553/jg15553/clean/chr1:37393816-37394918:-	38.75	0	1.81982	0	1	1
jg15553/jg15553/clean/chr1:37394997-37403218:-	34.0833	0	1.8298	0	1	1
jg15557/jg15557/clean/chr1:37486490-37492346:-	0.333333	0	6.16301	0	1	1
jg15557/jg15557/clean/chr1:37492586-37497905:-	0.0833333	0	6.23296	0	1	1
jg15558/jg15558/clean/chr1:37509230-37528385:+	4.5	0	2.5552	0	1	1
jg15558/jg15558/clean/chr1:37528561-37532426:+	2.16667	0	2.96728	0	1	1
jg15561/jg15561/clean/chr1:37554972-37571025:-	0.416667	0.584976	6.14892	0.0951348	0.924208	1
jg15574/jg15574/clean/chr1:37668989-37671921:-	0.333333	2.37247e-05	6.17706	3.84078e-06	0.999997	1
jg15579/jg15579/clean/chr1:37789934-37794348:-	2.58333	0	2.75654	0	1	1
jg15579/jg15579/clean/chr1:37794468-37801501:-	2.41667	0	3.2526	0	1	1
jg15580/jg15580/clean/chr1:37856189-37885672:+	3.16667	0	3.20396	0	1	1
jg15580/jg15580/anti-near/chr1:37885934-37906670:+	3.25	0	3.32712	0	1	1
jg15581/jg15581/anti-near/chr1:37912093-37920165:-	6.08333	0	2.39904	0	1	1
jg15581/jg15581/clean/chr1:37920322-37924260:-	5.5	0	2.64351	0	1	1
jg15581/jg15581/clean/chr1:37924425-37925533:-	3.58333	0	2.73238	0	1	1
jg15581/jg15581/clean/chr1:37925625-37933741:-	4.25	0	2.48045	0	1	1
jg15581/jg15581/clean/chr1:37933963-37938975:-	4.83333	0	2.59152	0	1	1
jg15581/jg15581/clean/chr1:37939109-37943569:-	4.33333	0	2.53424	0	1	1
jg15581/jg15581/clean/chr1:37943828-37949619:-	3	0	2.57301	0	1	1
jg15581/jg15581/clean/chr1:37949825-37957446:-	3.33333	0	2.55694	0	1	1
jg15581/jg15581/clean/chr1:37967422-37972292:-	3.75	0	2.71295	0	1	1
jg15581/jg15581/clean/chr1:37972432-37975250:-	3.91667	0	2.67799	0	1	1
jg15581/jg15581/clean/chr1:37975409-37983574:-	3.16667	0	2.5873	0	1	1
jg15581/jg15581/clean/chr1:37989415-38003856:-	4.25	0	2.97836	0	1	1
jg15581/jg15581/clean/chr1:38004012-38011197:-	4.25	0	2.84072	0	1	1
jg15583/jg15583/clean/chr1:38104453-38112843:+	0.0833333	0	6.23296	0	1	1
jg15583/jg15583/clean/chr1:38112956-38124390:+	0.416667	0	6.14893	0	1	1
jg15583/jg15583/clean/chr1:38124512-38136838:+	0.333333	0	6.17706	0	1	1
jg15583/jg15583/clean/chr1:38136923-38143511:+	0.333333	0	6.17706	0	1	1
jg15583/jg15583/clean/chr1:38156019-38162929:+	0.5	0.376843	6.14892	0.061286	0.951131	1
jg15583/jg15583/clean/chr1:38163057-38170947:+	0.583333	0	6.12632	0	1	1
jg15583/jg15583/clean/chr1:38171063-38173431:+	1.16667	0	5.69339	0	1	1
jg15583/jg15583/clean/chr1:38173553-38190398:+	0.333333	0	6.16301	0	1	1
jg10027/jg10027/clean/chr10:24117-32338:+	2.16667	0	2.95576	0	1	1
jg10027/jg10027/clean/chr10:32457-34636:+	1.66667	-0.523623	3.37697	-0.155057	0.876776	1
jg10027/jg10027/clean/chr10:34845-37078:+	2.5	0	3.3162	0	1	1
jg10027/jg10027/clean/chr10:37252-38804:+	2.25	0	4.15654	0	1	1
jg10027/jg10027/clean/chr10:38998-41583:+	2.5	0	3.54488	0	1	1
jg10027/jg10027/clean/chr10:41785-45353:+	1.75	-1.90688	3.11813	-0.611546	0.540838	1
jg10027/jg10027/clean/chr10:45551-53427:+	2.58333	0	2.78543	0	1	1
jg10027/jg10027/clean/chr10:53575-58591:+	1.75	0	3.56616	0	1	1
jg10028/jg10028/clean/chr10:59346-62892:+	1.33333	0	3.97648	0	1	1
jg10028/jg10028/clean/chr10:63063-68798:+	2.25	0	3.02991	0	1	1
jg10028/jg10028/clean/chr10:68997-84293:+	1.66667	0	5.24633	0	1	1
jg10028/jg10028/clean/chr10:84402-88883:+	1.5	0	3.83715	0	1	1
jg10029/jg10029/clean/chr10:99836-102586:-	0.333333	0	6.17706	0	1	1
jg10029/jg10029/clean/chr10:102692-105532:-	0.0833333	0	6.23296	0	1	1
jg10029/jg10029/clean/chr10:105731-110887:-	0.333333	0	6.16301	0	1	1
jg10029/jg10029/clean/chr10:119827-124054:-	0.0833333	0	6.23296	0	1	1
jg10029/jg10029/clean/chr10:124202-130531:-	0.0833333	0	6.23296	0	1	1
jg10029/jg10029/clean/chr10:130729-132432:-	0.0833333	0	6.23296	0	1	1
jg10029/jg10029/clean/chr10:133378-137891:-	0.333333	0	6.16301	0	1	1
jg10030/jg10030/clean/chr10:311405-319263:+	0.0833333	0	6.23296	0	1	1
jg10030/jg10030/clean/chr10:319462-324362:+	0.0833333	0	6.23296	0	1	1
jg10030/jg10030/clean/chr10:324468-343841:+	0.0833333	0	6.23296	0	1	1
jg10031/jg10031/clean/chr10:410875-426756:+	0.833333	0	6.07515	0	1	1
jg10031/jg10031/clean/chr10:430535-439665:+	0.75	0	5.35024	0	1	1
jg10031/jg10031/clean/chr10:449741-454557:+	0.416667	0	6.16301	0	1	1
jg10031/jg10031/clean/chr10:463959-466074:+	0.333333	0	6.17706	0	1	1
jg10031/jg10031/clean/chr10:488227-491170:+	0.5	0	6.12066	0	1	1
jg10031/jg10031/clean/chr10:508980-516641:+	0.75	0	6.09226	0	1	1
jg10031/jg10031/clean/chr10:516824-521578:+	0.25	0	6.20507	0	1	1
jg10031/jg10031/clean/chr10:521723-524180:+	0.416667	0	6.14892	0	1	1
jg10031/jg10031/clean/chr10:524288-526274:+	0.0833333	0	6.23296	0	1	1
jg10031/jg10031/clean/chr10:526437-529618:+	0.25	0	6.20507	0	1	1
jg10031/jg10031/clean/chr10:529783-535354:+	0.0833333	0	6.23296	0	1	1
jg10031/jg10031/clean/chr10:535629-543598:+	0.5	0	6.13481	0	1	1
jg10031/jg10031/clean/chr10:543955-545693:+	0.25	0	6.20507	0	1	1
jg10031/jg10031/clean/chr10:545879-550773:+	0.416667	0	6.15456	0	1	1
jg10031/jg10031/clean/chr10:550943-556657:+	0.166667	0	6.23296	0	1	1
jg10031/jg10031/clean/chr10:557026-558181:+	0.416667	4.3003	6.14892	0.699358	0.484328	1
jg10031/jg10031/clean/chr10:558407-560898:+	0.0833333	0.961802	6.23296	0.154309	0.877366	1
jg10031/jg10031/clean/chr10:567319-571187:+	0.0833333	0	6.23296	0	1	1
jg10031/jg10031/clean/chr10:571388-575865:+	0.0833333	0	6.23296	0	1	1
[truncated: 59,541 more rows]

## Sheet: all_f.vs.m
gene	baseMean	log2FoldChange	lfcSE	stat	pvalue	padj
jg17559/jg17559/clean/chr9:29260596-29262953:-	11006.6	-19.6734	3.25283	-6.0481	1.46563e-09	7.91086e-05
jg5037/jg5037/clean/chr18:16495498-16500882:-	665.875	-15.964	2.77791	-5.74678	9.09599e-09	0.00020652
jg22222/jg22222/clean/chr3:30963240-30966645:+	322.083	-18.0042	3.1546	-5.7073	1.14784e-08	0.00020652
jg17559/jg17559/clean/chr9:29263065-29266316:-	12311.5	-16.2693	3.0587	-5.31904	1.04317e-07	0.00140765
jg22016/jg22016/clean/chr3:20054502-20058124:-	110.125	-17.1588	3.72393	-4.60773	4.07094e-06	0.0439466
jg18052/jg18052/anti-near/chr15:24171085-24172446:+	63.0417	-17.1905	3.97307	-4.32676	1.51322e-05	0.136129
jg14884/jg14884/clean/chr1:455568-462101:+	0.5	0	4.045	0	1	1
jg14884/jg14884/clean/chr1:462264-476463:+	0.75	0	3.44002	0	1	1
jg14884/jg14884/clean/chr1:476590-481229:+	0.583333	0	3.75367	0	1	1
jg14884/jg14884/clean/chr1:481469-493295:+	0.541667	0	4.32028	0	1	1
jg14884/jg14884/clean/chr1:493471-532815:+	0.666667	0	3.15252	0	1	1
jg14884/jg14884/clean/chr1:533021-539824:+	0.666667	0	3.65362	0	1	1
jg14884/jg14884/clean/chr1:539911-555315:+	0.625	0	4.23455	0	1	1
jg14885/jg14885/clean/chr1:567350-569718:-	3.75	0.0770956	1.65356	0.046624	0.962813	1
jg14885/jg14885/clean/chr1:569970-576216:-	3.125	0	1.86713	0	1	1
jg14885/jg14885/clean/chr1:576429-579836:-	3.70833	0	1.73392	0	1	1
jg14885/jg14885/clean/chr1:579991-586471:-	3.79167	0	1.78995	0	1	1
jg14885/jg14885/clean/chr1:586672-589634:-	3.79167	0	1.65703	0	1	1
jg14885/jg14885/clean/chr1:589751-592350:-	2.83333	0	1.74919	0	1	1
jg14885/jg14885/clean/chr1:612284-615369:-	0.0833333	0	6.00624	0	1	1
jg14885/jg14885/clean/chr1:615462-639356:-	0.375	0	4.87953	0	1	1
jg14887/jg14887/clean/chr1:684641-686499:-	4.25	0	2.25204	0	1	1
jg14887/jg14887/clean/chr1:686943-690121:-	2.29167	0	2.40634	0	1	1
jg14888/jg14888/clean/chr1:697153-698968:-	11.625	0	1.44921	0	1	1
jg14890/jg14890/clean/chr1:701265-701942:-	6.04167	0	1.90797	0	1	1
jg14894/jg14894/clean/chr1:764109-777831:+	0.875	0	4.13249	0	1	1
jg14894/jg14894/clean/chr1:777973-788255:+	0.916667	0	3.60068	0	1	1
jg14894/jg14894/clean/chr1:788352-798627:+	0.708333	0	4.21753	0	1	1
jg14894/jg14894/clean/chr1:798800-813656:+	0.5	0	4.07904	0	1	1
jg14894/jg14894/clean/chr1:813807-825685:+	0.875	0	3.68566	0	1	1
jg14894/jg14894/clean/chr1:826292-857888:+	0.541667	0	4.48245	0	1	1
jg14894/jg14894/clean/chr1:858045-869863:+	0.458333	0	4.64754	0	1	1
jg14894/jg14894/clean/chr1:870060-877395:+	0.708333	0	3.31601	0	1	1
jg14894/jg14894/clean/chr1:877700-881685:+	1.20833	-0.597099	2.87602	-0.207613	0.835531	1
jg14894/jg14894/clean/chr1:882303-902621:+	1.16667	0	3.11325	0	1	1
jg14894/jg14894/clean/chr1:902771-908994:+	1.41667	0	3.89716	0	1	1
jg14901/jg14901/clean/chr1:1034061-1035261:-	0.125	0	6.00624	0	1	1
jg14901/jg14901/clean/chr1:1035482-1038413:-	0.0416667	0	6.00624	0	1	1
jg14903/jg14903/clean/chr1:1149190-1151756:+	4.33333	0	2.21526	0	1	1
jg14903/jg14903/clean/chr1:1151865-1154591:+	2.66667	0	2.10895	0	1	1
jg14904/jg14904/clean/chr1:1166827-1173162:-	6.45833	0	3.77137	0	1	1
jg14904/jg14904/clean/chr1:1173247-1185219:-	10.75	0	3.97857	0	1	1
jg14905/jg14905/clean/chr1:1214164-1217748:+	0.833333	0	4.76202	0	1	1
jg14905/jg14905/clean/chr1:1217833-1220632:+	0.5	0	5.23667	0	1	1
jg14907/jg14907/clean/chr1:1240168-1246556:+	0.25	0	5.99179	0	1	1
jg14908/jg14908/anti-near/chr1:1258317-1263637:+	0.166667	0	5.99179	0	1	1
jg14909/jg14909/clean/chr1:1277920-1280636:-	0.0416667	0.480912	6.00624	0.0800686	0.936183	1
jg14909/jg14909/clean/chr1:1289874-1291336:-	3.16667	0	1.70012	0	1	1
jg14909/jg14909/clean/chr1:1291460-1295405:-	3.16667	0	1.92102	0	1	1
jg14909/jg14909/clean/chr1:1295763-1300219:-	3.08333	0	1.88927	0	1	1
jg14909/jg14909/clean/chr1:1300373-1306050:-	3.20833	0	1.57657	0	1	1
jg14909/jg14909/clean/chr1:1317617-1321276:-	3	0	2.0998	0	1	1
jg14909/jg14909/clean/chr1:1321429-1330441:-	3.5	0	2.18819	0	1	1
jg14909/jg14909/clean/chr1:1330666-1337993:-	1.25	0	2.83776	0	1	1
jg14909/jg14909/clean/chr1:1338312-1342320:-	1.79167	0	2.45176	0	1	1
jg14909/jg14909/clean/chr1:1342515-1346465:-	2.125	0	2.32247	0	1	1
jg14909/jg14909/clean/chr1:1346582-1350726:-	2.08333	0	2.59046	0	1	1
jg14909/jg14909/clean/chr1:1350876-1355980:-	1.125	0	2.51588	0	1	1
jg14909/jg14909/clean/chr1:1356185-1360662:-	2.20833	0	3.35337	0	1	1
jg14911/jg14911/clean/chr1:1438680-1446718:+	48.9167	0	1.27944	0	1	1
jg14911/jg14911/clean/chr1:1446821-1451825:+	37.0833	0	1.38629	0	1	1
jg14911/jg14911/clean/chr1:1451881-1456302:+	37.375	0	1.39856	0	1	1
jg14911/jg14911/clean/chr1:1456447-1459492:+	31.9167	0	1.29819	0	1	1
jg14911/jg14911/clean/chr1:1459711-1464256:+	27.4167	0	1.3047	0	1	1
jg14911/jg14911/clean/chr1:1464455-1468837:+	32.0417	0	1.30712	0	1	1
jg14911/jg14911/anti-near/chr1:1468986-1476278:+	26.875	0	1.30204	0	1	1
jg14912/jg14912/anti-near/chr1:1479414-1489954:-	1.125	0	2.36833	0	1	1
jg14912/jg14912/clean/chr1:1490175-1493101:-	1.41667	0	2.34524	0	1	1
jg14912/jg14912/clean/chr1:1493216-1494747:-	1.58333	0	2.74712	0	1	1
jg14912/jg14912/clean/chr1:1494872-1497001:-	1.29167	0	2.76816	0	1	1
jg14913/jg14913/clean/chr1:1541473-1544095:-	0.25	0	5.35431	0	1	1
jg14913/jg14913/clean/chr1:1544164-1549355:-	1	0	3.62444	0	1	1
jg14913/jg14913/clean/chr1:1549526-1553453:-	1.5	0	3.29514	0	1	1
jg14914/jg14914/clean/chr1:1608141-1614899:-	5	0	1.71638	0	1	1
jg14914/jg14914/clean/chr1:1615064-1621529:-	4.79167	0	1.51419	0	1	1
jg14914/jg14914/clean/chr1:1636888-1641030:-	6.45833	0	1.93074	0	1	1
jg14917/jg14917/clean/chr1:1689376-1695333:-	0.0416667	0	6.00624	0	1	1
jg14919/jg14919/clean/chr1:1790237-1793266:+	0.125	0	6.00624	0	1	1
jg14919/jg14919/clean/chr1:1794263-1799831:+	0.0833333	0	6.00624	0	1	1
jg14920/jg14920/clean/chr1:1834956-1847986:-	15.7083	0	1.48738	0	1	1
jg14920/jg14920/clean/chr1:1848081-1850366:-	17.0417	0	1.5033	0	1	1
jg14921/jg14921/clean/chr1:1890415-1892090:-	1929.5	-1.00392	1.27221	-0.789119	0.430043	1
jg14921/jg14921/clean/chr1:1892227-1894956:-	2018	0	1.28024	0	1	1
jg14921/jg14921/clean/chr1:1895053-1899434:-	2017.21	0	1.28368	0	1	1
jg14921/jg14921/anti-near/chr1:1899554-1904318:-	2157.33	0	1.2999	0	1	1
jg14922/jg14922/clean/chr1:1911222-1911880:+	11.375	0	1.51252	0	1	1
jg14922/jg14922/clean/chr1:1912103-1913364:+	11.4583	0	1.59067	0	1	1
jg14922/jg14922/clean/chr1:1913594-1916288:+	7.625	0	1.52999	0	1	1
jg14923/jg14923/clean/chr1:1921897-1924109:-	6.75	0	1.71869	0	1	1
jg14923/jg14923/clean/chr1:1924230-1928729:-	8.5	0	1.69747	0	1	1
jg14923/jg14923/clean/chr1:1928901-1932853:-	7.33333	0	1.7018	0	1	1
jg14923/jg14923/clean/chr1:1949270-1958029:-	5.08333	0	1.78502	0	1	1
jg14923/jg14923/clean/chr1:1958148-1961371:-	6.25	0	1.9517	0	1	1
jg14923/jg14923/clean/chr1:1961485-1970160:-	5.25	0	1.97061	0	1	1
jg14923/jg14923/clean/chr1:1970369-1971278:-	4.54167	-1.09673	1.65926	-0.660972	0.50863	1
jg14925/jg14925/clean/chr1:2001235-2007045:-	5.08333	0	1.81355	0	1	1
jg14925/jg14925/clean/chr1:2007912-2010321:-	3.54167	-0.647689	1.83503	-0.352958	0.72412	1
jg14925/jg14925/clean/chr1:2010516-2019419:-	4.20833	0	1.72058	0	1	1
jg14925/jg14925/clean/chr1:2019626-2022320:-	3.83333	0	1.98292	0	1	1
jg14925/jg14925/clean/chr1:2023142-2033448:-	4.91667	0	1.63033	0	1	1
jg14925/jg14925/clean/chr1:2033582-2050712:-	6.70833	0	1.69681	0	1	1
jg14926/jg14926/clean/chr1:2055407-2060983:-	24.125	0	1.41949	0	1	1
jg14926/jg14926/clean/chr1:2061107-2067569:-	32.3333	0	1.33587	0	1	1
jg14926/jg14926/clean/chr1:2067751-2080879:-	19.875	0	1.33749	0	1	1
jg14926/jg14926/clean/chr1:2081158-2085206:-	31.8333	0	1.36904	0	1	1
jg14926/jg14926/clean/chr1:2085360-2090205:-	43	0	1.29187	0	1	1
jg14926/jg14926/clean/chr1:2090339-2096061:-	47.8333	0	1.33201	0	1	1
jg14927/jg14927/clean/chr1:2102913-2106006:-	169.792	0	1.244	0	1	1
jg14927/jg14927/clean/chr1:2106257-2108369:-	98.8333	0	1.25347	0	1	1
jg14927/jg14927/clean/chr1:2108559-2117850:-	143.667	0	1.2349	0	1	1
jg14927/jg14927/clean/chr1:2117952-2130900:-	136.833	-0.289356	0.957494	-0.302201	0.762499	1
jg14927/jg14927/clean/chr1:2130982-2147244:-	122.875	0	1.2403	0	1	1
jg14927/jg14927/clean/chr1:2147307-2152758:-	133.458	0	1.24945	0	1	1
jg14927/jg14927/clean/chr1:2152823-2158057:-	147.5	0	1.24062	0	1	1
jg14927/jg14927/clean/chr1:2158175-2172076:-	170.667	0	1.24654	0	1	1
jg14928/jg14928/clean/chr1:2392546-2403002:+	0.0833333	0	6.00624	0	1	1
jg14928/jg14928/clean/chr1:2403184-2414310:+	0.0833333	0	6.00624	0	1	1
jg14932/jg14932/clean/chr1:2530200-2536536:-	3.83333	0	2.7786	0	1	1
jg14933/jg14933/clean/chr1:2559272-2561723:-	0.541667	0	5.96166	0	1	1
jg14933/jg14933/clean/chr1:2561762-2561824:-	0.666667	3.28369	5.62931	0.58332	0.559678	1
jg14933/jg14933/clean/chr1:2561885-2566214:-	1.08333	0	4.57173	0	1	1
jg14937/jg14937/clean/chr1:2743074-2745914:+	0.0833333	0	6.00624	0	1	1
jg14939/jg14939/clean/chr1:2754766-2761050:+	0.625	0	3.85405	0	1	1
jg14941/jg14941/clean/chr1:2801522-2805688:+	1	0	3.28524	0	1	1
jg14941/jg14941/clean/chr1:2821511-2832612:+	4.20833	0	2.07334	0	1	1
jg14941/jg14941/clean/chr1:2832777-2839699:+	2.875	0	2.18098	0	1	1
jg14942/jg14942/clean/chr1:2959110-2986138:+	0.458333	0	5.35174	0	1	1
jg14944/jg14944/clean/chr1:3018659-3025319:-	0.333333	0	5.97004	0	1	1
jg14944/jg14944/clean/chr1:3025452-3031342:-	0.0416667	0	6.00624	0	1	1
jg14944/jg14944/clean/chr1:3040680-3046263:-	0.208333	0	5.9831	0	1	1
jg14944/jg14944/clean/chr1:3100401-3124381:-	0.333333	0	5.9773	0	1	1
jg14946/jg14946/clean/chr1:3181154-3185205:-	58.4583	0	1.58374	0	1	1
jg14946/jg14946/clean/chr1:3185480-3189056:-	46.6667	0	1.61178	0	1	1
jg14946/jg14946/clean/chr1:3189187-3191541:-	29.625	-0.619179	1.72623	-0.358689	0.719828	1
jg14946/jg14946/clean/chr1:3219003-3221834:-	34.7083	0	1.56277	0	1	1
jg14946/jg14946/clean/chr1:3221969-3225474:-	35	0	1.6257	0	1	1
jg14946/jg14946/clean/chr1:3225581-3233605:-	44.0417	0	1.64894	0	1	1
jg14947/jg14947/clean/chr1:3430653-3443110:+	49.9583	0	1.58917	0	1	1
jg14947/jg14947/clean/chr1:3443210-3450844:+	33.6667	0	1.2902	0	1	1
jg14948/jg14948/clean/chr1:3462090-3464815:-	1.66667	0	2.14195	0	1	1
jg14948/jg14948/clean/chr1:3465035-3472688:-	2.375	0	2.02133	0	1	1
jg14948/jg14948/clean/chr1:3472908-3476117:-	1.70833	0	2.55335	0	1	1
jg14948/jg14948/clean/chr1:3476356-3480215:-	1.45833	0	3.05668	0	1	1
jg14948/jg14948/clean/chr1:3480429-3482998:-	1.66667	0	2.76069	0	1	1
jg14948/jg14948/clean/chr1:3483219-3492304:-	1.375	0	2.34139	0	1	1
jg14949/jg14949/clean/chr1:3519223-3553371:+	0.0833333	0	6.00624	0	1	1
jg14950/jg14950/anti-near/chr1:3650096-3662645:-	0.125	-0.480868	6.00624	-0.0800613	0.936188	1
jg14950/jg14950/clean/chr1:3662848-3689313:-	5.83333	0	1.52022	0	1	1
jg14950/jg14950/clean/chr1:3689484-3691789:-	7.41667	0	1.80665	0	1	1
jg14951/jg14951/clean/chr1:3727911-3729186:+	0.541667	1.48088	3.9689	0.373121	0.709059	1
jg14951/jg14951/clean/chr1:3729207-3730027:+	14128.1	-1.70858	1.46975	-1.1625	0.245034	1
jg14951/jg14951/clean/chr1:3730140-3731817:+	9477.5	-1.9605	1.80795	-1.08438	0.278197	1
jg14951/jg14951/clean/chr1:3732042-3735242:+	6706.75	-0.843342	1.4937	-0.5646	0.572346	1
jg14953/jg14953/clean/chr1:3813487-3818145:-	26.125	-0.730418	1.29253	-0.565107	0.572001	1
jg14953/jg14953/clean/chr1:3818331-3820397:-	38.5	-1.28232	1.28208	-1.00018	0.317222	1
jg14953/jg14953/clean/chr1:3820504-3822896:-	43.0417	0	1.28658	0	1	1
jg14954/jg14954/clean/chr1:3851033-3857852:-	47.2917	0	1.28047	0	1	1
jg14954/jg14954/clean/chr1:3858008-3862924:-	59	0	1.27606	0	1	1
jg14954/jg14954/clean/chr1:3863139-3874371:-	57.3333	0	1.25976	0	1	1
jg14955/jg14955/clean/chr1:3885753-3888504:+	52.3333	0	1.34659	0	1	1
jg14955/jg14955/clean/chr1:3903667-3912649:+	14.25	0	1.48921	0	1	1
jg14955/jg14955/clean/chr1:3912835-3920114:+	5.5	0	2.13118	0	1	1
jg14955/jg14955/clean/chr1:3920341-3926040:+	1.83333	0	2.07867	0	1	1
jg14955/jg14955/clean/chr1:3926986-3931216:+	2.08333	0.0551502	2.53021	0.0217967	0.98261	1
jg14955/jg14955/clean/chr1:3931428-3936083:+	2.45833	0	2.61849	0	1	1
jg14956/jg14956/clean/chr1:3955102-3963196:+	1.54167	0	2.81292	0	1	1
jg14956/jg14956/clean/chr1:3963485-3967827:+	1.54167	0	2.43955	0	1	1
jg14956/jg14956/clean/chr1:3968033-3977007:+	0.875	-1.70328	2.95764	-0.575891	0.564689	1
jg14957/jg14957/clean/chr1:3986082-3989862:-	22.0417	0	1.34648	0	1	1
jg14957/jg14957/clean/chr1:3993825-4002330:-	18.6667	0	1.41865	0	1	1
jg14957/jg14957/clean/chr1:4002503-4005830:-	15.75	0	1.42746	0	1	1
jg14957/jg14957/clean/chr1:4005988-4016525:-	14.6667	0	1.4288	0	1	1
jg14957/jg14957/clean/chr1:4016809-4018614:-	15.2917	-0.909741	1.40797	-0.646138	0.51819	1
jg14957/jg14957/clean/chr1:4018752-4022630:-	21.25	0	1.40137	0	1	1
jg14958/jg14958/clean/chr1:4024855-4033905:+	12.1667	0	1.48648	0	1	1
jg14958/jg14958/clean/chr1:4033985-4041275:+	9.95833	0	1.40306	0	1	1
jg14958/jg14958/clean/chr1:4041414-4047833:+	9.83333	0	1.54001	0	1	1
jg14958/jg14958/clean/chr1:4047959-4048129:+	4.25	1.70573	1.73699	0.981999	0.3261	1
jg14958/jg14958/clean/chr1:4048284-4051749:+	9.45833	0	1.50301	0	1	1
jg14958/jg14958/clean/chr1:4051978-4056236:+	10.625	0	1.3874	0	1	1
jg14958/jg14958/clean/chr1:4064296-4067306:+	9.125	-0.681689	1.39999	-0.486925	0.626311	1
jg14960/jg14960/clean/chr1:4113461-4124422:-	0.5	0	4.44799	0	1	1
jg14960/jg14960/clean/chr1:4124548-4129920:-	0.625	0	3.8804	0	1	1
jg14960/jg14960/clean/chr1:4130472-4146400:-	0.541667	0	5.1865	0	1	1
jg14962/jg14962/clean/chr1:4181578-4200126:+	91.625	0	1.27805	0	1	1
jg14962/jg14962/clean/chr1:4200331-4204456:+	69.2083	-1.00096	1.26778	-0.789535	0.429799	1
jg14962/jg14962/clean/chr1:4204649-4207663:+	61.1667	0	1.30005	0	1	1
jg14963/jg14963/clean/chr1:4218225-4242556:+	0.75	0	4.2019	0	1	1
jg14963/jg14963/clean/chr1:4252200-4254677:+	0.5	0	5.96278	0	1	1
jg14963/jg14963/clean/chr1:4255312-4258112:+	0.166667	0	5.99179	0	1	1
jg14964/jg14964/clean/chr1:4285230-4292907:-	104.5	0	1.25881	0	1	1
jg14964/jg14964/clean/chr1:4293101-4297406:-	148.333	0	1.25553	0	1	1
jg14964/jg14964/clean/chr1:4297672-4304360:-	136.75	0	1.25571	0	1	1
jg14964/jg14964/clean/chr1:4304573-4309078:-	138.458	0	1.25905	0	1	1
jg14964/jg14964/clean/chr1:4309173-4317404:-	172.417	0	1.27668	0	1	1
jg14964/jg14964/clean/chr1:4317578-4328414:-	226.333	0	1.26986	0	1	1
jg14965/jg14965/clean/chr1:4332178-4334550:-	0.583333	0	4.34391	0	1	1
jg14965/jg14965/clean/chr1:4335221-4339318:-	0.625	0	3.79118	0	1	1
jg14965/jg14965/clean/chr1:4339562-4348964:-	0.708333	0	3.31669	0	1	1
jg14965/jg14965/clean/chr1:4349150-4354040:-	0.208333	0	5.9831	0	1	1
jg14965/jg14965/clean/chr1:4354159-4379302:-	0.458333	0	5.25501	0	1	1
jg14965/jg14965/clean/chr1:4379564-4408769:-	0.208333	0	6.00624	0	1	1
jg14970/jg14970/clean/chr1:4700368-4704730:+	2.375	0	2.14993	0	1	1
jg14970/jg14970/clean/chr1:4722541-4728340:+	2.25	0	2.23775	0	1	1
jg14970/jg14970/clean/chr1:4728537-4732551:+	1.29167	0	2.49512	0	1	1
jg14970/jg14970/clean/chr1:4732711-4741470:+	2.16667	0	2.13742	0	1	1
jg14970/jg14970/clean/chr1:4741848-4743853:+	2.125	0	2.37153	0	1	1
jg14970/jg14970/clean/chr1:4744202-4754701:+	2.54167	0	2.28125	0	1	1
jg14970/jg14970/clean/chr1:4754884-4759085:+	3.29167	0.215078	1.76308	0.12199	0.902907	1
jg14970/jg14970/clean/chr1:4759268-4761213:+	3.29167	0	2.27719	0	1	1
jg14970/jg14970/clean/chr1:4761390-4764431:+	2.625	0	2.4934	0	1	1
jg14970/jg14970/clean/chr1:4764634-4769056:+	0.708333	0	4.81266	0	1	1
jg14970/jg14970/clean/chr1:4769224-4771644:+	1.20833	0.0381927	3.61335	0.0105699	0.991567	1
jg14970/jg14970/clean/chr1:4775526-4777945:+	1.08333	0.349167	3.37713	0.103392	0.917652	1
jg14970/jg14970/clean/chr1:4778069-4779461:+	0.625	0	3.85115	0	1	1
jg14970/jg14970/clean/chr1:4780541-4784410:+	0.708333	0	3.75206	0	1	1
jg14970/jg14970/clean/chr1:4784665-4788315:+	1.04167	0	3.98939	0	1	1
jg14970/jg14970/clean/chr1:4788554-4790460:+	0.875	0	3.27753	0	1	1
jg14970/jg14970/clean/chr1:4790680-4793434:+	1.04167	0	3.19125	0	1	1
jg14970/jg14970/clean/chr1:4793652-4797455:+	1.08333	0.807347	2.78733	0.289649	0.772085	1
jg14970/jg14970/clean/chr1:4797720-4800685:+	0.75	0	3.69969	0	1	1
jg14970/jg14970/clean/chr1:4801018-4802711:+	0.625	0.966315	3.6261	0.266489	0.789863	1
jg14970/jg14970/clean/chr1:4802927-4807084:+	1.125	0	3.41118	0	1	1
jg14970/jg14970/clean/chr1:4807443-4808689:+	0.708333	0	4.36741	0	1	1
jg14970/jg14970/clean/chr1:4808951-4813293:+	0.875	0	3.24618	0	1	1
jg14970/jg14970/clean/chr1:4813601-4816083:+	1.83333	0	2.64017	0	1	1
jg14970/jg14970/clean/chr1:4816331-4818562:+	1.45833	-1.80526	2.43934	-0.740062	0.459262	1
jg14970/jg14970/clean/chr1:4818945-4820570:+	2.125	0	2.14942	0	1	1
jg14970/jg14970/clean/chr1:4826202-4829122:+	2.54167	0	2.31666	0	1	1
jg14970/jg14970/clean/chr1:4829423-4831576:+	4.91667	0	1.76391	0	1	1
jg14970/jg14970/clean/chr1:4831814-4834544:+	4.375	0	2.18272	0	1	1
jg14970/jg14970/clean/chr1:4835034-4837455:+	9.83333	0	1.79173	0	1	1
jg14970/jg14970/clean/chr1:4837646-4838741:+	8.79167	0	1.76144	0	1	1
jg14970/jg14970/clean/chr1:4838915-4842910:+	10.625	0	1.65315	0	1	1
jg14970/jg14970/clean/chr1:4843395-4848517:+	15.2083	0	1.59683	0	1	1
jg14970/jg14970/clean/chr1:4858389-4860517:+	31.2917	0	1.35329	0	1	1
jg14970/jg14970/clean/chr1:4860735-4862862:+	38.9583	0	1.32455	0	1	1
jg14971/jg14971/clean/chr1:4879265-4892366:+	1.08333	0	4.00027	0	1	1
jg14971/jg14971/clean/chr1:4892521-4892609:+	0.25	0	5.99179	0	1	1
jg14971/jg14971/clean/chr1:4892735-4896968:+	0.25	0	5.99179	0	1	1
jg14971/jg14971/clean/chr1:4897243-4901250:+	0.458333	0	4.09269	0	1	1
jg14972/jg14972/clean/chr1:4922630-4931299:+	502.708	0.56439	1.6948	0.333013	0.739124	1
jg14972/jg14972/clean/chr1:4931462-4947313:+	473.167	-0.311464	1.49825	-0.207885	0.835319	1
jg14972/jg14972/clean/chr1:4947549-4961403:+	315.5	0	1.68345	0	1	1
jg14972/jg14972/clean/chr1:4961514-4965455:+	306.833	0	1.70322	0	1	1
jg14977/jg14977/clean/chr1:5014066-5017912:-	6	1.46137	1.42182	1.02781	0.304038	1
jg14977/jg14977/clean/chr1:5017993-5021710:-	6.45833	0	1.48936	0	1	1
jg14977/jg14977/clean/chr1:5021947-5026763:-	7.83333	0	1.54881	0	1	1
jg14977/jg14977/clean/chr1:5026858-5030287:-	5.33333	0	1.59166	0	1	1
jg14977/jg14977/clean/chr1:5030417-5035764:-	6.375	0	1.57584	0	1	1
jg14978/jg14978/clean/chr1:5048058-5065780:+	2.41667	0	2.47176	0	1	1
jg14978/jg14978/clean/chr1:5065897-5071816:+	2.25	-1.08858	2.29186	-0.474976	0.634804	1
jg14978/jg14978/clean/chr1:5071967-5075063:+	1.04167	0	4.08678	0	1	1
jg14978/jg14978/clean/chr1:5075185-5082034:+	1.16667	0	3.50985	0	1	1
jg14978/jg14978/clean/chr1:5082119-5087668:+	1.33333	0	3.10238	0	1	1
jg14978/jg14978/clean/chr1:5087941-5089579:+	1.875	0	2.66465	0	1	1
jg14978/jg14978/clean/chr1:5089758-5091085:+	2.04167	0	2.56846	0	1	1
jg14978/jg14978/clean/chr1:5091258-5094229:+	1.70833	0	2.53541	0	1	1
jg14979/jg14979/clean/chr1:5109049-5112052:-	0.541667	0	5.2319	0	1	1
jg14979/jg14979/clean/chr1:5112336-5116019:-	0.208333	0	5.99179	0	1	1
jg14979/jg14979/clean/chr1:5116285-5119033:-	0.25	0.96178	6.00624	0.16013	0.872779	1
jg14979/jg14979/clean/chr1:5119229-5123131:-	0.125	0	6.00624	0	1	1
jg14979/jg14979/clean/chr1:5123260-5126831:-	0.125	0	6.00624	0	1	1
jg14979/jg14979/clean/chr1:5130839-5144798:-	0.208333	0	5.9831	0	1	1
jg14980/jg14980/clean/chr1:5170743-5175285:-	0.25	0.961783	5.37129	0.17906	0.857891	1
jg14981/jg14981/clean/chr1:5206033-5220915:-	2.375	0	3.29807	0	1	1
jg14981/jg14981/clean/chr1:5221031-5227755:-	3.70833	0	2.95914	0	1	1
jg14981/jg14981/clean/chr1:5227893-5235435:-	3.91667	0	4.39428	0	1	1
jg14981/jg14981/clean/chr1:5235547-5288159:-	0.958333	0	4.70612	0	1	1
jg14981/jg14981/clean/chr1:5288344-5319358:-	0.375	0	5.56241	0	1	1
jg14981/jg14981/clean/chr1:5319594-5342608:-	0.125	0	6.00624	0	1	1
jg14982/jg14982/clean/chr1:5414480-5429402:-	0.458333	0	5.35174	0	1	1
jg14982/jg14982/clean/chr1:5429410-5429475:-	0.625	0.58497	4.42989	0.132051	0.894944	1
jg14982/jg14982/clean/chr1:5429660-5441717:-	0.416667	0	5.95987	0	1	1
jg14982/jg14982/clean/chr1:5441837-5448483:-	0.333333	0	5.9831	0	1	1
jg14983/jg14983/clean/chr1:5482197-5484852:-	0.416667	0	5.96278	0	1	1
jg14983/jg14983/clean/chr1:5485062-5489119:-	0.5	0	4.62119	0	1	1
jg14983/jg14983/clean/chr1:5489235-5490957:-	0.625	0	5.95987	0	1	1
jg14983/jg14983/clean/chr1:5491149-5506671:-	0.5	0	5.32777	0	1	1
jg14983/jg14983/clean/chr1:5506810-5507692:-	0.291667	0	5.99179	0	1	1
jg14983/jg14983/clean/chr1:5507812-5515660:-	0.625	0	5.08618	0	1	1
jg14983/jg14983/clean/chr1:5515757-5525678:-	0.166667	0	6.00624	0	1	1
jg14983/jg14983/clean/chr1:5525774-5531142:-	0.125	0	6.00624	0	1	1
jg14983/jg14983/clean/chr1:5531215-5537956:-	0.166667	0	6.00624	0	1	1
jg14983/jg14983/clean/chr1:5538076-5544732:-	0.25	0	5.9831	0	1	1
jg14983/jg14983/clean/chr1:5544841-5551098:-	0.0833333	0	6.00624	0	1	1
jg14983/jg14983/clean/chr1:5566926-5592492:-	0.0833333	0	6.00624	0	1	1
jg14983/jg14983/clean/chr1:5592662-5601612:-	0.125	0	6.00624	0	1	1
jg14983/jg14983/clean/chr1:5601785-5623373:-	0.0833333	0	6.00624	0	1	1
jg14983/jg14983/clean/chr1:5655203-5659944:-	0.166667	0	6.00624	0	1	1
jg14983/jg14983/clean/chr1:5660048-5673720:-	0.291667	0	5.9773	0	1	1
jg14983/jg14983/clean/chr1:5673867-5685090:-	0.208333	0	5.99179	0	1	1
jg14983/jg14983/clean/chr1:5685160-5699252:-	0.5	0	5.28115	0	1	1
jg14983/jg14983/clean/chr1:5699332-5707333:-	0.208333	0	6.00624	0	1	1
jg14983/jg14983/clean/chr1:5707372-5708618:-	0.25	0	5.99179	0	1	1
jg14983/jg14983/clean/chr1:5708767-5712772:-	0.416667	0	5.97315	0	1	1
jg14983/jg14983/clean/chr1:5712823-5717526:-	0.5	0	5.2766	0	1	1
jg14984/jg14984/clean/chr1:5751913-5770696:+	0.375	0	5.96762	0	1	1
jg14984/jg14984/clean/chr1:5770834-5775760:+	1.54167	0	3.77673	0	1	1
jg14984/jg14984/clean/chr1:5775826-5782844:+	1.83333	0	3.77506	0	1	1
jg14986/jg14986/clean/chr1:5815360-5822084:+	1.25	0	3.15771	0	1	1
jg14986/jg14986/clean/chr1:5822431-5832308:+	1.04167	0	3.17532	0	1	1
jg14986/jg14986/clean/chr1:5832567-5838392:+	0.791667	0	3.03127	0	1	1
jg14987/jg14987/clean/chr1:6012488-6017719:-	1.625	0	2.20337	0	1	1
jg14987/jg14987/clean/chr1:6017840-6019694:-	3.08333	0	2.07072	0	1	1
jg14987/jg14987/anti-near/chr1:6019910-6028700:-	3.875	0	1.8632	0	1	1
jg14991/jg14991/clean/chr1:6067004-6070088:+	6.20833	0	1.69665	0	1	1
jg14991/jg14991/clean/chr1:6070262-6088732:+	7.33333	0	1.87224	0	1	1
jg14992/jg14992/clean/chr1:6109622-6117296:+	1.41667	0	3.07691	0	1	1
jg14992/jg14992/clean/chr1:6117470-6125689:+	0.791667	0	3.30152	0	1	1
jg14992/jg14992/clean/chr1:6125863-6128553:+	1.58333	0	2.6978	0	1	1
jg14995/jg14995/clean/chr1:6281041-6286770:+	7.125	0	1.52805	0	1	1
jg14995/jg14995/clean/chr1:6286944-6292301:+	5.08333	0	1.7524	0	1	1
jg14996/jg14996/clean/chr1:6319958-6329987:-	1.29167	0	3.1151	0	1	1
jg14996/jg14996/clean/chr1:6330208-6332792:-	0.958333	0	3.66714	0	1	1
jg14996/jg14996/clean/chr1:6333921-6338039:-	0.75	0	3.76193	0	1	1
jg14996/jg14996/clean/chr1:6338183-6370581:-	1	0	3.20012	0	1	1
jg14996/jg14996/clean/chr1:6370807-6379235:-	1.20833	0	3.1556	0	1	1
jg14999/jg14999/clean/chr1:6422566-6427310:-	11.875	0	1.39557	0	1	1
jg14999/jg14999/clean/chr1:6427319-6427396:-	9.41667	-0.840056	1.49814	-0.560732	0.574981	1
jg14999/jg14999/clean/chr1:6427572-6430830:-	9.5	0	1.47339	0	1	1
jg14999/jg14999/clean/chr1:6431050-6438168:-	10.4583	0	1.56751	0	1	1
jg14999/jg14999/clean/chr1:6438419-6442350:-	10.8333	0	1.4002	0	1	1
jg14999/jg14999/clean/chr1:6442794-6445244:-	5.54167	0	1.68558	0	1	1
jg14999/jg14999/clean/chr1:6445485-6447708:-	5.25	0	1.82701	0	1	1
jg14999/jg14999/clean/chr1:6447827-6450632:-	5.16667	0	1.7509	0	1	1
jg14999/jg14999/clean/chr1:6450761-6452157:-	3.95833	0	1.76661	0	1	1
jg14998/jg14998/clean/chr1:6459778-6499203:-	3.16667	0	2.07004	0	1	1
jg14998/jg14998/clean/chr1:6499265-6499383:-	3.95833	0.0911507	1.85872	0.0490395	0.960888	1
jg14998/jg14998/clean/chr1:6499565-6516744:-	4.83333	0	1.89565	0	1	1
jg15000/jg15000/clean/chr1:6532129-6534138:-	3.04167	0.104063	1.66423	0.0625289	0.950142	1
jg15000/jg15000/clean/chr1:6534283-6535224:-	3.375	0	1.92424	0	1	1
jg15000/jg15000/clean/chr1:6546844-6557106:-	2.16667	0	1.99644	0	1	1
jg15000/jg15000/clean/chr1:6557275-6561175:-	1.625	0	2.47393	0	1	1
jg15001/jg15001/clean/chr1:6575052-6584643:+	12.25	0	1.39807	0	1	1
jg15001/jg15001/clean/chr1:6584798-6589663:+	12.0417	0	1.45357	0	1	1
jg15001/jg15001/clean/chr1:6589808-6595155:+	9.58333	0	1.48516	0	1	1
jg15001/jg15001/clean/chr1:6595276-6600805:+	10.0417	0	1.40932	0	1	1
jg15001/jg15001/clean/chr1:6600945-6610737:+	10.0417	0	1.42602	0	1	1
jg15001/jg15001/clean/chr1:6610840-6616629:+	9.83333	0	1.47538	0	1	1
jg15002/jg15002/clean/chr1:6623810-6638951:-	2.625	0	2.10344	0	1	1
jg15002/jg15002/clean/chr1:6639407-6649438:-	1.91667	0	2.02675	0	1	1
jg15002/jg15002/clean/chr1:6649566-6659216:-	1.75	0	2.44242	0	1	1
jg15002/jg15002/clean/chr1:6659427-6670535:-	2.83333	0	1.86413	0	1	1
jg15002/jg15002/clean/chr1:6670677-6681521:-	3.08333	0	2.16155	0	1	1
jg15002/jg15002/clean/chr1:6681710-6686592:-	1.95833	0	1.95405	0	1	1
jg15002/jg15002/clean/chr1:6686859-6695916:-	2.41667	0	1.90674	0	1	1
jg15002/jg15002/clean/chr1:6696179-6704992:-	2.375	0	1.88398	0	1	1
jg15003/jg15003/clean/chr1:6713237-6717832:-	2	0	2.50146	0	1	1
jg15003/jg15003/clean/chr1:6718013-6720230:-	2.125	0	2.65746	0	1	1
jg15003/jg15003/clean/chr1:6720371-6731835:-	2.79167	0	2.02035	0	1	1
jg15003/jg15003/clean/chr1:6732143-6742067:-	3.125	0	1.76169	0	1	1
jg15003/jg15003/clean/chr1:6742147-6753892:-	7.70833	0	1.61385	0	1	1
jg15007/jg15007/clean/chr1:6824572-6830952:+	1.91667	0	2.64434	0	1	1
jg15007/jg15007/clean/chr1:6831224-6841174:+	1.41667	0	2.10758	0	1	1
jg15007/jg15007/clean/chr1:6841337-6848776:+	1.75	0	2.13049	0	1	1
jg15007/jg15007/clean/chr1:6848962-6856996:+	1.41667	0	2.75705	0	1	1
jg15009/jg15009/clean/chr1:6955983-6959425:-	0.333333	0	5.97004	0	1	1
jg15009/jg15009/clean/chr1:6959520-6962162:-	0.333333	0	5.97004	0	1	1
jg15009/jg15009/clean/chr1:6962339-6966833:-	0.0416667	0	6.00624	0	1	1
jg15009/jg15009/clean/chr1:6966933-6970315:-	0.208333	0	5.9831	0	1	1
jg15009/jg15009/clean/chr1:6973886-6985149:-	0.166667	0	5.99179	0	1	1
jg15009/jg15009/clean/chr1:7018602-7027142:-	0.0833333	0	6.00624	0	1	1
jg15010/jg15010/clean/chr1:7058617-7068362:+	60.8333	0	1.33057	0	1	1
jg15010/jg15010/clean/chr1:7068473-7075967:+	55.5	0	1.31206	0	1	1
jg15010/jg15010/clean/chr1:7076089-7079142:+	56.75	0	1.31002	0	1	1
jg15010/jg15010/clean/chr1:7083718-7086089:+	51.875	0	1.27531	0	1	1
jg15010/jg15010/clean/chr1:7086296-7091176:+	56.3333	0	1.30593	0	1	1
jg15010/jg15010/clean/chr1:7091325-7098095:+	56.75	0	1.33158	0	1	1
jg15010/jg15010/clean/chr1:7098213-7104178:+	62.9583	0	1.27915	0	1	1
jg15011/jg15011/clean/chr1:7115129-7166516:+	8.375	0	2.05749	0	1	1
jg15011/jg15011/clean/chr1:7166665-7185444:+	8.375	0	1.76903	0	1	1
jg15011/jg15011/clean/chr1:7185607-7192970:+	7.875	0	1.81984	0	1	1
jg15019/jg15019/clean/chr1:7720750-7727535:+	0.666667	0	3.79254	0	1	1
jg15019/jg15019/clean/chr1:7727841-7730350:+	0.291667	0	5.99179	0	1	1
jg15019/jg15019/clean/chr1:7730581-7734355:+	0.375	0	4.90049	0	1	1
jg15019/jg15019/clean/chr1:7734491-7738958:+	0.541667	0	3.93683	0	1	1
jg15019/jg15019/clean/chr1:7739178-7741140:+	0.791667	0	3.28542	0	1	1
jg15019/jg15019/clean/chr1:7741299-7746629:+	0.583333	0	3.89559	0	1	1
jg15020/jg15020/clean/chr1:7757660-7761356:-	1.58333	0	3.12618	0	1	1
jg15020/jg15020/clean/chr1:7766528-7773488:-	1.29167	0	3.50821	0	1	1
jg15020/jg15020/clean/chr1:7773548-7782524:-	1.33333	0	3.43949	0	1	1
jg15020/jg15020/clean/chr1:7782798-7790529:-	1.79167	0	3.34563	0	1	1
jg15020/jg15020/clean/chr1:7790644-7794153:-	1.83333	0	3.34656	0	1	1
jg15020/jg15020/clean/chr1:7794311-7798919:-	2.375	0	3.36952	0	1	1
jg15020/jg15020/clean/chr1:7799064-7803588:-	1.25	0	3.56057	0	1	1
jg15020/jg15020/clean/chr1:7803801-7810031:-	0.291667	0	5.97315	0	1	1
jg15021/jg15021/clean/chr1:7832537-7834427:-	168.667	0.427419	1.27788	0.334474	0.738022	1
jg15021/jg15021/clean/chr1:7834508-7844703:-	171.208	-1.03277	1.26611	-0.815705	0.414669	1
jg15021/jg15021/clean/chr1:7844877-7847554:-	192.375	0	1.27422	0	1	1
jg15021/jg15021/clean/chr1:7847708-7853363:-	217.333	0	1.25665	0	1	1
jg15022/jg15022/clean/chr1:7953668-7958626:+	10.7083	1.4021	1.51019	0.928423	0.353188	1
jg15022/jg15022/clean/chr1:7958769-7975200:+	7.45833	1.03993	1.57421	0.660606	0.508865	1
jg15028/jg15028/clean/chr1:8156153-8159860:+	14.8333	-1.87103	1.82565	-1.02486	0.305431	1
jg15028/jg15028/clean/chr1:8159950-8165613:+	15.0833	0	1.83109	0	1	1
jg15028/jg15028/clean/chr1:8165787-8176364:+	10.25	0	1.65229	0	1	1
jg15028/jg15028/clean/chr1:8176462-8182856:+	13.2917	0	1.84602	0	1	1
jg15028/jg15028/clean/chr1:8183018-8187460:+	14	0	1.8549	0	1	1
jg15028/jg15028/clean/chr1:8187601-8193249:+	12.9583	0	1.7584	0	1	1
jg15028/jg15028/clean/chr1:8193493-8196217:+	12.5	-0.394022	1.77152	-0.222421	0.823986	1
jg15031/jg15031/clean/chr1:8433764-8437006:-	0.916667	0	3.72418	0	1	1
jg15031/jg15031/clean/chr1:8437135-8480795:-	1.08333	0	2.81741	0	1	1
jg15031/jg15031/clean/chr1:8480997-8489381:-	0.5	0	4.05091	0	1	1
jg15031/jg15031/clean/chr1:8489575-8498259:-	0.458333	0	4.10475	0	1	1
jg15031/jg15031/clean/chr1:8498376-8500355:-	0.625	0	3.91694	0	1	1
jg15031/jg15031/clean/chr1:8500493-8507323:-	0.333333	0	5.785	0	1	1
jg15031/jg15031/clean/chr1:8507497-8510318:-	0.5	0	3.93373	0	1	1
jg15031/jg15031/clean/chr1:8510543-8512305:-	0.416667	0	4.7222	0	1	1
jg15031/jg15031/clean/chr1:8519090-8520150:-	0.375	0	5.96762	0	1	1
jg15031/jg15031/clean/chr1:8520355-8522023:-	0.166667	0	6.00624	0	1	1
jg15031/jg15031/clean/chr1:8522204-8530378:-	0.416667	0	5.46999	0	1	1
jg15031/jg15031/clean/chr1:8530612-8534200:-	0.166667	0	5.99179	0	1	1
jg15031/jg15031/clean/chr1:8534445-8535700:-	0.166667	0	5.99179	0	1	1
jg15032/jg15032/clean/chr1:8542508-8542824:+	0.0416667	0	6.00624	0	1	1
jg15032/jg15032/clean/chr1:8542964-8545678:+	0.333333	0	5.9773	0	1	1
jg15032/jg15032/clean/chr1:8550956-8565054:+	0.416667	0	5.49965	0	1	1
jg15032/jg15032/clean/chr1:8565258-8568510:+	0.333333	0	5.9773	0	1	1
jg15032/jg15032/clean/chr1:8568629-8571165:+	0.25	0	5.99179	0	1	1
jg15032/jg15032/clean/chr1:8579181-8581450:+	0.166667	0	5.99179	0	1	1
jg15032/jg15032/clean/chr1:8581629-8590053:+	0.375	0	5.9773	0	1	1
jg15032/jg15032/clean/chr1:8590204-8594038:+	0.458333	0	5.40917	0	1	1
jg15032/jg15032/clean/chr1:8594275-8602652:+	0.958333	0	2.85689	0	1	1
jg15032/jg15032/clean/chr1:8602856-8603404:+	0.75	0	5.5734	0	1	1
jg15032/jg15032/clean/chr1:8603603-8608942:+	0.875	0	5.51889	0	1	1
jg15032/jg15032/clean/chr1:8609043-8612640:+	0.5	0	5.94822	0	1	1
jg15034/jg15034/clean/chr1:8621948-8667310:-	20.4583	0	1.5664	0	1	1
jg15034/jg15034/clean/chr1:8667532-8697661:-	23	0	1.60774	0	1	1
jg15035/jg15035/clean/chr1:8743486-8747018:-	19.625	0	1.64248	0	1	1
jg15035/jg15035/clean/chr1:8747233-8774577:-	19.8333	0	1.67807	0	1	1
jg15035/jg15035/clean/chr1:8774759-8780274:-	17.0833	0	1.60302	0	1	1
jg15035/jg15035/clean/chr1:8780684-8788859:-	15.625	0	1.52692	0	1	1
jg15035/jg15035/clean/chr1:8789018-8790908:-	16.4583	0	1.55539	0	1	1
jg15035/jg15035/clean/chr1:8791061-8793621:-	18.625	0	1.75914	0	1	1
jg15035/jg15035/clean/chr1:8793735-8797420:-	24.5417	0	1.68614	0	1	1
jg15036/jg15036/clean/chr1:8827294-8839266:-	2.79167	0	3.21578	0	1	1
jg15036/jg15036/clean/chr1:8839367-8847510:-	1.79167	0	3.39012	0	1	1
jg15036/jg15036/clean/chr1:8853906-8869120:-	1.95833	0	2.92735	0	1	1
jg15036/jg15036/clean/chr1:8869358-8884860:-	2	0	2.96167	0	1	1
jg15036/jg15036/clean/chr1:8884964-8892720:-	2.16667	0	3.63595	0	1	1
jg15036/jg15036/clean/chr1:8892855-8902570:-	2.125	0	3.29082	0	1	1
jg15036/jg15036/clean/chr1:8902709-8911486:-	2.375	0	3.00948	0	1	1
jg15036/jg15036/clean/chr1:8911599-8924826:-	1.41667	0	3.43293	0	1	1
jg15036/jg15036/clean/chr1:8924981-8936016:-	1.70833	0	3.3844	0	1	1
jg15036/jg15036/clean/chr1:8936151-8949694:-	2	0	3.3517	0	1	1
jg15036/jg15036/clean/chr1:8949915-8966695:-	1.41667	0	3.4166	0	1	1
jg15037/jg15037/clean/chr1:8995097-9006558:-	2.375	0	2.02439	0	1	1
jg15037/jg15037/clean/chr1:9006673-9008818:-	2.08333	0	1.94835	0	1	1
jg15037/jg15037/clean/chr1:9008913-9014825:-	2.04167	0	1.88002	0	1	1
jg15037/jg15037/clean/chr1:9014901-9018614:-	2	0	1.99825	0	1	1
jg15037/jg15037/clean/chr1:9018671-9024418:-	1.75	0	2.25761	0	1	1
jg15037/jg15037/clean/chr1:9024637-9031305:-	2.54167	-2.42163	1.7405	-1.39134	0.164122	1
jg15037/jg15037/clean/chr1:9031362-9034800:-	2.5	-0.924504	1.99672	-0.463012	0.643356	1
jg15037/jg15037/clean/chr1:9034887-9038587:-	3.41667	1.02146	2.03046	0.503069	0.614916	1
jg15037/jg15037/clean/chr1:9045092-9047450:-	2.75	0	2.0709	0	1	1
jg15037/jg15037/clean/chr1:9047573-9054472:-	2.54167	0	2.16296	0	1	1
jg15037/jg15037/clean/chr1:9054567-9067290:-	3.66667	0	2.19096	0	1	1
jg15037/jg15037/clean/chr1:9067374-9079000:-	2.54167	0	1.89847	0	1	1
jg15037/jg15037/clean/chr1:9106873-9107657:-	2.20833	-0.905213	2.27881	-0.397231	0.691197	1
jg15037/jg15037/clean/chr1:9107717-9109709:-	3.58333	0	2.02944	0	1	1
jg15037/jg15037/clean/chr1:9109804-9121456:-	8.79167	0	1.48132	0	1	1
jg15038/jg15038/anti-near/chr1:9137236-9154550:+	11.5417	0	1.46892	0	1	1
jg15039/jg15039/anti-near/chr1:9159325-9163468:-	148.75	-0.463921	1.25703	-0.369061	0.712082	1
jg15039/jg15039/clean/chr1:9163617-9171805:-	128.792	0	1.24962	0	1	1
jg15039/jg15039/clean/chr1:9172008-9174116:-	124.667	0	1.24517	0	1	1
jg15039/jg15039/clean/chr1:9174311-9177788:-	129.375	-0.635355	1.27156	-0.499667	0.61731	1
jg15039/jg15039/clean/chr1:9178001-9181404:-	137.042	0	1.29501	0	1	1
jg15039/jg15039/clean/chr1:9181670-9189233:-	145.25	0	1.27116	0	1	1
jg15040/jg15040/clean/chr1:9195482-9204302:+	0.625	0	4.88257	0	1	1
jg15040/jg15040/clean/chr1:9204467-9206886:+	0.291667	0	5.99179	0	1	1
jg15040/jg15040/clean/chr1:9212197-9214995:+	0.5	0	5.9641	0	1	1
jg15040/jg15040/clean/chr1:9226718-9233749:+	0.416667	0	4.12354	0	1	1
jg15040/jg15040/clean/chr1:9236565-9241201:+	0.583333	0	5.7252	0	1	1
jg15040/jg15040/clean/chr1:9241465-9251042:+	0.25	0	5.9773	0	1	1
jg15040/jg15040/clean/chr1:9251204-9255280:+	0.291667	0	5.9831	0	1	1
jg15040/jg15040/clean/chr1:9255425-9261344:+	0.833333	0	3.25622	0	1	1
jg15040/jg15040/clean/chr1:9261530-9265486:+	1.08333	0	3.56813	0	1	1
jg15040/jg15040/clean/chr1:9265656-9271355:+	0.75	0	3.65864	0	1	1
jg15040/jg15040/clean/chr1:9271483-9276017:+	0.833333	0	4.73557	0	1	1
jg15040/jg15040/clean/chr1:9276220-9279879:+	0.708333	0	3.75893	0	1	1
jg15040/jg15040/clean/chr1:9280116-9284837:+	1.08333	0	2.78981	0	1	1
jg15040/jg15040/clean/chr1:9293430-9297477:+	2.20833	0	2.43728	0	1	1
jg15040/jg15040/clean/chr1:9297651-9297940:+	2.91667	0	2.00628	0	1	1
jg15040/jg15040/clean/chr1:9298236-9303077:+	2.54167	0.519098	1.86726	0.277999	0.781013	1
jg15040/jg15040/clean/chr1:9303161-9304369:+	2.875	-0.139864	2.19343	-0.063765	0.949157	1
jg15041/jg15041/clean/chr1:9311862-9318350:+	160.75	0	1.33184	0	1	1
jg15041/jg15041/clean/chr1:9318436-9323215:+	196.708	0	1.31595	0	1	1
jg15041/jg15041/clean/chr1:9323344-9328719:+	145.292	0	1.32847	0	1	1
jg15041/jg15041/clean/chr1:9328817-9332322:+	165.333	0	1.33077	0	1	1
jg15041/jg15041/clean/chr1:9332615-9337244:+	157.25	0	1.32315	0	1	1
jg15041/jg15041/clean/chr1:9337327-9346727:+	145.125	0	1.30948	0	1	1
jg15041/jg15041/clean/chr1:9346868-9353008:+	144.708	0	1.30991	0	1	1
jg15041/jg15041/clean/chr1:9353211-9354783:+	125	0	1.26472	0	1	1
jg15041/jg15041/clean/chr1:9354976-9360811:+	162.542	0	1.28152	0	1	1
jg15041/jg15041/clean/chr1:9360975-9366973:+	169.417	0	1.29115	0	1	1
jg15042/jg15042/clean/chr1:9402748-9408564:+	7.70833	0	1.73672	0	1	1
jg15042/jg15042/clean/chr1:9408705-9413583:+	5.58333	0	1.79946	0	1	1
jg15042/jg15042/clean/chr1:9413684-9416639:+	6.79167	0	1.79471	0	1	1
jg15043/jg15043/clean/chr1:9458874-9460801:+	6.75	0	1.72831	0	1	1
jg15043/jg15043/clean/chr1:9460980-9464583:+	7.125	0	1.60023	0	1	1
jg15043/jg15043/clean/chr1:9464705-9470644:+	7.66667	0	1.5645	0	1	1
jg15043/jg15043/clean/chr1:9470855-9478207:+	6.5	0	1.57346	0	1	1
jg15043/jg15043/clean/chr1:9478334-9481896:+	6.95833	0	1.45709	0	1	1
jg15043/jg15043/clean/chr1:9482013-9482094:+	7.41667	-0.693894	1.48215	-0.468167	0.639665	1
jg15043/jg15043/clean/chr1:9482109-9490627:+	3.45833	0	1.72401	0	1	1
jg15048/jg15048/clean/chr1:9652047-9664661:+	5.41667	0	2.00156	0	1	1
jg15048/jg15048/clean/chr1:9665708-9669180:+	4.375	0	1.89768	0	1	1
jg15048/jg15048/clean/chr1:9669363-9672038:+	5.16667	0	1.76028	0	1	1
jg15048/jg15048/clean/chr1:9672182-9678259:+	5.08333	0	1.79097	0	1	1
jg15051/jg15051/clean/chr1:9722930-9726845:-	0.208333	0	5.99179	0	1	1
jg15051/jg15051/clean/chr1:9727019-9732464:-	0.291667	0	5.99179	0	1	1
jg15051/jg15051/clean/chr1:9732533-9734447:-	0.125	0	6.00624	0	1	1
jg15051/jg15051/clean/chr1:9734513-9737690:-	0.166667	0	6.00624	0	1	1
jg15051/jg15051/clean/chr1:9737789-9747421:-	0.166667	0	6.00624	0	1	1
jg15051/jg15051/clean/chr1:9747692-9751577:-	0.166667	0	6.00624	0	1	1
jg15051/jg15051/clean/chr1:9751771-9757261:-	0.416667	0	5.51894	0	1	1
jg15051/jg15051/clean/chr1:9757406-9764868:-	0.25	0	5.99179	0	1	1
jg15051/jg15051/clean/chr1:9793157-9797060:-	0.375	0	5.56943	0	1	1
jg15051/jg15051/clean/chr1:9797194-9808984:-	0.5	0	4.44386	0	1	1
jg15051/jg15051/clean/chr1:9809183-9837690:-	0.708333	0	5.4664	0	1	1
jg15053/jg15053/clean/chr1:9889320-9891777:-	1.5	1.06585	3.50387	0.304191	0.760982	1
jg15053/jg15053/clean/chr1:9891921-9896953:-	1.04167	0	3.2052	0	1	1
jg15053/jg15053/clean/chr1:9897124-9899100:-	1.375	0	3.09335	0	1	1
jg15053/jg15053/clean/chr1:9899368-9902114:-	1.125	0	3.59321	0	1	1
jg15053/jg15053/clean/chr1:9902292-9907408:-	1.83333	0	3.78143	0	1	1
jg15053/jg15053/clean/chr1:9916240-9920947:-	1.5	1.06585	3.20937	0.332106	0.739809	1
jg15053/jg15053/clean/chr1:9921212-9925317:-	0.458333	0	4.662	0	1	1
jg15053/jg15053/clean/chr1:9952438-9972299:-	0.458333	0	5.96762	0	1	1
jg15055/jg15055/clean/chr1:10006310-10010430:-	1.16667	0	3.09576	0	1	1
jg15055/jg15055/clean/chr1:10010664-10015610:-	0.708333	0	4.31803	0	1	1
jg15055/jg15055/clean/chr1:10021246-10023146:-	0.416667	0	4.15409	0	1	1
jg15055/jg15055/clean/chr1:10023323-10034685:-	0.541667	0	3.93243	0	1	1
jg15055/jg15055/clean/chr1:10034907-10038654:-	0.791667	0	2.98813	0	1	1
jg15055/jg15055/clean/chr1:10038984-10044230:-	0.541667	0	4.41045	0	1	1
jg15055/jg15055/clean/chr1:10044461-10056691:-	0.708333	0	3.42842	0	1	1
jg15055/jg15055/clean/chr1:10056791-10065156:-	1.16667	0	2.83526	0	1	1
jg15055/jg15055/clean/chr1:10065281-10081108:-	1	0	3.55687	0	1	1
jg15055/jg15055/clean/chr1:10081214-10104399:-	1.125	0	3.4605	0	1	1
jg15055/jg15055/clean/chr1:10104544-10118753:-	1.375	0	2.71014	0	1	1
jg15055/jg15055/clean/chr1:10119042-10191633:-	1.04167	0	3.19503	0	1	1
jg15056/jg15056/clean/chr1:10272276-10302111:+	2.95833	0	1.885	0	1	1
jg15057/jg15057/clean/chr1:10313935-10322688:+	4.70833	0	2.71607	0	1	1
jg15057/jg15057/clean/chr1:10322790-10324546:+	3.70833	0	2.58006	0	1	1
jg15057/jg15057/clean/chr1:10324729-10333524:+	2.45833	0	2.73769	0	1	1
jg15057/jg15057/clean/chr1:10333709-10338100:+	1.20833	0	3.46304	0	1	1
jg15058/jg15058/clean/chr1:10377498-10379673:+	1.5	0	3.05373	0	1	1
jg15059/jg15059/clean/chr1:10407746-10431416:+	120.292	0	1.35877	0	1	1
jg15059/jg15059/clean/chr1:10431518-10433806:+	170.167	1.29971	1.44189	0.901394	0.367379	1
jg15059/jg15059/clean/chr1:10443622-10445475:+	112.958	-1.58132	1.43534	-1.1017	0.270591	1
jg15059/jg15059/clean/chr1:10445649-10465865:+	81.9167	0	1.46881	0	1	1
jg15062/jg15062/clean/chr1:10506718-10542865:+	11.2083	0	1.74817	0	1	1
jg15062/jg15062/clean/chr1:10543083-10546061:+	9.125	0	1.65677	0	1	1
jg15062/jg15062/clean/chr1:10546169-10551729:+	8.41667	0	1.7432	0	1	1
jg15062/jg15062/clean/chr1:10552113-10554987:+	8.5	-0.0766221	1.63483	-0.0468686	0.962618	1
jg15062/jg15062/clean/chr1:10555176-10557490:+	8	-0.687623	1.74962	-0.393012	0.694311	1
jg15062/jg15062/clean/chr1:10557740-10559862:+	8.66667	0.863143	1.6087	0.536549	0.591579	1
jg15065/jg15065/clean/chr1:10736047-10741926:-	0.791667	0	3.24831	0	1	1
jg15065/jg15065/clean/chr1:10742137-10745361:-	0.541667	0	4.29783	0	1	1
jg15065/jg15065/clean/chr1:10745557-10751092:-	0.625	0	3.45352	0	1	1
jg15065/jg15065/clean/chr1:10751786-10759556:-	0.375	0	4.86019	0	1	1
jg15065/jg15065/clean/chr1:10759712-10778047:-	0.5	0	5.14955	0	1	1
jg15065/jg15065/clean/chr1:10778256-10783128:-	0.375	0	4.1595	0	1	1
jg15065/jg15065/clean/chr1:10802238-10804537:-	0.208333	0	5.9831	0	1	1
jg15065/jg15065/clean/chr1:10804749-10807729:-	0.166667	0	5.99179	0	1	1
jg15065/jg15065/clean/chr1:10807896-10811204:-	0.166667	3.07046e-05	6.00624	5.11212e-06	0.999996	1
jg15065/jg15065/clean/chr1:10811459-10827228:-	0.333333	0	5.80118	0	1	1
jg15069/jg15069/clean/chr1:10847932-10852042:-	0.166667	0	6.00624	0	1	1
jg15069/jg15069/clean/chr1:10852213-10857716:-	0.291667	0	5.99179	0	1	1
jg15069/jg15069/clean/chr1:10857926-10859366:-	0.375	0	5.56943	0	1	1
jg15069/jg15069/clean/chr1:10859569-10878836:-	0.291667	0	5.97315	0	1	1
jg15069/jg15069/clean/chr1:10879017-10885958:-	0.25	0	5.9831	0	1	1
jg15069/jg15069/clean/chr1:10886077-10891637:-	0.375	0	3.77578	0	1	1
jg15069/jg15069/clean/chr1:10891767-10896776:-	0.625	0.841006	4.48286	0.187605	0.851187	1
jg15069/jg15069/clean/chr1:10896897-10899768:-	0.916667	0	3.10168	0	1	1
jg15073/jg15073/clean/chr1:11066917-11071666:-	1.04167	0	3.17067	0	1	1
jg15073/jg15073/clean/chr1:11071870-11076188:-	1.29167	0	2.61398	0	1	1
jg15073/jg15073/clean/chr1:11076450-11082185:-	0.208333	0	6.00624	0	1	1
jg15074/jg15074/clean/chr1:11105932-11108718:-	15.375	-0.181885	1.39387	-0.130489	0.896179	1
jg15074/jg15074/clean/chr1:11108797-11112539:-	18.3333	0	1.38147	0	1	1
jg15074/jg15074/clean/chr1:11112812-11114518:-	29	0	1.35589	0	1	1
jg15074/jg15074/clean/chr1:11130353-11134276:-	27.75	0	1.36888	0	1	1
jg15074/jg15074/clean/chr1:11134411-11136794:-	25.2083	0	1.56749	0	1	1
jg15074/jg15074/clean/chr1:11136939-11140905:-	25.3333	0	1.52712	0	1	1
jg15074/jg15074/clean/chr1:11141231-11145875:-	21.7917	0	1.53594	0	1	1
jg15074/jg15074/clean/chr1:11145999-11149702:-	20.75	0	1.53968	0	1	1
jg15074/jg15074/clean/chr1:11149881-11153462:-	18.75	0	1.53716	0	1	1
jg15074/jg15074/clean/chr1:11153623-11154967:-	25.2917	0	1.55114	0	1	1
jg15074/jg15074/clean/chr1:11156595-11159239:-	44.25	0	1.37466	0	1	1
jg15075/jg15075/clean/chr1:11272253-11288753:-	0.0833333	0	6.00624	0	1	1
jg15077/jg15077/clean/chr1:11373591-11385045:-	5.125	0	1.56934	0	1	1
jg15077/jg15077/clean/chr1:11385240-11391367:-	4.79167	0	1.67466	0	1	1
jg15077/jg15077/clean/chr1:11391613-11402111:-	5.04167	0	1.4556	0	1	1
jg15077/jg15077/clean/chr1:11402437-11406486:-	4.95833	0	1.61811	0	1	1
jg15077/jg15077/clean/chr1:11406686-11408210:-	3.58333	0	1.80404	0	1	1
jg15077/jg15077/clean/chr1:11408352-11411083:-	3.66667	0	1.83772	0	1	1
jg15077/jg15077/clean/chr1:11411204-11414945:-	2.25	0	1.74846	0	1	1
jg15077/jg15077/clean/chr1:11415144-11416138:-	1.95833	-0.639869	1.80155	-0.355176	0.722457	1
jg15077/jg15077/clean/chr1:11416318-11419190:-	1.70833	0	2.03368	0	1	1
jg15077/jg15077/clean/chr1:11424943-11426989:-	1.70833	0	2.35077	0	1	1
jg15077/jg15077/clean/chr1:11427273-11428580:-	1.25	0	2.35166	0	1	1
jg15077/jg15077/clean/chr1:11428838-11433158:-	1.125	0	3.55608	0	1	1
jg15077/jg15077/clean/chr1:11433457-11440996:-	0.958333	0	4.1103	0	1	1
jg15077/jg15077/clean/chr1:11441140-11447530:-	0.958333	0	2.93091	0	1	1
jg15077/jg15077/clean/chr1:11447776-11450441:-	0.791667	0	3.70983	0	1	1
jg15077/jg15077/clean/chr1:11450566-11453364:-	0.833333	0	3.37945	0	1	1
jg15078/jg15078/clean/chr1:11512831-11516606:-	0.25	0	5.9831	0	1	1
jg15078/jg15078/clean/chr1:11516710-11538617:-	0.458333	0	5.9641	0	1	1
jg15079/jg15079/clean/chr1:11541940-11544886:-	0.25	0	5.9773	0	1	1
jg15079/jg15079/clean/chr1:11545107-11583813:-	0.0833333	0	6.00624	0	1	1
jg15079/jg15079/clean/chr1:11584543-11591220:-	0.291667	0	5.9773	0	1	1
jg15079/jg15079/clean/chr1:11591364-11593233:-	0.208333	0	5.9831	0	1	1
jg15079/jg15079/clean/chr1:11593456-11606667:-	0.458333	0	5.9641	0	1	1
jg15080/jg15080/clean/chr1:11628681-11631726:-	7.66667	1.47071	1.4505	1.01393	0.310616	1
jg15080/jg15080/clean/chr1:11631805-11634620:-	8.75	-0.267123	1.59148	-0.167846	0.866705	1
jg15080/jg15080/clean/chr1:11634811-11643450:-	8.625	0	1.55709	0	1	1
jg15080/jg15080/clean/chr1:11643603-11648412:-	10	0	1.57065	0	1	1
jg15080/jg15080/clean/chr1:11648600-11650274:-	12.3333	0	1.59025	0	1	1
jg15082/jg15082/clean/chr1:11683124-11698596:+	1.20833	0	3.20641	0	1	1
jg15082/jg15082/clean/chr1:11698719-11706295:+	0.375	0	5.58936	0	1	1
jg15082/jg15082/clean/chr1:11711832-11714546:+	0.458333	0	5.96762	0	1	1
jg15082/jg15082/clean/chr1:11721750-11725488:+	0.75	0	5.62845	0	1	1
jg15082/jg15082/clean/chr1:11725611-11732875:+	0.291667	0	5.99179	0	1	1
jg15082/jg15082/clean/chr1:11733130-11736439:+	0.375	1.70322	5.62556	0.302765	0.762069	1
jg15082/jg15082/clean/chr1:11736602-11739243:+	0.375	0	5.62978	0	1	1
jg15082/jg15082/clean/chr1:11739957-11743554:+	0.166667	0	6.00624	0	1	1
jg15082/jg15082/clean/chr1:11749674-11751083:+	0.291667	0	5.9831	0	1	1
jg15082/jg15082/clean/chr1:11751306-11752637:+	0.375	2.66501	5.61556	0.474576	0.635089	1
jg15082/jg15082/clean/chr1:11753279-11757247:+	0.166667	0	6.00624	0	1	1
jg15082/jg15082/clean/chr1:11757493-11760045:+	0.333333	0	5.97315	0	1	1
jg15082/jg15082/clean/chr1:11760246-11763189:+	0.458333	1.70326	4.72749	0.360288	0.718632	1
jg15082/jg15082/clean/chr1:11763394-11767122:+	0.125	0	6.00624	0	1	1
jg15082/jg15082/clean/chr1:11767538-11777387:+	0.25	0	6.00624	0	1	1
jg15082/jg15082/clean/chr1:11777516-11785763:+	0.375	0	4.858	0	1	1
jg15082/jg15082/clean/chr1:11785991-11789241:+	0.5	0	4.5834	0	1	1
jg15082/jg15082/clean/chr1:11789387-11791718:+	0.25	0	5.99179	0	1	1
jg15082/jg15082/clean/chr1:11796089-11801578:+	0.25	0	5.99179	0	1	1
jg15082/jg15082/clean/chr1:11801752-11805129:+	0.291667	0	5.9773	0	1	1
jg15084/jg15084/clean/chr1:11911359-11925037:+	0.5	0	5.96762	0	1	1
jg15084/jg15084/clean/chr1:11925201-11930620:+	0.25	0	6.00624	0	1	1
jg15084/jg15084/clean/chr1:11930823-11940373:+	0.166667	0	6.00624	0	1	1
jg15084/jg15084/clean/chr1:11940839-11942826:+	0.25	0	6.00624	0	1	1
jg15084/jg15084/clean/chr1:11943000-11945584:+	0.208333	0.480902	5.61831	0.0855955	0.931788	1
jg15084/jg15084/clean/chr1:11945674-11947508:+	0.333333	0	5.01366	0	1	1
jg15084/jg15084/clean/chr1:11947650-11950030:+	0.125	0	6.00624	0	1	1
jg15085/jg15085/clean/chr1:11967314-11970492:-	31.9167	0	1.34702	0	1	1
jg15085/jg15085/clean/chr1:11970625-11978097:-	41.375	0	1.37289	0	1	1
jg15085/jg15085/clean/chr1:11978344-11982414:-	30.9167	0	1.34106	0	1	1
jg15085/jg15085/clean/chr1:11982497-11986659:-	28.25	0	1.32933	0	1	1
jg15085/jg15085/clean/chr1:11986976-11989717:-	23.7083	0	1.32108	0	1	1
jg15085/jg15085/clean/chr1:11989928-11993830:-	26.25	0	1.35702	0	1	1
jg15085/jg15085/clean/chr1:11993916-12006402:-	29.75	0	1.35572	0	1	1
jg15086/jg15086/clean/chr1:12062781-12065077:+	3.83333	0	4.30458	0	1	1
jg15086/jg15086/clean/chr1:12065167-12071343:+	3.41667	0	2.60806	0	1	1
jg15086/jg15086/clean/chr1:12071490-12081428:+	2.54167	0	2.73665	0	1	1
jg15086/jg15086/clean/chr1:12081595-12084359:+	2.95833	0	2.46274	0	1	1
jg15086/jg15086/clean/chr1:12084501-12087231:+	2.70833	0	2.41909	0	1	1
jg15086/jg15086/clean/chr1:12087249-12098915:+	1.75	0	3.13051	0	1	1
jg15086/jg15086/clean/chr1:12099064-12106204:+	4.54167	0	2.19008	0	1	1
jg15086/jg15086/clean/chr1:12106328-12108661:+	3.58333	0	2.64246	0	1	1
jg15086/jg15086/clean/chr1:12108777-12111382:+	4.79167	0	2.04235	0	1	1
jg15086/jg15086/clean/chr1:12111581-12115105:+	4.125	0	2.18004	0	1	1
jg15086/jg15086/clean/chr1:12119007-12119668:+	6.08333	0	2.00782	0	1	1
jg15086/jg15086/clean/chr1:12119803-12122715:+	7.45833	1.57398	1.70145	0.925081	0.354924	1
jg15087/jg15087/clean/chr1:12173166-12193838:+	0.25	0	5.9773	0	1	1
jg15087/jg15087/clean/chr1:12193972-12203071:+	0.458333	0	5.9641	0	1	1
jg15088/jg15088/clean/chr1:12276054-12292873:+	0.291667	0	5.97315	0	1	1
jg15088/jg15088/clean/chr1:12293103-12296497:+	0.0416667	-0.480868	6.00624	-0.0800613	0.936188	1
jg15089/jg15089/clean/chr1:12311590-12331073:+	1.08333	0	4.00543	0	1	1
jg15089/jg15089/clean/chr1:12331316-12336040:+	0.583333	0	5.13503	0	1	1
jg15090/jg15090/clean/chr1:12361694-12363213:+	0.0416667	0	6.00624	0	1	1
jg15090/jg15090/clean/chr1:12363321-12364578:+	0.0416667	-0.480868	6.00624	-0.0800613	0.936188	1
jg15090/jg15090/clean/chr1:12369078-12370966:+	0.25	0	5.9773	0	1	1
jg15090/jg15090/clean/chr1:12371055-12373686:+	0.333333	0	5.80118	0	1	1
jg15090/jg15090/clean/chr1:12375300-12376403:+	0.541667	2.35529	5.15226	0.457138	0.647572	1
jg15090/jg15090/clean/chr1:12376477-12378455:+	0.458333	2.69865	5.96568	0.452363	0.651008	1
jg15090/jg15090/clean/chr1:12378556-12384530:+	0.375	0	5.67548	0	1	1
jg15091/jg15091/clean/chr1:12412324-12413340:-	0.708333	0	4.30023	0	1	1
jg15091/jg15091/clean/chr1:12413527-12416974:-	0.833333	0	4.18842	0	1	1
jg15091/jg15091/clean/chr1:12418371-12423618:-	0.583333	0	4.44555	0	1	1
jg15091/jg15091/clean/chr1:12423681-12430063:-	1.45833	0	3.92022	0	1	1
jg15091/jg15091/clean/chr1:12430251-12431310:-	0.583333	0	5.94433	0	1	1
jg15091/jg15091/clean/chr1:12431422-12436051:-	0.125	0	6.00624	0	1	1
jg15091/jg15091/clean/chr1:12436112-12438408:-	0.333333	0	5.9773	0	1	1
jg15091/jg15091/clean/chr1:12438493-12447562:-	0.25	0	5.9831	0	1	1
jg15091/jg15091/clean/chr1:12447701-12449712:-	0.25	0	5.99179	0	1	1
jg15091/jg15091/clean/chr1:12449916-12454679:-	0.666667	0	5.77639	0	1	1
jg15094/jg15094/clean/chr1:12481350-12484893:-	0.125	0	6.00624	0	1	1
jg15094/jg15094/clean/chr1:12484976-12489124:-	0.25	0	5.99179	0	1	1
jg15094/jg15094/clean/chr1:12490667-12494934:-	0.0833333	0	6.00624	0	1	1
jg15094/jg15094/clean/chr1:12495183-12500136:-	0.166667	0	6.00624	0	1	1
jg15094/jg15094/clean/chr1:12500284-12504467:-	0.0833333	0	6.00624	0	1	1
jg15094/jg15094/clean/chr1:12504646-12508360:-	0.333333	0	5.74495	0	1	1
jg15094/jg15094/clean/chr1:12508497-12511334:-	0.166667	0	6.00624	0	1	1
jg15094/jg15094/clean/chr1:12511548-12523172:-	0.25	0	5.99179	0	1	1
jg15094/jg15094/clean/chr1:12523358-12530134:-	0.25	0	5.9831	0	1	1
jg15094/jg15094/clean/chr1:12530413-12540455:-	0.166667	0	6.00624	0	1	1
jg15094/jg15094/clean/chr1:12546186-12550913:-	0.375	0	5.97004	0	1	1
jg15094/jg15094/clean/chr1:12551082-12553580:-	0.291667	0	5.97315	0	1	1
jg15094/jg15094/clean/chr1:12553873-12556153:-	0.833333	0	5.24076	0	1	1
jg15094/jg15094/clean/chr1:12556426-12558894:-	0.166667	0	5.99179	0	1	1
jg15094/jg15094/clean/chr1:12559230-12561836:-	0.291667	0	5.97315	0	1	1
jg15094/jg15094/clean/chr1:12562152-12562828:-	0.208333	0	5.99179	0	1	1
jg15094/jg15094/clean/chr1:12563010-12566707:-	0.0416667	0	6.00624	0	1	1
jg15094/jg15094/clean/chr1:12571351-12574813:-	0.0833333	0	6.00624	0	1	1
jg15100/jg15100/clean/chr1:12721456-12723545:+	1.79167	0	2.51234	0	1	1
jg15100/jg15100/clean/chr1:12723698-12726651:+	1.70833	0	2.64947	0	1	1
jg15100/jg15100/clean/chr1:12726921-12737024:+	1.75	0	2.47183	0	1	1
jg15100/jg15100/clean/chr1:12737187-12738544:+	1.83333	0	2.12331	0	1	1
jg15100/jg15100/clean/chr1:12738940-12741528:+	1.66667	0	2.24122	0	1	1
jg15100/jg15100/clean/chr1:12741759-12746607:+	1.45833	0	2.18609	0	1	1
jg15100/jg15100/clean/chr1:12746783-12747892:+	2.08333	0	2.10363	0	1	1
jg15101/jg15101/clean/chr1:12761135-12766851:-	0.166667	0	6.00624	0	1	1
jg15101/jg15101/clean/chr1:12767102-12770018:-	0.375	0	5.97004	0	1	1
jg15101/jg15101/clean/chr1:12770202-12775383:-	0.291667	0	5.9773	0	1	1
jg15103/jg15103/clean/chr1:12827959-12848628:+	30.8333	0	1.32711	0	1	1
jg15103/jg15103/clean/chr1:12848730-12851385:+	22.5833	0	1.32479	0	1	1
jg15103/jg15103/clean/chr1:12871045-12874078:+	15	0	1.40971	0	1	1
jg15103/jg15103/clean/chr1:12874212-12877392:+	16.5	0	1.56326	0	1	1
jg15103/jg15103/clean/chr1:12877508-12880198:+	11.7917	0	1.4896	0	1	1
jg15103/jg15103/clean/chr1:12880365-12882830:+	14.7083	0	1.39142	0	1	1
jg15109/jg15109/clean/chr1:13159313-13164339:-	0.0833333	0	6.00624	0	1	1
jg15125/jg15125/clean/chr1:13412226-13413595:+	2.33333	0	2.66102	0	1	1
jg15125/jg15125/clean/chr1:13413803-13438776:+	2.70833	0	2.17306	0	1	1
jg15124/jg15124/clean/chr1:13476116-13483113:-	1.25	0	2.77104	0	1	1
jg15124/jg15124/clean/chr1:13483242-13487097:-	1.125	0	3.45984	0	1	1
jg15124/jg15124/clean/chr1:13487326-13498989:-	2.20833	0	2.18692	0	1	1
jg15124/jg15124/clean/chr1:13499203-13508441:-	2.79167	0	2.17426	0	1	1
jg15126/jg15126/clean/chr1:13517571-13525181:+	0.0833333	0	6.00624	0	1	1
jg15126/jg15126/clean/chr1:13525383-13541017:+	0.125	0	6.00624	0	1	1
jg15126/jg15126/clean/chr1:13541276-13555123:+	0.25	0	5.9773	0	1	1
jg15126/jg15126/clean/chr1:13555316-13557823:+	0.208333	0	5.99179	0	1	1
jg15126/jg15126/clean/chr1:13558257-13570620:+	0.125	0	6.00624	0	1	1
jg15126/jg15126/clean/chr1:13570802-13588963:+	0.208333	0	6.00624	0	1	1
jg15126/jg15126/anti-near/chr1:13589142-13592403:+	0.25	0	6.00624	0	1	1
jg15127/jg15127/anti-near/chr1:13596062-13605772:-	8.58333	0	2.09505	0	1	1
jg15127/jg15127/clean/chr1:13605907-13611274:-	9.04167	0	2.26406	0	1	1
jg15127/jg15127/clean/chr1:13611403-13615558:-	6.875	0	2.20228	0	1	1
jg15127/jg15127/clean/chr1:13615693-13620193:-	8.125	0	2.16609	0	1	1
jg15127/jg15127/clean/chr1:13620328-13622581:-	6.625	0	2.37169	0	1	1
jg15127/jg15127/clean/chr1:13622842-13625083:-	6.625	0	2.55135	0	1	1
jg15127/jg15127/clean/chr1:13625338-13626925:-	9	0	2.30171	0	1	1
jg15127/jg15127/clean/chr1:13627090-13629752:-	8.375	0	2.18413	0	1	1
jg15127/jg15127/clean/chr1:13629887-13633711:-	8.45833	0	2.18339	0	1	1
jg15127/jg15127/clean/chr1:13633846-13635785:-	6.875	0	2.32419	0	1	1
jg15127/jg15127/clean/chr1:13635908-13638414:-	5.70833	0	2.60318	0	1	1
jg15127/jg15127/clean/chr1:13638546-13640105:-	8	0	2.49134	0	1	1
jg15127/jg15127/clean/chr1:13640198-13655936:-	10.4167	0	2.32462	0	1	1
jg15127/jg15127/clean/chr1:13655991-13663260:-	7.91667	0	2.35131	0	1	1
jg15128/jg15128/clean/chr1:13668745-13682442:-	49	0	1.30144	0	1	1
jg15128/jg15128/clean/chr1:13682536-13688536:-	51.125	0	1.30906	0	1	1
jg15128/jg15128/clean/chr1:13688657-13691568:-	53.125	0	1.30543	0	1	1
jg15128/jg15128/clean/chr1:13691670-13695811:-	53.3333	-1.08156	1.30221	-0.830555	0.406225	1
jg15128/jg15128/clean/chr1:13696002-13699861:-	46.25	0	1.3301	0	1	1
jg15128/jg15128/clean/chr1:13700032-13701764:-	52.0417	0	1.28831	0	1	1
jg15128/jg15128/clean/chr1:13701984-13710372:-	53.1667	0	1.34004	0	1	1
jg15128/jg15128/clean/chr1:13710534-13711351:-	61.125	0	1.36495	0	1	1
jg15132/jg15132/anti-near/chr1:13743457-13743730:+	0.25	-2.44263	5.9773	-0.408651	0.682796	1
jg15132/jg15132/anti-near/chr1:13743794-13746410:+	0.458333	0	5.41018	0	1	1
jg15132/jg15132/clean/chr1:13746595-13749405:+	0.5	0	4.53186	0	1	1
jg15134/jg15134/clean/chr1:13810154-13811401:+	220	-0.350554	1.98918	-0.17623	0.860113	1
jg15134/jg15134/clean/chr1:13811504-13817034:+	210.5	-0.414514	2.12596	-0.194978	0.84541	1
jg15134/jg15134/clean/chr1:13817219-13825027:+	297.75	0	1.74309	0	1	1
jg15134/jg15134/clean/chr1:13825192-13829642:+	349.292	1.74711	1.57637	1.10831	0.267727	1
jg15134/jg15134/clean/chr1:13829800-13830603:+	450.792	-0.442942	1.67717	-0.2641	0.791703	1
jg15134/jg15134/anti-near/chr1:13830678-13834954:+	462.25	0.154517	1.66169	0.0929879	0.925913	1
jg15135/jg15135/anti-near/chr1:13839866-13841823:-	22.4167	0	1.56139	0	1	1
jg15135/jg15135/clean/chr1:13850292-13853027:-	20.4167	0	1.60491	0	1	1
jg15135/jg15135/clean/chr1:13853192-13857839:-	19.1667	-0.386572	1.58744	-0.243518	0.807604	1
jg15135/jg15135/clean/chr1:13858024-13859388:-	14.2083	0	1.87787	0	1	1
jg15135/jg15135/clean/chr1:13859491-13861999:-	14.625	0	1.61005	0	1	1
jg15135/jg15135/clean/chr1:13862113-13864185:-	17.625	0	1.58812	0	1	1
jg15135/jg15135/clean/chr1:13864376-13865217:-	20.3333	-1.42819	1.45598	-0.980913	0.326635	1
jg15135/jg15135/clean/chr1:13865383-13871781:-	21.2917	0	1.65758	0	1	1
jg15135/jg15135/clean/chr1:13871988-13882614:-	31.2083	0	1.67369	0	1	1
jg15136/jg15136/clean/chr1:13885614-13895252:+	29.875	0	1.35422	0	1	1
jg15136/jg15136/clean/chr1:13895369-13906905:+	21.1667	0	1.3129	0	1	1
jg15136/jg15136/clean/chr1:13906974-13911719:+	18.7917	0	1.35884	0	1	1
jg15136/jg15136/clean/chr1:13911840-13919641:+	20.25	0	1.32151	0	1	1
jg15136/jg15136/clean/chr1:13919823-13922458:+	16.3333	0	1.31139	0	1	1
jg15136/jg15136/clean/chr1:13922573-13925422:+	19	0	1.38781	0	1	1
jg15139/jg15139/clean/chr1:13953253-13957540:+	10.5	0	1.39237	0	1	1
jg15139/jg15139/clean/chr1:13957674-13959691:+	6.25	0	1.42074	0	1	1
jg15139/jg15139/clean/chr1:13959927-13965086:+	6.08333	0	1.37331	0	1	1
jg15139/jg15139/clean/chr1:13965785-13970589:+	7.58333	0	1.44499	0	1	1
jg15139/jg15139/clean/chr1:13970785-13974284:+	7.54167	0	1.43091	0	1	1
jg15141/jg15141/clean/chr1:13988067-13993563:-	1.70833	0	3.00495	0	1	1
jg15141/jg15141/clean/chr1:13993755-13999109:-	2.20833	0	2.7177	0	1	1
jg15141/jg15141/clean/chr1:13999258-14001753:-	1.5	0	3.40472	0	1	1
jg15141/jg15141/clean/chr1:14002025-14005512:-	0.958333	0	3.55474	0	1	1
jg15141/jg15141/clean/chr1:14005622-14015372:-	1.20833	0	2.78471	0	1	1
jg15141/jg15141/clean/chr1:14015525-14016964:-	2.25	-2.49349	2.03988	-1.22237	0.221566	1
jg15141/jg15141/clean/chr1:14017097-14018532:-	1.58333	-1.91385	2.54573	-0.751789	0.452178	1
jg15142/jg15142/clean/chr1:14029664-14039767:+	16.5833	0	1.34053	0	1	1
jg15142/jg15142/clean/chr1:14039976-14041973:+	11.6667	-0.613224	1.40611	-0.436115	0.662753	1
jg15142/jg15142/clean/chr1:14042511-14046587:+	8.70833	-1.46014	1.51476	-0.96394	0.335076	1
jg15142/jg15142/clean/chr1:14046715-14052598:+	7.75	0	1.50995	0	1	1
jg15143/jg15143/clean/chr1:14060690-14061895:-	0.375	0	5.63028	0	1	1
jg15143/jg15143/clean/chr1:14071419-14078198:-	0.125	0	6.00624	0	1	1
jg15143/jg15143/clean/chr1:14078367-14090584:-	0.25	0	5.99179	0	1	1
jg15143/jg15143/clean/chr1:14097926-14114519:-	0.125	0	6.00624	0	1	1
jg15143/jg15143/clean/chr1:14114729-14148372:-	0.0416667	0	6.00624	0	1	1
jg15143/jg15143/clean/chr1:14148524-14150180:-	0.0416667	0	6.00624	0	1	1
jg15143/jg15143/clean/chr1:14150317-14152468:-	0.0833333	0	6.00624	0	1	1
jg15143/jg15143/clean/chr1:14152578-14154308:-	0.166667	0	6.00624	0	1	1
jg15143/jg15143/clean/chr1:14154584-14154705:-	0.125	0	6.00624	0	1	1
jg15143/jg15143/clean/chr1:14154927-14179758:-	0.125	0	6.00624	0	1	1
jg15143/jg15143/clean/chr1:14179968-14194518:-	0.25	0	5.9773	0	1	1
jg15152/jg15152/clean/chr1:14628779-14631151:+	0.291667	0	5.9831	0	1	1
jg15152/jg15152/clean/chr1:14631483-14634298:+	0.333333	0	5.75125	0	1	1
jg15152/jg15152/clean/chr1:14634438-14643030:+	0.333333	0	5.97315	0	1	1
jg15152/jg15152/clean/chr1:14643391-14652249:+	0.583333	0	5.01049	0	1	1
jg15152/jg15152/clean/chr1:14652547-14655159:+	0.5	0	5.31246	0	1	1
jg15152/jg15152/clean/chr1:14655321-14656275:+	0.291667	0	5.99179	0	1	1
jg15152/jg15152/clean/chr1:14674441-14679445:+	0.166667	0	6.00624	0	1	1
jg15152/jg15152/clean/chr1:14679562-14681175:+	0.125	0	6.00624	0	1	1
jg15152/jg15152/clean/chr1:14681376-14683594:+	0.541667	0.519089	4.02564	0.128946	0.897401	1
jg15152/jg15152/clean/chr1:14683725-14685559:+	0.5	0	4.03868	0	1	1
jg15152/jg15152/clean/chr1:14685688-14690454:+	0.458333	0	4.69351	0	1	1
jg15153/jg15153/clean/chr1:14702460-14706604:+	60.5	-1.03444	1.28829	-0.802958	0.421999	1
jg15153/jg15153/clean/chr1:14706781-14709868:+	62.0417	0	1.30036	0	1	1
jg15153/jg15153/clean/chr1:14709964-14711950:+	56.4167	-1.40052	1.28079	-1.09348	0.274184	1
jg15156/jg15156/clean/chr1:14720129-14724184:+	1.25	0	3.07889	0	1	1
jg15156/jg15156/clean/chr1:14724324-14733600:+	1.20833	0	3.48799	0	1	1
jg15156/jg15156/clean/chr1:14733827-14747325:+	1.04167	0	2.85867	0	1	1
jg15157/jg15157/clean/chr1:14777847-14786418:+	4.625	0	1.82756	0	1	1
jg15157/jg15157/clean/chr1:14786619-14787654:+	3.29167	0	1.67916	0	1	1
jg15157/jg15157/clean/chr1:14787877-14792568:+	3.375	0	1.60653	0	1	1
jg15157/jg15157/clean/chr1:14792890-14808726:+	3.5	0	1.56678	0	1	1
jg15157/jg15157/clean/chr1:14808985-14817358:+	5.125	0	1.57948	0	1	1
jg15157/jg15157/clean/chr1:14817493-14822285:+	3.79167	0	1.63436	0	1	1
jg15157/jg15157/clean/chr1:14822502-14832341:+	2.83333	0	1.64904	0	1	1
jg15157/jg15157/clean/chr1:14832513-14852536:+	3.25	0	1.8015	0	1	1
jg15157/jg15157/clean/chr1:14852625-14863386:+	2.83333	0	1.64949	0	1	1
jg15158/jg15158/clean/chr1:14893587-14899586:-	0.166667	0	5.99179	0	1	1
jg15158/jg15158/clean/chr1:14899761-14911095:-	0.333333	0	5.9773	0	1	1
jg15158/jg15158/clean/chr1:14911220-14920000:-	0.166667	0	6.00624	0	1	1
jg15163/jg15163/clean/chr1:15029182-15039909:+	0.333333	0	5.97315	0	1	1
jg15163/jg15163/clean/chr1:15040056-15045652:+	0.0416667	0	6.00624	0	1	1
jg15163/jg15163/clean/chr1:15045797-15049220:+	0.125	0	6.00624	0	1	1
jg15164/jg15164/clean/chr1:15086339-15087214:-	2.33333	0	2.70895	0	1	1
jg15166/jg15166/clean/chr1:15194522-15218504:+	27.2083	0	1.33812	0	1	1
jg15166/jg15166/clean/chr1:15218696-15224271:+	14.2083	0	1.29358	0	1	1
jg15166/jg15166/anti-near/chr1:15224493-15230176:+	14.4167	-0.0683003	1.29157	-0.0528815	0.957826	1
jg15167/jg15167/anti-near/chr1:15231142-15235781:-	2	0	3.34786	0	1	1
jg15167/jg15167/clean/chr1:15248899-15284193:-	2.25	0	5.22931	0	1	1
jg15167/jg15167/clean/chr1:15284498-15291595:-	4.04167	0	2.91203	0	1	1
jg15170/jg15170/clean/chr1:15361690-15369542:+	77.3333	0	1.35214	0	1	1
jg15171/jg15171/clean/chr1:15400050-15406004:+	0.541667	0	4.49344	0	1	1
jg15172/jg15172/clean/chr1:15466344-15475387:+	0.5	0	5.27105	0	1	1
jg15172/jg15172/clean/chr1:15475480-15479412:+	0.583333	0	5.10304	0	1	1
jg15172/jg15172/clean/chr1:15479530-15500285:+	0.458333	0	5.39718	0	1	1
jg15172/jg15172/clean/chr1:15500388-15509091:+	0.791667	0	4.80685	0	1	1
jg15172/jg15172/clean/chr1:15509172-15516911:+	0.208333	0	5.9831	0	1	1
jg15172/jg15172/clean/chr1:15517013-15539809:+	0.375	0	5.96762	0	1	1
jg15172/jg15172/clean/chr1:15540012-15543250:+	0.708333	0	3.82292	0	1	1
jg15172/jg15172/clean/chr1:15543353-15585913:+	0.791667	0	3.32442	0	1	1
jg15172/jg15172/clean/chr1:15586036-15587657:+	0.916667	-0.895932	3.00771	-0.297879	0.765795	1
jg15173/jg15173/clean/chr1:15655303-15664978:+	3.08333	0	2.25709	0	1	1
jg15173/jg15173/clean/chr1:15665173-15676124:+	3.33333	0	2.33214	0	1	1
jg15173/jg15173/clean/chr1:15676353-15677693:+	4.625	-0.957336	1.94466	-0.492291	0.622514	1
jg15173/jg15173/clean/chr1:15678114-15680868:+	4.20833	0	1.74134	0	1	1
jg15173/jg15173/clean/chr1:15681033-15687056:+	3.66667	0	1.79242	0	1	1
jg15173/jg15173/clean/chr1:15687132-15692139:+	5.54167	0	1.77037	0	1	1
jg15173/jg15173/clean/chr1:15692313-15693880:+	4.75	0	1.66332	0	1	1
jg15173/jg15173/clean/chr1:15693970-15699533:+	5.29167	0	1.67159	0	1	1
jg15173/jg15173/clean/chr1:15699788-15700944:+	6.91667	0	1.93124	0	1	1
jg15173/jg15173/clean/chr1:15701085-15703710:+	6.54167	0	1.74356	0	1	1
jg15173/jg15173/clean/chr1:15703924-15704562:+	6.04167	-1.75537	1.62735	-1.07867	0.280737	1
jg15173/jg15173/clean/chr1:15704679-15706449:+	5.41667	0.0213279	1.57816	0.0135144	0.989217	1
jg15173/jg15173/clean/chr1:15706605-15711289:+	7.16667	0	1.61457	0	1	1
jg15174/jg15174/clean/chr1:15723980-15726892:-	0.0833333	0	6.00624	0	1	1
jg15174/jg15174/clean/chr1:15727026-15731695:-	0.25	0	5.9773	0	1	1
jg15174/jg15174/clean/chr1:15731813-15750903:-	0.166667	0	6.00624	0	1	1
jg15174/jg15174/clean/chr1:15751077-15756073:-	0.125	0	6.00624	0	1	1
jg15174/jg15174/clean/chr1:15766750-15772111:-	0.166667	0	5.99179	0	1	1
jg15174/jg15174/clean/chr1:15772260-15777933:-	0.333333	0	5.97004	0	1	1
jg15175/jg15175/clean/chr1:15805340-15808507:-	0.625	0	4.89224	0	1	1
jg15175/jg15175/clean/chr1:15808677-15821845:-	0.416667	0	5.95987	0	1	1
jg15175/jg15175/clean/chr1:15821969-15828983:-	1.08333	0	5.91826	0	1	1
jg15176/jg15176/clean/chr1:16048616-16056341:+	4.41667	0	1.57476	0	1	1
jg15176/jg15176/clean/chr1:16056474-16064685:+	5.70833	0	1.63592	0	1	1
jg15176/jg15176/anti-near/chr1:16064818-16076941:+	4.04167	0	2.00182	0	1	1
jg15178/jg15178/clean/chr1:16095503-16100740:+	8.08333	0	2.00531	0	1	1
jg15178/jg15178/clean/chr1:16115852-16118294:+	0.958333	0	3.57907	0	1	1
jg15182/jg15182/clean/chr1:16259444-16262827:-	24.7917	0	1.40446	0	1	1
jg15182/jg15182/clean/chr1:16262893-16264063:-	25.5	0	1.37389	0	1	1
jg15182/jg15182/clean/chr1:16268011-16273328:-	17.3333	0	1.54788	0	1	1
jg15185/jg15185/clean/chr1:16368314-16378275:-	1.83333	0	2.66244	0	1	1
jg15185/jg15185/clean/chr1:16378384-16388558:-	0.583333	0	3.50937	0	1	1
jg15185/jg15185/clean/chr1:16388723-16403203:-	0.958333	0	3.1762	0	1	1
jg15185/jg15185/clean/chr1:16403274-16413457:-	0.583333	0	3.93033	0	1	1
jg15185/jg15185/clean/chr1:16413607-16429653:-	0.541667	0	3.93683	0	1	1
jg15185/jg15185/clean/chr1:16429857-16454669:-	0.5	0	4.59765	0	1	1
jg15185/jg15185/clean/chr1:16454812-16458550:-	0.75	0	4.1865	0	1	1
jg15185/jg15185/clean/chr1:16458671-16493941:-	0.625	0	4.41717	0	1	1
jg15185/jg15185/clean/chr1:16494062-16496755:-	0.458333	0	5.39718	0	1	1
jg15185/jg15185/clean/chr1:16496906-16499924:-	0.375	0	4.87953	0	1	1
jg15185/jg15185/clean/chr1:16500084-16514405:-	1.125	0	3.62261	0	1	1
jg15187/jg15187/clean/chr1:16682907-16693158:+	8.08333	0	1.34561	0	1	1
jg15188/jg15188/clean/chr1:16785431-16787770:+	0.833333	0	3.23975	0	1	1
jg15188/jg15188/clean/chr1:16796824-16807342:+	0.291667	0	5.9773	0	1	1
jg15188/jg15188/clean/chr1:16809849-16817018:+	0.375	0	4.84473	0	1	1
jg15188/jg15188/clean/chr1:16837557-16845870:+	0.625	0	4.45202	0	1	1
jg15189/jg15189/clean/chr1:16988685-16999273:+	1.125	0	4.46564	0	1	1
jg15189/jg15189/clean/chr1:16999654-17020441:+	0.5	0	4.56514	0	1	1
jg15189/jg15189/clean/chr1:17020601-17023248:+	0.625	0	5.03039	0	1	1
jg15189/jg15189/clean/chr1:17023473-17031773:+	0.416667	0	5.97315	0	1	1
jg15189/jg15189/clean/chr1:17032048-17035449:+	0.125	0	6.00624	0	1	1
jg15189/jg15189/clean/chr1:17035657-17041122:+	0.291667	0	5.97315	0	1	1
jg15189/jg15189/clean/chr1:17041304-17068440:+	0.5	0	5.94822	0	1	1
jg15189/jg15189/clean/chr1:17068594-17082648:+	0.291667	0	5.9831	0	1	1
jg15189/jg15189/clean/chr1:17082803-17092581:+	0.166667	0	6.00624	0	1	1
jg15189/jg15189/clean/chr1:17093109-17099216:+	0.708333	0	5.74602	0	1	1
jg15189/jg15189/clean/chr1:17099381-17105972:+	0.666667	0	3.73733	0	1	1
jg15189/jg15189/clean/chr1:17106470-17107937:+	1.04167	0	2.45793	0	1	1
jg15189/jg15189/clean/chr1:17108996-17111211:+	2.20833	0	2.14424	0	1	1
jg15189/jg15189/clean/chr1:17115638-17118066:+	2.75	-0.614165	2.33016	-0.263572	0.79211	1
jg15190/jg15190/clean/chr1:17171979-17174194:+	0.291667	0	5.99179	0	1	1
jg15190/jg15190/clean/chr1:17174324-17193250:+	0.333333	0	5.97004	0	1	1
jg15190/jg15190/clean/chr1:17193501-17196788:+	0.125	0	6.00624	0	1	1
jg15191/jg15191/clean/chr1:17240013-17252877:-	0.166667	0	5.99179	0	1	1
jg15191/jg15191/clean/chr1:17253058-17255449:-	0.208333	0	5.9831	0	1	1
jg15191/jg15191/clean/chr1:17255700-17262698:-	0.166667	0	5.99179	0	1	1
jg15191/jg15191/clean/chr1:17262913-17268515:-	0.0833333	0	6.00624	0	1	1
jg15192/jg15192/clean/chr1:17390141-17399162:-	0.5	0	4.59455	0	1	1
jg15192/jg15192/clean/chr1:17399343-17406551:-	0.833333	0	3.69414	0	1	1
jg15192/jg15192/clean/chr1:17420656-17425471:-	0.916667	0	3.30733	0	1	1
jg15192/jg15192/clean/chr1:17425604-17433561:-	5.41667	0	1.70254	0	1	1
jg15192/jg15192/clean/chr1:17433601-17437475:-	6.08333	0	1.71356	0	1	1
jg15192/jg15192/clean/chr1:17437630-17445547:-	8.08333	0	1.49165	0	1	1
jg15194/jg15194/clean/chr1:17496713-17500092:-	64.0833	-0.875697	1.31397	-0.66645	0.505124	1
jg15194/jg15194/clean/chr1:17500207-17507692:-	80.9167	0	1.2953	0	1	1
jg15194/jg15194/clean/chr1:17507768-17510242:-	84.625	0	1.29665	0	1	1
jg15195/jg15195/clean/chr1:17534962-17540709:+	19.3333	0	1.32359	0	1	1
jg15195/jg15195/clean/chr1:17540846-17545474:+	22.1667	0	1.35668	0	1	1
jg15196/jg15196/clean/chr1:17561949-17562011:-	80.9583	-0.188864	1.33375	-0.141604	0.887393	1
jg15196/jg15196/clean/chr1:17562193-17564516:-	74.875	0	1.32777	0	1	1
jg15197/jg15197/clean/chr1:17589659-17592563:-	2.20833	0	1.9405	0	1	1
jg15197/jg15197/clean/chr1:17592697-17595193:-	2.91667	0	1.85601	0	1	1
jg15197/jg15197/clean/chr1:17595348-17597287:-	2.375	0	2.59949	0	1	1
jg15197/jg15197/clean/chr1:17597423-17600863:-	2.91667	0	1.83474	0	1	1
jg15197/jg15197/clean/chr1:17601090-17603669:-	2.16667	0	2.20417	0	1	1
jg15197/jg15197/clean/chr1:17603902-17606815:-	2.66667	0	2.11324	0	1	1
jg15197/jg15197/clean/chr1:17606965-17617664:-	3.16667	0	2.01938	0	1	1
jg15198/jg15198/clean/chr1:17619960-17629135:+	28.875	0	1.40945	0	1	1
jg15198/jg15198/clean/chr1:17629200-17632427:+	14.7917	0	1.38308	0	1	1
jg15198/jg15198/clean/chr1:17632573-17634928:+	15.6667	0	1.51019	0	1	1
jg15198/jg15198/clean/chr1:17635029-17637906:+	12.625	0	1.43147	0	1	1
jg15198/jg15198/clean/chr1:17637984-17639279:+	12.0417	0	1.43504	0	1	1
jg15198/jg15198/clean/chr1:17639599-17642014:+	13.125	0	1.4196	0	1	1
jg15198/jg15198/clean/chr1:17642168-17652046:+	11.5833	0	1.51491	0	1	1
jg15198/jg15198/clean/chr1:17652182-17653980:+	9.33333	0	1.55628	0	1	1
jg15198/jg15198/clean/chr1:17654144-17656479:+	11.375	0	1.50237	0	1	1
jg15198/jg15198/clean/chr1:17656653-17657574:+	14.1667	-1.43413	1.45206	-0.987652	0.323323	1
jg15198/jg15198/clean/chr1:17657784-17664393:+	15.5	0	1.33973	0	1	1
jg15201/jg15201/clean/chr1:17781865-17786022:-	3	-0.7663	1.92822	-0.397414	0.691062	1
jg15201/jg15201/clean/chr1:17786163-17787960:-	3.375	0	2.11901	0	1	1
jg15201/jg15201/clean/chr1:17788148-17788657:-	2.83333	0	2.1709	0	1	1
jg15201/jg15201/clean/chr1:17788812-17791777:-	3.04167	0	1.96808	0	1	1
jg15202/jg15202/clean/chr1:17882037-17883276:+	78.2917	0	1.3158	0	1	1
jg15202/jg15202/clean/chr1:17883384-17887632:+	61.5833	0	1.30279	0	1	1
jg15202/jg15202/clean/chr1:17887860-17894820:+	43.125	0	1.34233	0	1	1
jg15202/jg15202/clean/chr1:17894994-17896223:+	44.5417	0	1.33804	0	1	1
jg15202/jg15202/clean/chr1:17900218-17902495:+	29.375	0	1.37879	0	1	1
jg15202/jg15202/clean/chr1:17902652-17904439:+	28.1667	0	1.4024	0	1	1
jg15202/jg15202/clean/chr1:17910648-17918273:+	47.5417	0	1.39651	0	1	1
jg15207/jg15207/clean/chr1:18165329-18168590:-	0.0833333	0	6.00624	0	1	1
jg15207/jg15207/clean/chr1:18193753-18221664:-	0.458333	0	3.52818	0	1	1
jg15207/jg15207/clean/chr1:18221878-18269902:-	1.95833	0	2.08313	0	1	1
jg15207/jg15207/clean/chr1:18270111-18292689:-	17.125	0	1.38223	0	1	1
jg15207/jg15207/clean/chr1:18292875-18304395:-	19.0417	0	1.38272	0	1	1
jg15207/jg15207/clean/chr1:18304590-18309638:-	23.7083	0	1.35271	0	1	1
jg15207/jg15207/clean/chr1:18309796-18320881:-	39.375	0	1.39761	0	1	1
jg15208/jg15208/clean/chr1:18325961-18331700:-	147.375	-0.767438	1.29167	-0.594145	0.552415	1
jg15208/jg15208/clean/chr1:18331927-18341347:-	200.708	0	1.31033	0	1	1
jg15209/jg15209/clean/chr1:18345091-18349926:-	3.45833	0	2.04926	0	1	1
jg15209/jg15209/clean/chr1:18363836-18375727:-	4.20833	0	2.06729	0	1	1
jg15209/jg15209/clean/chr1:18375861-18380233:-	4.5	0	2.11218	0	1	1
jg15209/jg15209/clean/chr1:18384337-18385766:-	2.625	-1.65923	2.26237	-0.733405	0.463312	1
jg15209/jg15209/clean/chr1:18386152-18392161:-	2.125	0	2.11001	0	1	1
jg15209/jg15209/clean/chr1:18392455-18395345:-	1.91667	0	2.40842	0	1	1
jg15209/jg15209/clean/chr1:18395492-18398278:-	1.75	0	2.38704	0	1	1
jg15209/jg15209/clean/chr1:18404559-18409454:-	1.95833	0	2.88282	0	1	1
jg15209/jg15209/clean/chr1:18409727-18414209:-	1.875	0	2.33236	0	1	1
jg15209/jg15209/clean/chr1:18437950-18439432:-	1.79167	0	2.84312	0	1	1
jg15211/jg15211/clean/chr1:18463212-18472810:-	4.45833	0	1.7594	0	1	1
jg15211/jg15211/clean/chr1:18473029-18486415:-	3.41667	0	1.90452	0	1	1
jg15211/jg15211/clean/chr1:18486586-18491387:-	3.41667	0	1.68578	0	1	1
jg15211/jg15211/clean/chr1:18491597-18495803:-	3.33333	0	1.85588	0	1	1
jg15211/jg15211/clean/chr1:18495971-18500552:-	3.70833	0	1.78239	0	1	1
jg15211/jg15211/clean/chr1:18500688-18502340:-	3.20833	0	1.84098	0	1	1
jg15211/jg15211/clean/chr1:18502488-18505636:-	2.79167	-0.656604	1.66868	-0.393488	0.693959	1
jg15211/jg15211/clean/chr1:18520107-18524220:-	3.41667	0	1.71289	0	1	1
jg15211/jg15211/clean/chr1:18524471-18529047:-	3.16667	-0.373806	1.78351	-0.209589	0.833988	1
jg15213/jg15213/clean/chr1:18559635-18605217:+	3.41667	0	2.20419	0	1	1
jg15213/jg15213/clean/chr1:18637885-18640235:+	1.41667	0	2.41036	0	1	1
jg15213/jg15213/clean/chr1:18654736-18659295:+	2.33333	0	2.19859	0	1	1
jg15213/jg15213/clean/chr1:18659601-18661185:+	3.83333	0	1.98308	0	1	1
jg15213/jg15213/clean/chr1:18661439-18666020:+	4.5	0	1.97833	0	1	1
jg15213/jg15213/clean/chr1:18666184-18669591:+	6.5	0	1.57119	0	1	1
jg15213/jg15213/clean/chr1:18669726-18672332:+	4.20833	0	1.9037	0	1	1
jg15213/jg15213/clean/chr1:18672520-18680077:+	1	2.32887	2.83958	0.820145	0.412133	1
jg15213/jg15213/clean/chr1:18680143-18691439:+	0.541667	0	4.97556	0	1	1
jg15213/jg15213/clean/chr1:18691531-18693461:+	1.33333	0	3.7847	0	1	1
jg15213/jg15213/clean/chr1:18693597-18695535:+	0.708333	0	5.54174	0	1	1
jg15213/jg15213/clean/chr1:18695671-18698805:+	0.791667	0	5.47456	0	1	1
jg15213/jg15213/clean/chr1:18699049-18702797:+	0.125	0	6.00624	0	1	1
jg15213/jg15213/clean/chr1:18702914-18717186:+	0.875	0	4.75431	0	1	1
jg15214/jg15214/clean/chr1:18773707-18776474:+	4.75	0	2.5215	0	1	1
jg15214/jg15214/clean/chr1:18776692-18777940:+	2.75	0.961789	2.75007	0.349733	0.726539	1
jg15214/jg15214/clean/chr1:18778096-18781136:+	2.04167	0	2.9144	0	1	1
jg15214/jg15214/clean/chr1:18781467-18784635:+	1.625	0	2.62882	0	1	1
jg15214/jg15214/clean/chr1:18793633-18794826:+	3.66667	-0.0464972	1.77283	-0.0262277	0.979076	1
jg15214/jg15214/clean/chr1:18794953-18797805:+	3.16667	0	1.94977	0	1	1
jg15214/jg15214/clean/chr1:18798130-18801633:+	3.29167	-0.183919	2.23875	-0.0821527	0.934525	1
jg15214/jg15214/clean/chr1:18801866-18804675:+	2.75	0	2.68318	0	1	1
jg15215/jg15215/clean/chr1:18896345-18904715:-	1.625	0	2.24026	0	1	1
jg15215/jg15215/clean/chr1:18908198-18915639:-	2.20833	0	2.20136	0	1	1
jg15215/jg15215/clean/chr1:18915890-18929285:-	1.75	0	2.47468	0	1	1
jg15215/jg15215/clean/chr1:18929548-18934371:-	2.125	0	2.23178	0	1	1
jg15215/jg15215/clean/chr1:18934601-18936760:-	2.45833	0.153677	2.00432	0.0766729	0.938884	1
jg15216/jg15216/clean/chr1:18968637-18968964:-	0.375	0	5.97315	0	1	1
jg15217/jg15217/clean/chr1:18984612-19023918:-	0.541667	0	4.43438	0	1	1
jg15218/jg15218/clean/chr1:19228246-19233401:-	56.25	0	1.34943	0	1	1
jg15218/jg15218/clean/chr1:19254061-19255459:-	60.7083	0	1.34176	0	1	1
jg15218/jg15218/clean/chr1:19255676-19256254:-	66.9167	0	1.34275	0	1	1
jg15218/jg15218/clean/chr1:19256377-19265134:-	66.125	0	1.37117	0	1	1
jg15218/jg15218/clean/chr1:19265232-19266451:-	94.3333	-0.962299	1.37537	-0.699664	0.484137	1
jg15218/jg15218/clean/chr1:19266695-19272527:-	156.083	0	1.33285	0	1	1
jg15221/jg15221/clean/chr1:19387695-19388411:+	0.458333	0	3.65835	0	1	1
jg15221/jg15221/clean/chr1:19388572-19391082:+	1.16667	1.03367	2.4298	0.425413	0.670536	1
jg15221/jg15221/clean/chr1:19391262-19394032:+	1.66667	0	2.44486	0	1	1
jg15221/jg15221/clean/chr1:19394202-19396398:+	1.79167	0.519095	2.47227	0.209967	0.833694	1
jg15221/jg15221/clean/chr1:19396607-19399708:+	1.58333	0.760104	2.2057	0.344608	0.730389	1
jg15221/jg15221/clean/chr1:19399957-19402800:+	0.791667	0	3.29176	0	1	1
jg15221/jg15221/clean/chr1:19403023-19405318:+	1.45833	0	2.47615	0	1	1
jg15222/jg15222/clean/chr1:19419389-19421244:-	2.95833	0	2.31694	0	1	1
jg15222/jg15222/clean/chr1:19421343-19426387:-	2.45833	0	2.05416	0	1	1
jg15222/jg15222/clean/chr1:19426512-19428187:-	3.125	0	1.94705	0	1	1
jg15222/jg15222/clean/chr1:19428291-19443644:-	2.125	0	2.28569	0	1	1
jg15222/jg15222/clean/chr1:19443779-19449967:-	1	0	3.29258	0	1	1
jg15222/jg15222/clean/chr1:19450106-19466170:-	0.833333	0	3.65599	0	1	1
jg15222/jg15222/clean/chr1:19466381-19475189:-	0.666667	0	3.75042	0	1	1
jg15222/jg15222/clean/chr1:19475324-19476307:-	0.875	0	3.65698	0	1	1
jg15222/jg15222/clean/chr1:19476458-19479447:-	0.666667	0	5.63533	0	1	1
jg15223/jg15223/clean/chr1:19479558-19489472:-	0.625	0	5.73274	0	1	1
jg15223/jg15223/clean/chr1:19499504-19510879:-	24.875	0	1.31601	0	1	1
jg15223/jg15223/clean/chr1:19511053-19513423:-	22.0417	0	1.3888	0	1	1
jg15223/jg15223/clean/chr1:19513599-19515803:-	16.8333	0	1.39821	0	1	1
jg15223/jg15223/clean/chr1:19516074-19518812:-	13.7917	0	1.39815	0	1	1
jg15223/jg15223/clean/chr1:19519052-19522684:-	14.5	0	1.40521	0	1	1
jg15223/jg15223/clean/chr1:19522850-19524480:-	13.0833	0	1.34748	0	1	1
jg15223/jg15223/clean/chr1:19524664-19528146:-	8.375	0	1.4545	0	1	1
jg15223/jg15223/clean/chr1:19544867-19547002:-	3.66667	0	5.89948	0	1	1
jg15223/jg15223/clean/chr1:19547396-19556862:-	12.5833	0	1.30301	0	1	1
jg15223/jg15223/clean/chr1:19557064-19559565:-	10.2917	0	1.44519	0	1	1
jg15223/jg15223/clean/chr1:19559699-19564497:-	12.4583	0	1.362	0	1	1
jg15223/jg15223/clean/chr1:19564697-19567895:-	10.8333	0	1.37155	0	1	1
jg15223/jg15223/clean/chr1:19568024-19573292:-	12	0	1.41971	0	1	1
jg15224/jg15224/clean/chr1:19586291-19587400:-	15.5833	0	1.30554	0	1	1
jg15224/jg15224/clean/chr1:19587549-19591721:-	17.2917	0	1.29539	0	1	1
jg15224/jg15224/clean/chr1:19591912-19600479:-	18.5833	0	1.29937	0	1	1
jg15224/jg15224/clean/chr1:19600600-19613959:-	19.5833	0	1.31837	0	1	1
jg15224/jg15224/clean/chr1:19614014-19616592:-	23.0417	-1.45319	1.45926	-0.995837	0.319329	1
jg15225/jg15225/clean/chr1:19637414-19645902:+	0.0833333	0	6.00624	0	1	1
jg15225/jg15225/clean/chr1:19645989-19653939:+	39.7917	0	1.35729	0	1	1
jg15225/jg15225/clean/chr1:19669612-19677495:+	23.1667	0	1.37318	0	1	1
jg15225/jg15225/clean/chr1:19677673-19678620:+	22.5417	-0.266774	1.32193	-0.201806	0.840069	1
jg15225/jg15225/clean/chr1:19678821-19683705:+	23.2083	0	1.35098	0	1	1
jg15225/jg15225/clean/chr1:19683902-19688868:+	29.7083	0	1.37204	0	1	1
jg15225/jg15225/clean/chr1:19689044-19692642:+	20.7917	-1.32629	1.36388	-0.972434	0.330835	1
jg15225/jg15225/clean/chr1:19692655-19692743:+	24.875	-0.14027	1.34654	-0.10417	0.917034	1
jg15225/jg15225/clean/chr1:19692760-19698111:+	13.6667	1.84225	1.27573	1.44407	0.148719	1
jg15226/jg15226/clean/chr1:19728046-19742038:-	0.5	0	3.99566	0	1	1
jg15231/jg15231/clean/chr1:19917221-19922289:-	0.0416667	-0.480868	6.00624	-0.0800613	0.936188	1
jg15231/jg15231/clean/chr1:19922561-19938037:-	2.29167	0	2.46822	0	1	1
jg15231/jg15231/clean/chr1:19938218-19942881:-	2.08333	0	2.35467	0	1	1
jg15231/jg15231/clean/chr1:19943128-19945720:-	2.20833	-1.04277	2.52145	-0.413562	0.679195	1
jg15231/jg15231/clean/chr1:19945824-19949587:-	2.875	0	2.02399	0	1	1
jg15231/jg15231/clean/chr1:19949872-19952836:-	3.54167	0.787764	1.90719	0.413049	0.67957	1
jg15232/jg15232/anti-near/chr1:19988950-19992484:+	1.25	0	4.52751	0	1	1
jg15233/jg15233/anti-near/chr1:19995536-20002170:-	49.2917	0	1.29425	0	1	1
jg15233/jg15233/clean/chr1:20015696-20024481:-	65.8333	0	1.31574	0	1	1
jg15233/jg15233/clean/chr1:20024573-20026031:-	86.7083	0	1.31105	0	1	1
jg15233/jg15233/clean/chr1:20026216-20037010:-	165.208	0	1.30281	0	1	1
jg15233/jg15233/clean/chr1:20037045-20039426:-	0.208333	-0.480864	5.61831	-0.0855887	0.931793	1
jg15233/jg15233/clean/chr1:20039534-20043063:-	83.5417	0	1.341	0	1	1
jg15234/jg15234/clean/chr1:20085539-20087957:-	0.458333	0	4.56396	0	1	1
jg15234/jg15234/clean/chr1:20088057-20101373:-	0.458333	0	4.06967	0	1	1
jg15234/jg15234/clean/chr1:20101640-20109400:-	0.958333	0	3.52039	0	1	1
jg15238/jg15238/clean/chr1:20195233-20197124:+	1.625	0	2.45324	0	1	1
jg15238/jg15238/clean/chr1:20197222-20198412:+	1.70833	0	2.56216	0	1	1
jg15238/jg15238/clean/chr1:20198704-20202181:+	1.91667	0	2.14807	0	1	1
jg15238/jg15238/clean/chr1:20217345-20218674:+	2.125	0	2.38011	0	1	1
jg15238/jg15238/clean/chr1:20218787-20221791:+	2.04167	0	2.15878	0	1	1
jg15242/jg15242/clean/chr1:20309736-20313270:+	0.375	0	5.97004	0	1	1
jg15242/jg15242/clean/chr1:20336767-20347411:+	2	0	3.28987	0	1	1
jg15243/jg15243/clean/chr1:20347637-20362651:+	2.54167	0	3.01117	0	1	1
jg15243/jg15243/clean/chr1:20362803-20367534:+	2.375	0	2.95759	0	1	1
jg15244/jg15244/clean/chr1:20425401-20428096:-	1.70833	0	2.54859	0	1	1
jg15244/jg15244/clean/chr1:20428168-20434876:-	1.70833	0	2.43507	0	1	1
jg15245/jg15245/clean/chr1:20437039-20440335:+	1.33333	0	3.10551	0	1	1
jg15245/jg15245/clean/chr1:20440443-20448076:+	1.20833	0	2.79832	0	1	1
jg15245/jg15245/clean/chr1:20461498-20463309:+	0.916667	0	2.61463	0	1	1
jg15245/jg15245/clean/chr1:20463485-20466450:+	1.04167	-0.96632	2.9629	-0.32614	0.744318	1
jg15245/jg15245/clean/chr1:20466572-20469829:+	1.125	0	2.82585	0	1	1
jg15247/jg15247/clean/chr1:20503085-20508006:+	0.833333	0	2.92813	0	1	1
jg15247/jg15247/clean/chr1:20508127-20510363:+	0.958333	0	3.62077	0	1	1
jg15247/jg15247/clean/chr1:20510553-20515989:+	1.375	0	2.21956	0	1	1
jg15247/jg15247/clean/chr1:20516154-20519034:+	0.541667	2.69871	4.50847	0.598586	0.549449	1
jg15247/jg15247/clean/chr1:20519177-20521004:+	0.625	0	4.31247	0	1	1
jg15247/jg15247/clean/chr1:20521167-20522640:+	0.541667	0	3.95175	0	1	1
jg15247/jg15247/clean/chr1:20530648-20541850:+	0.333333	0	5.97315	0	1	1
jg15247/jg15247/clean/chr1:20542055-20543125:+	0.291667	0	5.99179	0	1	1
jg15247/jg15247/clean/chr1:20543193-20549651:+	0.291667	0	5.9831	0	1	1
jg15248/jg15248/clean/chr1:20558420-20575224:+	20.75	0	1.35079	0	1	1
jg15248/jg15248/clean/chr1:20575294-20580521:+	19.7083	0	1.31481	0	1	1
jg15248/jg15248/clean/chr1:20580772-20583379:+	14.375	-1.35967	1.316	-1.03319	0.301515	1
jg15248/jg15248/clean/chr1:20583516-20585610:+	14.75	-0.934155	1.32448	-0.7053	0.480624	1
jg15248/jg15248/clean/chr1:20585766-20589214:+	18.4167	0	1.34246	0	1	1
jg15249/jg15249/clean/chr1:20604142-20606413:+	1.54167	0	2.13644	0	1	1
jg15249/jg15249/clean/chr1:20606617-20611541:+	1.83333	0	2.25221	0	1	1
jg15249/jg15249/clean/chr1:20614258-20617526:+	0.875	0	4.1799	0	1	1
jg15250/jg15250/clean/chr1:20717464-20724092:-	4.875	0	2.0465	0	1	1
jg15250/jg15250/clean/chr1:20724269-20728193:-	1.375	0	2.7356	0	1	1
jg15251/jg15251/clean/chr1:20797473-20798815:-	4.125	0	2.55971	0	1	1
jg15252/jg15252/clean/chr1:20807609-20818872:+	172.625	0	2.70727	0	1	1
jg15254/jg15254/clean/chr1:20865229-20868330:-	10.5833	0.469401	1.42696	0.328953	0.742191	1
jg15254/jg15254/clean/chr1:20868437-20872017:-	13.9167	0	1.35595	0	1	1
jg15255/jg15255/clean/chr1:20929371-20932724:+	10.2083	-0.575535	1.42264	-0.404555	0.685804	1
jg15256/jg15256/clean/chr1:20939463-20950671:+	1.66667	0	2.74859	0	1	1
jg15256/jg15256/clean/chr1:20991612-20993268:+	0.0833333	0	6.00624	0	1	1
jg15256/jg15256/clean/chr1:21040818-21043290:+	0.0833333	0	6.00624	0	1	1
jg15257/jg15257/clean/chr1:21066362-21070764:+	0.666667	0	3.78949	0	1	1
jg15257/jg15257/clean/chr1:21070967-21081711:+	0.291667	0	5.9831	0	1	1
jg15258/jg15258/clean/chr1:21147504-21151244:-	0.0833333	-0.961749	6.00624	-0.160125	0.872783	1
jg15259/jg15259/clean/chr1:21168672-21172816:+	0.0416667	0.480912	6.00624	0.0800686	0.936183	1
jg15259/jg15259/clean/chr1:21174854-21198283:+	0.75	0	5.63923	0	1	1
jg15259/jg15259/clean/chr1:21198412-21200185:+	0.75	0	5.64937	0	1	1
jg15259/jg15259/clean/chr1:21200284-21208374:+	0.5	0	5.9555	0	1	1
jg15260/jg15260/clean/chr1:21217425-21229821:+	0.833333	0	5.44547	0	1	1
jg15260/jg15260/clean/chr1:21229905-21234590:+	0.416667	0	5.54287	0	1	1
jg15261/jg15261/clean/chr1:21285523-21289050:+	1.95833	0	2.21762	0	1	1
jg15261/jg15261/anti-near/chr1:21289295-21290835:+	2.70833	0	2.01249	0	1	1
jg15262/jg15262/anti-near/chr1:21294639-21299737:-	0.5	2.54671	4.56516	0.557858	0.576941	1
jg15262/jg15262/clean/chr1:21299954-21304396:-	0.5	0	4.57881	0	1	1
jg15262/jg15262/clean/chr1:21304601-21305282:-	0.541667	0	5.19922	0	1	1
jg15262/jg15262/clean/chr1:21305448-21307507:-	0.291667	0	5.9773	0	1	1
jg15262/jg15262/clean/chr1:21307641-21308647:-	0.458333	2.06579	5.39945	0.382593	0.702022	1
jg15262/jg15262/clean/chr1:21308793-21316783:-	0.291667	0	5.97315	0	1	1
jg15263/jg15263/clean/chr1:21327483-21329462:-	3.58333	0	1.85057	0	1	1
jg15264/jg15264/clean/chr1:21353875-21354999:+	0.0416667	0	6.00624	0	1	1
jg15264/jg15264/clean/chr1:21355133-21364673:+	0.125	0	6.00624	0	1	1
jg15264/jg15264/clean/chr1:21364902-21368147:+	0.0833333	0	6.00624	0	1	1
jg15265/jg15265/clean/chr1:21376062-21382756:-	2.16667	0	2.35907	0	1	1
jg15265/jg15265/clean/chr1:21383005-21389282:-	1.125	0	2.80009	0	1	1
jg15265/jg15265/clean/chr1:21389474-21402197:-	0.916667	0	2.83949	0	1	1
jg15265/jg15265/clean/chr1:21402392-21412519:-	1	0	3.20679	0	1	1
jg15266/jg15266/clean/chr1:21511753-21517258:-	0.875	0	3.24749	0	1	1
jg15266/jg15266/clean/chr1:21517465-21522939:-	0.458333	0	4.70099	0	1	1
jg15266/jg15266/clean/chr1:21532719-21536238:-	0.416667	0	5.51894	0	1	1
jg15266/jg15266/clean/chr1:21536364-21540294:-	0.541667	0	5.14772	0	1	1
jg15266/jg15266/clean/chr1:21540494-21549867:-	0.458333	0	5.31291	0	1	1
jg15266/jg15266/clean/chr1:21549981-21554456:-	0.458333	0	5.96568	0	1	1
jg15266/jg15266/clean/chr1:21554575-21556650:-	0.291667	0	5.13856	0	1	1
jg15266/jg15266/clean/chr1:21564782-21574474:-	0.458333	0	3.98009	0	1	1
jg15266/jg15266/clean/chr1:21606412-21638130:-	0.833333	0	2.74451	0	1	1
jg15266/jg15266/clean/chr1:21638241-21676494:-	1.83333	0	2.25249	0	1	1
jg15266/jg15266/clean/chr1:21676730-21689204:-	1.125	0	2.72273	0	1	1
jg15267/jg15267/clean/chr1:21728999-21737730:-	1.45833	0	2.61199	0	1	1
jg15267/jg15267/clean/chr1:21737993-21767858:-	1.45833	0	2.55943	0	1	1
jg15267/jg15267/clean/chr1:21775991-21806497:-	1.54167	0	2.68398	0	1	1
jg15267/jg15267/clean/chr1:21806608-21818444:-	1.625	0	2.20402	0	1	1
jg15267/jg15267/clean/chr1:21835516-21846012:-	0.375	0	5.96762	0	1	1
jg15267/jg15267/clean/chr1:21846142-21867301:-	2.45833	0	2.31035	0	1	1
jg15269/jg15269/clean/chr1:21938387-21947548:-	3.54167	0	1.77313	0	1	1
jg15269/jg15269/clean/chr1:21947740-21949237:-	4.91667	0	1.65103	0	1	1
jg15269/jg15269/clean/chr1:21949424-21959376:-	5	0	1.6976	0	1	1
jg15269/jg15269/clean/chr1:21959546-21972394:-	6.04167	0	1.5825	0	1	1
jg15270/jg15270/clean/chr1:21996653-22002091:-	55.3333	0	1.31928	0	1	1
jg15270/jg15270/clean/chr1:22002213-22003485:-	61.5	-3.33727	1.13946	-2.92882	0.00340255	1
jg15270/jg15270/clean/chr1:22003639-22007875:-	57.2917	0	1.36256	0	1	1
jg15270/jg15270/clean/chr1:22008008-22011764:-	51.0417	0.74566	1.34843	0.552985	0.580274	1
jg15270/jg15270/clean/chr1:22011936-22014290:-	50.9167	0	1.34437	0	1	1
jg15270/jg15270/clean/chr1:22014387-22019074:-	61.9167	-0.335048	1.32891	-0.252122	0.800947	1
jg15270/jg15270/clean/chr1:22019254-22024683:-	84.625	0	1.3288	0	1	1
jg15270/jg15270/clean/chr1:22024822-22036251:-	134.542	0	1.3211	0	1	1
jg15274/jg15274/clean/chr1:22065928-22072131:+	189.708	0	1.30799	0	1	1
jg15274/jg15274/clean/chr1:22072251-22077702:+	193	0	1.30257	0	1	1
jg15274/jg15274/clean/chr1:22077853-22080175:+	154.625	0	1.29827	0	1	1
jg15274/jg15274/clean/chr1:22080238-22082335:+	179.458	0	1.30513	0	1	1
jg15274/jg15274/clean/chr1:22082549-22087876:+	149.375	0	1.30815	0	1	1
jg15274/jg15274/anti-near/chr1:22087986-22091089:+	120.458	-1.31272	1.3062	-1.00499	0.3149	1
jg15275/jg15275/anti-near/chr1:22094128-22098463:-	0.75	0	5.57315	0	1	1
jg15275/jg15275/clean/chr1:22098551-22100418:-	0.375	0	5.62556	0	1	1
jg15275/jg15275/clean/chr1:22100539-22101979:-	0.208333	0	6.00624	0	1	1
jg15275/jg15275/clean/chr1:22102050-22106571:-	0.291667	0	5.97315	0	1	1
jg15275/jg15275/clean/chr1:22106896-22113392:-	0.0833333	0	6.00624	0	1	1
jg15275/jg15275/clean/chr1:22113495-22115227:-	0.0833333	0	6.00624	0	1	1
jg15275/jg15275/clean/chr1:22115333-22119491:-	0.0416667	0	6.00624	0	1	1
jg15275/jg15275/clean/chr1:22119607-22119699:-	0.166667	1.85772	5.99179	0.310045	0.756527	1
jg15275/jg15275/clean/chr1:22119719-22123784:-	0.125	-0.48085	6.00624	-0.0800584	0.936191	1
jg15275/jg15275/clean/chr1:22123947-22129340:-	0.0833333	0	6.00624	0	1	1
jg15275/jg15275/clean/chr1:22129510-22129981:-	0.291667	0	5.97315	0	1	1
jg15275/jg15275/clean/chr1:22130101-22131038:-	0.25	0	5.9773	0	1	1
jg15275/jg15275/clean/chr1:22131158-22132503:-	0.208333	0	5.9831	0	1	1
jg15275/jg15275/clean/chr1:22132633-22138084:-	0.208333	0	5.9831	0	1	1
jg15275/jg15275/clean/chr1:22138231-22143953:-	0.0833333	0	6.00624	0	1	1
jg15275/jg15275/clean/chr1:22144357-22148574:-	0.0416667	0	6.00624	0	1	1
jg15275/jg15275/clean/chr1:22148736-22153774:-	0.0416667	0	6.00624	0	1	1
jg15277/jg15277/clean/chr1:22182399-22200599:-	9.875	0	1.61658	0	1	1
jg15278/jg15278/clean/chr1:22210792-22213902:-	55.25	-1.23282	1.34359	-0.917558	0.35885	1
jg15278/jg15278/clean/chr1:22214007-22218568:-	108.25	0	1.34967	0	1	1
jg15278/jg15278/clean/chr1:22218702-22229411:-	87.25	0	1.32669	0	1	1
jg15279/jg15279/anti-near/chr1:22232458-22248808:+	206.542	0	1.28887	0	1	1
jg15279/jg15279/clean/chr1:22248863-22250744:+	197.708	-0.0213021	1.28433	-0.0165861	0.986767	1
jg15279/jg15279/clean/chr1:22250818-22253566:+	162.5	-0.047379	1.28416	-0.0368949	0.970569	1
jg15279/jg15279/clean/chr1:22253672-22256919:+	10.625	0	1.33028	0	1	1
jg15280/jg15280/clean/chr1:22282036-22283160:-	0.541667	0	5.94405	0	1	1
jg15280/jg15280/clean/chr1:22283282-22284766:-	0.416667	0	5.52367	0	1	1
jg15280/jg15280/clean/chr1:22284897-22288311:-	0.708333	0	4.26056	0	1	1
jg15280/jg15280/clean/chr1:22288464-22290232:-	0.666667	0	4.36149	0	1	1
jg15280/jg15280/clean/chr1:22291030-22292783:-	0.25	0	6.00624	0	1	1
jg15282/jg15282/anti-near/chr1:22323564-22325840:-	2.79167	0	1.95442	0	1	1
jg15282/jg15282/clean/chr1:22326063-22328875:-	1.125	0	2.42279	0	1	1
jg15282/jg15282/clean/chr1:22329124-22333220:-	1.54167	0	3.44451	0	1	1
jg15282/jg15282/clean/chr1:22333429-22335632:-	0.416667	0	5.97004	0	1	1
jg15282/jg15282/clean/chr1:22335802-22338591:-	0.0833333	0	6.00624	0	1	1
jg15282/jg15282/clean/chr1:22338771-22341548:-	0.208333	0	5.61831	0	1	1
jg15282/jg15282/clean/chr1:22341709-22342429:-	0.75	0	3.41557	0	1	1
jg15285/jg15285/clean/chr1:22398197-22404681:-	1.08333	0	4.35872	0	1	1
jg15285/jg15285/clean/chr1:22417895-22422640:-	1.04167	0	2.84714	0	1	1
jg15285/jg15285/clean/chr1:22422818-22429488:-	1.5	0	3.00107	0	1	1
jg15285/jg15285/clean/chr1:22429632-22431449:-	1.79167	0	2.50331	0	1	1
jg15285/jg15285/clean/chr1:22431688-22433848:-	1.58333	0	2.53414	0	1	1
jg15285/jg15285/clean/chr1:22434301-22437394:-	0.791667	1.32645	2.68847	0.493384	0.621742	1
jg15285/jg15285/clean/chr1:22437535-22447703:-	1.625	0	2.43931	0	1	1
jg15285/jg15285/clean/chr1:22447876-22450992:-	0.875	0	2.92319	0	1	1
jg15285/jg15285/clean/chr1:22451155-22454983:-	0.708333	0	4.2805	0	1	1
jg15285/jg15285/clean/chr1:22456537-22459797:-	1.54167	0	2.18831	0	1	1
jg15286/jg15286/clean/chr1:22476759-22482348:+	31.75	0	1.43814	0	1	1
jg15286/jg15286/clean/chr1:22482464-22487963:+	27.125	0	1.40524	0	1	1
jg15286/jg15286/clean/chr1:22488148-22491479:+	23.0833	0	1.50348	0	1	1
jg15286/jg15286/clean/chr1:22491593-22500645:+	21.4167	0	1.45841	0	1	1
jg15287/jg15287/clean/chr1:22522148-22524901:-	3.5	0	1.9878	0	1	1
jg15287/jg15287/clean/chr1:22525067-22527986:-	2.66667	0	2.11925	0	1	1
jg15287/jg15287/clean/chr1:22528052-22530312:-	2.79167	0.408747	2.01678	0.202673	0.839391	1
jg15287/jg15287/clean/chr1:22530426-22536298:-	3.875	0	2.2881	0	1	1
jg15287/jg15287/clean/chr1:22536409-22538225:-	2.91667	0	2.15055	0	1	1
jg15287/jg15287/clean/chr1:22564727-22569392:-	1.125	-0.0334456	3.60708	-0.0092722	0.992602	1
jg15287/jg15287/clean/chr1:22569544-22587085:-	1.54167	0	3.84441	0	1	1
jg15288/jg15288/clean/chr1:22587311-22595324:-	2.20833	0	3.69463	0	1	1
jg15288/jg15288/clean/chr1:22610942-22614442:-	0.541667	0	3.9697	0	1	1
jg15292/jg15292/clean/chr1:22685282-22689626:-	2	0	2.23488	0	1	1
jg15292/jg15292/clean/chr1:22689711-22692799:-	2.66667	0	2.05456	0	1	1
jg15292/jg15292/clean/chr1:22692912-22694111:-	2	0	2.20932	0	1	1
jg15292/jg15292/clean/chr1:22694183-22696029:-	1.5	1.06585	2.6449	0.402984	0.68696	1
jg15296/jg15296/clean/chr1:22930695-22971791:+	4.25	0	2.84821	0	1	1
jg15297/jg15297/clean/chr1:23137187-23141978:+	0.958333	0	3.05232	0	1	1
jg15297/jg15297/clean/chr1:23142133-23143713:+	0.75	0	3.18669	0	1	1
jg15297/jg15297/clean/chr1:23143837-23153996:+	1.29167	0	3.17068	0	1	1
jg15297/jg15297/clean/chr1:23154163-23159293:+	1.75	0	2.63221	0	1	1
jg15297/jg15297/clean/chr1:23159406-23165663:+	1.20833	0	3.19295	0	1	1
jg15297/jg15297/clean/chr1:23176389-23182242:+	1.66667	1.71173	2.69841	0.634349	0.525853	1
jg15297/jg15297/clean/chr1:23182466-23190146:+	0.958333	0	2.81347	0	1	1
jg15297/jg15297/clean/chr1:23190336-23201884:+	0.541667	0	5.11011	0	1	1
jg15298/jg15298/clean/chr1:23257253-23282274:-	0.958333	0	4.07503	0	1	1
jg15298/jg15298/clean/chr1:23282465-23285620:-	1.08333	0	3.19895	0	1	1
jg15298/jg15298/clean/chr1:23285629-23287156:-	1.08333	0	3.19895	0	1	1
jg15298/jg15298/clean/chr1:23287333-23294784:-	1.20833	0	4.03467	0	1	1
jg15298/jg15298/clean/chr1:23294919-23317114:-	1.41667	0	3.84291	0	1	1
jg15298/jg15298/clean/chr1:23317264-23318572:-	1.83333	0	3.82513	0	1	1
jg15299/jg15299/clean/chr1:23356153-23373643:-	4	0	5.90285	0	1	1
jg15299/jg15299/clean/chr1:23373785-23385429:-	0.208333	0	6.00624	0	1	1
jg15305/jg15305/clean/chr1:23541825-23553522:-	8.5	0	1.65106	0	1	1
jg15305/jg15305/clean/chr1:23561689-23585488:-	6.04167	0	1.76727	0	1	1
jg15305/jg15305/clean/chr1:23585674-23590318:-	6.45833	0	1.7061	0	1	1
jg15305/jg15305/clean/chr1:23590505-23598962:-	6.08333	0	1.8964	0	1	1
jg15306/jg15306/anti-near/chr1:23609502-23632287:+	2.375	0	2.17602	0	1	1
jg15307/jg15307/anti-near/chr1:23635889-23638143:-	1.58333	0	2.33918	0	1	1
jg15307/jg15307/anti-near/chr1:23638266-23661325:-	2.08333	0	2.23042	0	1	1
jg15307/jg15307/clean/chr1:23661516-23664615:-	1.91667	0	2.68058	0	1	1
jg15308/jg15308/clean/chr1:23693211-23696281:-	4.625	0	2.66516	0	1	1
jg15308/jg15308/clean/chr1:23696533-23699779:-	4.91667	0	2.65407	0	1	1
jg15308/jg15308/clean/chr1:23699951-23701842:-	5	0	2.69862	0	1	1
jg15308/jg15308/clean/chr1:23701885-23705188:-	4.5	0	2.64582	0	1	1
jg15316/jg15316/clean/chr1:23996493-24007008:+	0.0416667	0	6.00624	0	1	1
jg15316/jg15316/clean/chr1:24023484-24025629:+	0.125	0	6.00624	0	1	1
jg15316/jg15316/clean/chr1:24044212-24045899:+	0.125	0	6.00624	0	1	1
jg15316/jg15316/clean/chr1:24046118-24048060:+	0.416667	0	5.96568	0	1	1
jg15317/jg15317/clean/chr1:24060747-24069070:-	9.125	0	1.52827	0	1	1
jg15317/jg15317/clean/chr1:24075155-24084831:-	7.54167	0	1.58242	0	1	1
jg15317/jg15317/clean/chr1:24085015-24086853:-	5.45833	0	1.8284	0	1	1
jg15317/jg15317/clean/chr1:24087028-24094823:-	5.45833	0	1.68904	0	1	1
jg15317/jg15317/clean/chr1:24094959-24099486:-	6.16667	0	1.52165	0	1	1
jg15317/jg15317/clean/chr1:24099669-24102483:-	7.375	0	1.71174	0	1	1
jg15317/jg15317/anti-near/chr1:24102554-24105734:-	9.29167	0	1.71167	0	1	1
jg15318/jg15318/anti-near/chr1:24106427-24107752:+	0.0416667	0	6.00624	0	1	1
jg15321/jg15321/clean/chr1:24275724-24285456:+	0.25	0	5.9773	0	1	1
jg15321/jg15321/clean/chr1:24285688-24290380:+	0.208333	0	5.9831	0	1	1
jg15321/jg15321/clean/chr1:24293343-24298240:+	0.0833333	0	6.00624	0	1	1
jg15321/jg15321/clean/chr1:24341599-24348022:+	9.41667	0.236659	1.98277	0.119358	0.904992	1
jg15323/jg15323/clean/chr1:24454998-24458431:+	0.25	0	5.99179	0	1	1
jg15323/jg15323/clean/chr1:24458597-24475962:+	0.125	0	6.00624	0	1	1
jg15323/jg15323/clean/chr1:24476140-24477055:+	0.25	0	5.99179	0	1	1
jg15323/jg15323/clean/chr1:24563255-24569151:+	1.54167	0	3.43971	0	1	1
jg15323/jg15323/clean/chr1:24569246-24572731:+	1.45833	0	3.43241	0	1	1
jg15323/jg15323/clean/chr1:24572884-24576228:+	1.25	0	3.94336	0	1	1
jg15323/jg15323/clean/chr1:24576401-24577204:+	1.08333	0	3.12707	0	1	1
jg15323/jg15323/clean/chr1:24577362-24584350:+	0.708333	0	4.27696	0	1	1
jg15323/jg15323/clean/chr1:24584628-24588227:+	2.5	0	2.36281	0	1	1
jg15323/jg15323/clean/chr1:24588364-24591681:+	1.875	0	2.20128	0	1	1
jg15323/jg15323/clean/chr1:24591809-24593036:+	2.29167	1.48089	2.40383	0.616055	0.537858	1
jg15323/jg15323/clean/chr1:24593137-24595662:+	2	1.574	2.41788	0.650982	0.515058	1
jg15323/jg15323/clean/chr1:24595801-24597047:+	1.91667	0	2.64457	0	1	1
jg15323/jg15323/clean/chr1:24597148-24599401:+	2.33333	0	2.48998	0	1	1
jg15323/jg15323/clean/chr1:24599564-24601843:+	2.75	0	2.32116	0	1	1
jg15323/jg15323/clean/chr1:24602033-24605298:+	3.5	0	2.2828	0	1	1
jg15323/jg15323/clean/chr1:24605478-24606465:+	4.16667	0	2.32579	0	1	1
jg15324/jg15324/clean/chr1:24623040-24633701:-	3.66667	0	2.28108	0	1	1
jg15325/jg15325/clean/chr1:24639228-24640057:+	4.375	-0.00362175	2.2469	-0.00161189	0.998714	1
jg15325/jg15325/clean/chr1:24640286-24667039:+	5.58333	0	2.07477	0	1	1
jg15325/jg15325/clean/chr1:24667151-24671167:+	5.875	0	2.07579	0	1	1
jg15325/jg15325/clean/chr1:24671364-24676771:+	5.58333	0	2.01229	0	1	1
jg15326/jg15326/clean/chr1:24716730-24725665:-	0.916667	0	5.41435	0	1	1
jg15331/jg15331/clean/chr1:24819241-24824852:+	7.29167	0	1.59744	0	1	1
jg15331/jg15331/clean/chr1:24831735-24835727:+	5.25	0	1.59743	0	1	1
jg15331/jg15331/clean/chr1:24835859-24838244:+	7.16667	0.180646	1.52207	0.118684	0.905525	1
jg15331/jg15331/clean/chr1:24838507-24862590:+	5.91667	0	1.51616	0	1	1
jg15331/jg15331/clean/chr1:24862701-24893177:+	6.54167	0	1.46346	0	1	1
jg15332/jg15332/clean/chr1:24933535-24944942:+	6.29167	0.225368	1.6257	0.138629	0.889744	1
jg15334/jg15334/clean/chr1:25035385-25040392:-	1.625	0	2.60687	0	1	1
jg15334/jg15334/clean/chr1:25040522-25062685:-	0.583333	0	4.49006	0	1	1
jg15337/jg15337/clean/chr1:25129850-25173611:+	5	0	1.78036	0	1	1
jg15338/jg15338/clean/chr1:25268423-25271878:+	0.666667	0	3.44797	0	1	1
jg15338/jg15338/clean/chr1:25272160-25273382:+	1	0	3.5651	0	1	1
jg15338/jg15338/clean/chr1:25273591-25278850:+	0.583333	0	3.5011	0	1	1
jg15339/jg15339/clean/chr1:25289088-25304262:+	11.9583	0	1.49444	0	1	1
jg15339/jg15339/clean/chr1:25311080-25325690:+	7.54167	0	1.64369	0	1	1
jg15339/jg15339/clean/chr1:25325910-25328697:+	9.58333	0	1.58531	0	1	1
jg15339/jg15339/clean/chr1:25328873-25330462:+	9.375	0	1.59477	0	1	1
jg15339/jg15339/clean/chr1:25330653-25340110:+	7.08333	0	1.66312	0	1	1
jg15341/jg15341/clean/chr1:25363773-25366245:+	17.4167	0	1.6998	0	1	1
jg15341/jg15341/clean/chr1:25366428-25370399:+	10.875	0	1.68145	0	1	1
jg15341/jg15341/clean/chr1:25370759-25380247:+	13.4583	0	1.70408	0	1	1
jg15341/jg15341/clean/chr1:25380543-25385152:+	12.8333	0	1.72399	0	1	1
jg15341/jg15341/clean/chr1:25385954-25389472:+	22.5833	0	1.6249	0	1	1
jg15341/jg15341/clean/chr1:25389585-25395210:+	24.3333	0	1.61592	0	1	1
jg15341/jg15341/clean/chr1:25395341-25398128:+	24.3333	0	1.41102	0	1	1
jg15341/jg15341/clean/chr1:25398192-25398265:+	25.5	-0.408162	1.44328	-0.282801	0.777329	1
jg15341/jg15341/clean/chr1:25398321-25405810:+	18.2917	0	1.42804	0	1	1
jg15343/jg15343/clean/chr1:25448529-25458114:+	33.0417	0	1.45877	0	1	1
jg15345/jg15345/clean/chr1:25514276-25517446:-	58.7083	0.546758	1.3249	0.412678	0.679842	1
jg15345/jg15345/clean/chr1:25518463-25534592:-	119.375	0	1.38052	0	1	1
jg15345/jg15345/clean/chr1:25534622-25539260:-	0.166667	0	6.00624	0	1	1
jg15346/jg15346/clean/chr1:25539975-25542601:-	10.375	0	1.7602	0	1	1
jg15346/jg15346/clean/chr1:25542727-25546008:-	7.95833	0	1.76711	0	1	1
jg15346/jg15346/clean/chr1:25546141-25549832:-	8.5	0	1.81803	0	1	1
jg15346/jg15346/clean/chr1:25550037-25553844:-	7.20833	0	1.70922	0	1	1
jg15346/jg15346/clean/chr1:25554180-25558884:-	5.20833	0	1.89301	0	1	1
jg15346/jg15346/clean/chr1:25561452-25562569:-	2.54167	0	2.33605	0	1	1
jg15346/jg15346/clean/chr1:25562889-25564605:-	1.70833	-3.48725	1.86106	-1.8738	0.0609576	1
jg15346/jg15346/clean/chr1:25564754-25567505:-	1.91667	0	2.28585	0	1	1
jg15346/jg15346/clean/chr1:25567756-25570976:-	1.70833	0	2.40617	0	1	1
jg15346/jg15346/clean/chr1:25571104-25572241:-	1.83333	-2.11933	2.24075	-0.945814	0.344243	1
jg15346/jg15346/clean/chr1:25572383-25578922:-	1.625	0	2.12819	0	1	1
jg15346/jg15346/clean/chr1:25579120-25582481:-	1.79167	0	2.3892	0	1	1
jg15346/jg15346/clean/chr1:25582784-25586122:-	1.20833	-2.20972	2.3713	-0.931859	0.351409	1
jg15346/jg15346/clean/chr1:25586506-25607684:-	1.45833	0	2.1706	0	1	1
jg15346/jg15346/anti-over/chr1:25607836-25635720:-	0.541667	0	4.51411	0	1	1
jg15347/jg15347/clean/chr1:25662668-25670015:+	39.6667	0	1.38939	0	1	1
jg15347/jg15347/clean/chr1:25670137-25673048:+	40.5417	0	1.35415	0	1	1
jg15347/jg15347/clean/chr1:25673180-25680128:+	43.8333	0.417744	1.33403	0.313143	0.754172	1
jg15347/jg15347/clean/chr1:25680243-25682421:+	49.8333	0	1.37963	0	1	1
jg15347/jg15347/clean/chr1:25682625-25685635:+	51.0417	0	1.39849	0	1	1
jg15348/jg15348/clean/chr1:25710832-25712150:+	0.208333	0	6.00624	0	1	1
jg15348/jg15348/clean/chr1:25712321-25721250:+	0.208333	0	5.9831	0	1	1
jg15349/jg15349/clean/chr1:25920984-25929401:+	2.20833	0	2.57846	0	1	1
jg15349/jg15349/clean/chr1:25929532-25933074:+	2.04167	0	2.51738	0	1	1
jg15349/jg15349/clean/chr1:25933189-25935282:+	1.41667	0	2.11429	0	1	1
jg15349/jg15349/clean/chr1:25935699-25939231:+	2.58333	0	1.98832	0	1	1
jg15349/jg15349/clean/chr1:25939404-25951965:+	3.08333	0	1.95836	0	1	1
jg15349/jg15349/clean/chr1:25952654-25954779:+	2.08333	0	2.01154	0	1	1
jg15349/jg15349/clean/chr1:25955056-25963070:+	3.04167	0	1.82619	0	1	1
jg15349/jg15349/clean/chr1:26006551-26014407:+	3	0	2.46399	0	1	1
jg15350/jg15350/clean/chr1:26048689-26057343:-	1.375	0	3.13387	0	1	1
jg15350/jg15350/clean/chr1:26097878-26117151:-	2.58333	0	2.71188	0	1	1
jg15351/jg15351/clean/chr1:26249668-26255850:+	5.5	0	1.57886	0	1	1
jg15351/jg15351/clean/chr1:26255967-26273634:+	3.08333	0	2.22832	0	1	1
jg15351/jg15351/clean/chr1:26273886-26285110:+	2.33333	0	2.19704	0	1	1
jg15351/jg15351/clean/chr1:26285238-26288871:+	1.625	0	2.06351	0	1	1
jg15351/jg15351/clean/chr1:26288980-26291633:+	1.125	0	2.53178	0	1	1
jg15351/jg15351/clean/chr1:26291868-26296248:+	1.66667	0	2.135	0	1	1
jg15351/jg15351/clean/chr1:26296389-26303406:+	1.625	0	2.20569	0	1	1
jg15351/jg15351/clean/chr1:26303608-26305392:+	2.5	0	1.9449	0	1	1
jg15351/jg15351/clean/chr1:26305552-26309776:+	1.66667	0	1.98136	0	1	1
jg15351/jg15351/clean/chr1:26310012-26315930:+	1.25	0	2.51331	0	1	1
jg15351/jg15351/clean/chr1:26316076-26319050:+	1.25	0	2.48662	0	1	1
jg15351/jg15351/clean/chr1:26333954-26343526:+	1.83333	0	2.3647	0	1	1
jg15351/jg15351/clean/chr1:26343779-26349640:+	1.29167	0	2.37799	0	1	1
jg15351/jg15351/clean/chr1:26349810-26357182:+	1.66667	0	2.44344	0	1	1
jg15351/jg15351/anti-near/chr1:26357428-26367855:+	1.41667	0	3.43513	0	1	1
jg15353/jg15353/anti-near/chr1:26374746-26374872:+	8.375	0.687412	1.87712	0.366206	0.714211	1
jg15353/jg15353/anti-near/chr1:26374884-26391630:+	11.75	0	1.69465	0	1	1
jg15353/jg15353/clean/chr1:26391761-26394570:+	9.75	0	1.64638	0	1	1
jg15353/jg15353/clean/chr1:26394655-26401171:+	8.83333	-1.38088	1.77121	-0.779625	0.435612	1
jg15353/jg15353/clean/chr1:26401436-26404534:+	6.20833	-0.597939	1.84952	-0.323294	0.746473	1
jg15353/jg15353/clean/chr1:26404747-26408780:+	4.54167	0	1.93153	0	1	1
jg15354/jg15354/clean/chr1:26416413-26417523:-	11.75	-0.779744	1.88123	-0.414487	0.678517	1
jg15354/jg15354/clean/chr1:26420286-26425485:-	4.125	0.587269	1.9538	0.300578	0.763736	1
jg15354/jg15354/clean/chr1:26425754-26433067:-	3.41667	0	2.06443	0	1	1
jg15354/jg15354/clean/chr1:26433343-26439560:-	2.33333	0.326453	2.0034	0.162949	0.870558	1
jg15354/jg15354/clean/chr1:26439695-26456905:-	4.75	-0.494019	1.93854	-0.25484	0.798846	1
jg15354/jg15354/clean/chr1:26456998-26470183:-	3.5	0	1.94857	0	1	1
jg15358/jg15358/clean/chr1:26580032-26584460:+	80.7917	0	1.35471	0	1	1
jg15358/jg15358/clean/chr1:26584524-26584588:+	73.4167	0.315668	1.344	0.234872	0.814308	1
jg15358/jg15358/clean/chr1:26584605-26590132:+	4.5	0	1.85867	0	1	1
jg15358/jg15358/clean/chr1:26590246-26591412:+	4.66667	0	1.95661	0	1	1
jg15358/jg15358/clean/chr1:26592373-26600081:+	1.875	0	2.1914	0	1	1
jg15358/jg15358/clean/chr1:26600285-26603758:+	1.41667	0	3.07705	0	1	1
jg15358/jg15358/clean/chr1:26603968-26607622:+	1.79167	1.00659	3.12057	0.322566	0.747024	1
jg15358/jg15358/clean/chr1:26607790-26609535:+	1.79167	0	2.59252	0	1	1
jg15358/jg15358/clean/chr1:26611578-26620013:+	6.20833	0	1.52915	0	1	1
jg15358/jg15358/clean/chr1:26620172-26625706:+	5.54167	0	1.48731	0	1	1
jg15358/jg15358/clean/chr1:26625854-26626418:+	7.04167	1.64829	1.66239	0.991519	0.321432	1
jg15358/jg15358/clean/chr1:26626582-26629447:+	5.95833	0	1.60215	0	1	1
jg15360/jg15360/clean/chr1:26642918-26650597:-	2.5	0	3.3158	0	1	1
jg15360/jg15360/clean/chr1:26650753-26656760:-	2.54167	0	5.35814	0	1	1
jg15360/jg15360/clean/chr1:26657042-26666011:-	2.375	0	5.30945	0	1	1
jg15360/jg15360/clean/chr1:26666197-26675514:-	3.04167	0	3.32784	0	1	1
jg15360/jg15360/clean/chr1:26675771-26701341:-	3.625	0	4.44133	0	1	1
jg15361/jg15361/clean/chr1:26719229-26731843:-	0.416667	0	5.97315	0	1	1
jg15361/jg15361/clean/chr1:26732137-26733801:-	0.5	0	4.5834	0	1	1
jg15361/jg15361/clean/chr1:26733933-26756601:-	1.08333	0	3.2436	0	1	1
jg15364/jg15364/clean/chr1:26885497-26887700:-	5.16667	0	1.79795	0	1	1
jg15364/jg15364/clean/chr1:26900081-26916663:-	7.33333	0	2.03215	0	1	1
jg15366/jg15366/clean/chr1:26929738-26936135:+	99.5	0	1.39436	0	1	1
jg15366/jg15366/clean/chr1:26936340-26942056:+	61.4583	0	1.38121	0	1	1
jg15368/jg15368/clean/chr1:26953230-26964153:+	28.25	-0.879788	1.36912	-0.642596	0.520486	1
jg15368/jg15368/clean/chr1:26964213-26968527:+	28.5833	0	1.4055	0	1	1
jg15368/jg15368/clean/chr1:26968650-26971491:+	20.125	1.35266	1.33553	1.01283	0.311141	1
jg15368/jg15368/clean/chr1:26971705-26977888:+	17.4167	0	1.39546	0	1	1
jg15369/jg15369/clean/chr1:26988496-27001075:+	1.91667	0	3.2415	0	1	1
jg15369/jg15369/clean/chr1:27001261-27005516:+	1.25	2.41947	3.13788	0.771053	0.440675	1
jg15369/jg15369/clean/chr1:27005681-27037348:+	0.416667	0	5.96278	0	1	1
jg15369/jg15369/clean/chr1:27037908-27046576:+	0.875	0	4.66527	0	1	1
jg15369/jg15369/clean/chr1:27046792-27057654:+	1.08333	0	3.58079	0	1	1
jg15369/jg15369/clean/chr1:27057772-27062759:+	0.541667	0	4.37141	0	1	1
jg15371/jg15371/clean/chr1:27235018-27269736:+	0.0416667	0	6.00624	0	1	1
jg15372/jg15372/clean/chr1:27297644-27306724:+	9.95833	0	1.96343	0	1	1
jg15372/jg15372/clean/chr1:27307685-27309448:+	10.2083	0	1.5964	0	1	1
jg15372/jg15372/clean/chr1:27309617-27314437:+	11.0833	0	1.58667	0	1	1
jg15373/jg15373/clean/chr1:27332927-27337049:-	267.417	0.0564241	1.64886	0.0342201	0.972702	1
jg15373/jg15373/clean/chr1:27337217-27341593:-	399.25	0	1.67672	0	1	1
jg15373/jg15373/clean/chr1:27341782-27343933:-	552.708	0	1.69229	0	1	1
jg15376/jg15376/clean/chr1:27417255-27419840:-	1.08333	0	3.9011	0	1	1
jg15376/jg15376/clean/chr1:27420023-27421941:-	0.791667	0	4.0749	0	1	1
jg15376/jg15376/clean/chr1:27422117-27432711:-	0.375	0	5.97004	0	1	1
jg15376/jg15376/clean/chr1:27432879-27435540:-	0.333333	0	4.96082	0	1	1
jg15376/jg15376/clean/chr1:27435748-27437708:-	0.291667	0	5.12193	0	1	1
jg15377/jg15377/clean/chr1:27469149-27472614:-	4.54167	0	2.12621	0	1	1
jg15377/jg15377/clean/chr1:27472726-27475319:-	4.75	0	2.04092	0	1	1
jg15377/jg15377/clean/chr1:27475691-27477970:-	4.08333	0.451149	1.79704	0.251051	0.801774	1
jg15377/jg15377/clean/chr1:27478200-27483828:-	4.375	0	1.95885	0	1	1
jg15377/jg15377/clean/chr1:27483943-27492255:-	5.08333	0	2.07139	0	1	1
jg15377/jg15377/clean/chr1:27492539-27495382:-	5.375	0	1.76439	0	1	1
jg15377/jg15377/clean/chr1:27495457-27497500:-	6.625	0	1.63787	0	1	1
jg15378/jg15378/anti-near/chr1:27515198-27518799:+	1.29167	0	3.43489	0	1	1
jg15380/jg15380/clean/chr1:27534234-27536523:-	1.54167	0	2.90497	0	1	1
jg15380/jg15380/clean/chr1:27536730-27549854:-	0.875	0	4.19729	0	1	1
jg15380/jg15380/clean/chr1:27550004-27556235:-	1.375	0	3.46288	0	1	1
jg15380/jg15380/clean/chr1:27556458-27567138:-	0.958333	0	3.60972	0	1	1
jg15380/jg15380/clean/chr1:27567294-27571327:-	1.20833	0	3.16716	0	1	1
jg15380/jg15380/clean/chr1:27571479-27578322:-	0.833333	0	4.58369	0	1	1
jg15380/jg15380/clean/chr1:27578467-27582773:-	0.916667	0	4.74295	0	1	1
jg15380/jg15380/clean/chr1:27582862-27594050:-	1.08333	0	5.16966	0	1	1
jg15380/jg15380/clean/chr1:27594118-27599693:-	0.958333	0	4.45418	0	1	1
jg15380/jg15380/clean/chr1:27599781-27604190:-	0.541667	0	4.00889	0	1	1
jg15380/jg15380/clean/chr1:27604214-27620135:-	0.166667	2.20302e-05	6.00624	3.66789e-06	0.999997	1
jg15381/jg15381/clean/chr1:27621959-27628996:-	1.33333	0	2.2324	0	1	1
jg15381/jg15381/clean/chr1:27629058-27633693:-	3.70833	-0.327576	1.57086	-0.208533	0.834813	1
jg15381/jg15381/clean/chr1:27633836-27641615:-	2.79167	0	1.94917	0	1	1
jg15381/jg15381/clean/chr1:27641766-27659555:-	4.58333	0	1.73737	0	1	1
jg15381/jg15381/clean/chr1:27659756-27670048:-	3.75	0	1.83487	0	1	1
jg15381/jg15381/clean/chr1:27670362-27673397:-	3.375	0.492132	1.78615	0.275526	0.782912	1
jg15381/jg15381/clean/chr1:27674005-27732149:-	6.83333	0	1.64905	0	1	1
jg15383/jg15383/clean/chr1:27801839-27806561:-	1.04167	0	4.08678	0	1	1
jg15383/jg15383/clean/chr1:27806672-27810013:-	1.66667	0	3.87131	0	1	1
jg15383/jg15383/clean/chr1:27810244-27818494:-	1.04167	0	4.62125	0	1	1
jg15384/jg15384/clean/chr1:27831485-27844713:+	15.4167	0	1.47854	0	1	1
jg15384/jg15384/clean/chr1:27844988-27848832:+	16.625	0	1.51201	0	1	1
jg15384/jg15384/clean/chr1:27849064-27851138:+	13.3333	0	1.47392	0	1	1
jg15384/jg15384/clean/chr1:27851388-27859548:+	17.5	0	1.5031	0	1	1
jg15384/jg15384/clean/chr1:27859760-27862779:+	18.2917	0	1.48246	0	1	1
jg15384/jg15384/clean/chr1:27862968-27866780:+	20.5417	0	1.51839	0	1	1
jg15384/jg15384/clean/chr1:27867011-27894273:+	26.1667	0	1.52758	0	1	1
jg15385/jg15385/clean/chr1:27924412-27934577:+	0.125	0	6.00624	0	1	1
jg15385/jg15385/clean/chr1:27992135-27995346:+	0.0416667	0	6.00624	0	1	1
jg15385/jg15385/clean/chr1:27995520-28004268:+	2.41667	0	2.63625	0	1	1
jg15389/jg15389/clean/chr1:28059424-28065173:-	2.16667	0	2.19849	0	1	1
jg15389/jg15389/clean/chr1:28065292-28068576:-	2.125	0	2.39035	0	1	1
jg15389/jg15389/clean/chr1:28083805-28085005:-	2.25	0	2.30091	0	1	1
jg15389/jg15389/clean/chr1:28085125-28089337:-	2	0	2.15955	0	1	1
jg15389/jg15389/clean/chr1:28089579-28091536:-	1.83333	-0.954828	2.36279	-0.40411	0.686132	1
jg15389/jg15389/clean/chr1:28092362-28109203:-	4.95833	0	1.86854	0	1	1
jg15388/jg15388/anti-over/chr1:28116900-28125316:+	19.2083	0	1.34578	0	1	1
jg15388/jg15388/clean/chr1:28125474-28126915:+	16.5	0	1.3785	0	1	1
jg15388/jg15388/clean/chr1:28127053-28138437:+	13.8333	0	1.36411	0	1	1
jg15388/jg15388/clean/chr1:28138580-28139937:+	17.9583	0	1.35049	0	1	1
jg15388/jg15388/clean/chr1:28140063-28144439:+	17.5	0	1.35859	0	1	1
jg15388/jg15388/clean/chr1:28144626-28151788:+	18.2917	0	1.42102	0	1	1
jg15388/jg15388/clean/chr1:28151897-28154741:+	21.875	0	1.37658	0	1	1
jg15388/jg15388/clean/chr1:28154896-28158474:+	22.75	-0.539358	1.3755	-0.392119	0.69497	1
jg15391/jg15391/clean/chr1:28194945-28198727:+	0.0416667	0	6.00624	0	1	1
jg15391/jg15391/clean/chr1:28198830-28204078:+	0.0416667	0	6.00624	0	1	1
jg15391/jg15391/clean/chr1:28206285-28212924:+	0.0416667	0	6.00624	0	1	1
jg15391/jg15391/clean/chr1:28217489-28224461:+	0.0416667	0	6.00624	0	1	1
jg15391/jg15391/anti-near/chr1:28224614-28226600:+	0.125	0	6.00624	0	1	1
jg15392/jg15392/anti-near/chr1:28229739-28236203:-	33.2917	0	1.42565	0	1	1
jg15392/jg15392/clean/chr1:28246285-28258294:-	40.8333	0	1.40099	0	1	1
jg15392/jg15392/clean/chr1:28258440-28259904:-	33.0417	0	1.46705	0	1	1
jg15392/jg15392/clean/chr1:28260024-28261833:-	43.0833	-0.483692	1.40165	-0.345088	0.730028	1
jg15392/jg15392/clean/chr1:28261899-28266838:-	40.1667	0	1.42117	0	1	1
jg15393/jg15393/clean/chr1:28270264-28293870:+	2.16667	0	2.54872	0	1	1
jg15393/jg15393/clean/chr1:28294001-28308355:+	2.20833	0	2.64832	0	1	1
jg15393/jg15393/clean/chr1:28308477-28328083:+	2.66667	0	2.08097	0	1	1
jg15393/jg15393/clean/chr1:28328270-28335335:+	3.125	0	2.04431	0	1	1
jg15393/jg15393/clean/chr1:28335441-28337381:+	2.16667	0	2.09382	0	1	1
jg15393/jg15393/clean/chr1:28337548-28338621:+	1.83333	0	2.34222	0	1	1
jg15395/jg15395/clean/chr1:28358308-28359298:+	1.33333	0	2.54038	0	1	1
jg15395/jg15395/clean/chr1:28359548-28376062:+	1.875	0	2.40943	0	1	1
jg15395/jg15395/clean/chr1:28376213-28380251:+	2.83333	0	1.83463	0	1	1
jg15395/jg15395/clean/chr1:28380371-28388987:+	3.20833	0	2.08538	0	1	1
jg15396/jg15396/clean/chr1:28418809-28421324:+	2	0	2.83161	0	1	1
[truncated: 60,007 more rows]
